# Supplementary material for: Diversification of dentate gyrus granule cell subtypes is regulated by Nrg1 nuclear back-signaling
Source: Life Sci Alliance. 2025 Apr 25;8(7):e202403169. doi: 10.26508/lsa.202403169 (PMC12032840; doi:10.26508/lsa.202403169)
Supplement: Supplementary file 1 [file LSA-2024-03169_TableS1.xlsx]

## Sheet: Sheet1
Gene	p_val	avg_log2FC (V321L vs. WT)	pct.V321L	pct.WT	p_val_adj	Cluster		Gene	p_val	avg_log2FC (V321L vs. WT)	pct.V321L	pct.WT	p_val_adj	Cluster		Gene	p_val	avg_log2FC (V321L vs. WT)	pct.V321L	pct.WT	p_val_adj	Cluster		Gene	p_val	avg_log2FC (V321L vs. WT)	pct.V321L	pct.WT	p_val_adj	Cluster
0610012G03Rik	0	2.08	0.12	0	0	0		Rpl7	0	3.35312	0.398	0.009	0	1		Malat1	0	2.30115	1	0.99	0	5		Tmsb4x	1.63256e-33	5.3531	0.963	0.034	5.2686e-29	18
0610030E20Rik	0	2.06	0.21	0.01	0	0		Cox5b	0	2.77029	0.399	0.018	0	1		Gm42418	8.38295e-303	-5.22234	0.585	0.979	2.70535e-298	5		Ubb	4.27287e-31	4.67551	0.926	0.025	1.37894e-26	18
1110008P14Rik	0	2.25	0.17	0.01	0	0		Itm2c	0	2.17997	0.72	0.085	0	1		Pcsk1n	2.51114e-248	3.81758	0.878	0.069	8.10395e-244	5		Rplp1	9.16925e-31	5.5112	0.852	0	2.9591e-26	18
1110032A03Rik	0	1.43	0.1	0.01	0	0		C1ql2	0	3.44902	0.718	0.037	0	1		Tmsb4x	9.09967e-246	4.43019	0.844	0.052	2.93665e-241	5		Cox4i1	1.18496e-30	4.73976	0.907	0.025	3.82412e-26	18
1500011B03Rik	0	2.07	0.24	0.02	0	0		H3f3a	0	2.55742	0.501	0.04	0	1		Atp6v0c	1.01431e-238	3.33873	0.899	0.146	3.27339e-234	5		Atp6v0c	5.46029e-30	3.98361	1	0.143	1.76214e-25	18
Celf2	0	-0.770709	0.997	0.999	0	0		Celf2	0	-0.770709	0.997	0.999	0	1		Rplp1	7.36439e-219	4.42504	0.762	0.025	2.37664e-214	5		Atp6v0b	6.59138e-28	3.89542	0.889	0.042	2.12717e-23	18
2210016L21Rik	0	1.99	0.22	0.02	0	0		Npdc1	0	2.85767	0.569	0.03	0	1		Fth1	1.16438e-209	3.01862	0.871	0.14	3.7577e-205	5		Fth1	1.05473e-27	3.97036	0.944	0.101	3.40383e-23	18
2300009A05Rik	0	1.4	0.25	0.03	0	0		Olfm1	0	2.46688	0.981	0.315	0	1		Ppia	1.82102e-205	3.66351	0.779	0.056	5.87679e-201	5		Nrgn	2.019e-27	3.74198	0.981	0.143	6.51572e-23	18
2510002D24Rik	0	1.79	0.12	0.01	0	0		Lrp1b	0	-1.02105	0.989	0.984	0	1		Nrgn	5.42601e-201	2.54829	0.931	0.26	1.75108e-196	5		Ppia	3.03454e-27	4.5274	0.87	0.059	9.79308e-23	18
2900005J15Rik	0	1.69	0.11	0.01	0	0		C1qtnf4	0	2.85888	0.824	0.09	0	1		Olfm1	6.68339e-195	2.22646	0.931	0.375	2.15686e-190	5		Malat1	8.23265e-26	2.28611	1	1	2.65684e-21	18
3830406C13Rik	0	1.12	0.11	0.02	0	0		Cst3	0	3.81319	0.625	0.022	0	1		Atp6v0b	2.80279e-192	3.28983	0.749	0.047	9.04515e-188	5		Eif1	1.61252e-25	4.02298	0.778	0.017	5.20394e-21	18
4732463B04Rik	0	1.8	0.22	0.02	0	0		Gnas	0	2.11613	0.731	0.105	0	1		Ubb	1.62084e-191	3.32228	0.775	0.077	5.23076e-187	5		Bex2	1.89971e-25	4.95113	0.741	0.008	6.13073e-21	18
4930509J09Rik	0	-1.74	0.3	0.37	0	0		Stmn3	0	2.90881	0.666	0.047	0	1		Cox4i1	5.70308e-190	3.41822	0.741	0.047	1.8405e-185	5		C1qtnf4	3.58429e-25	3.5383	0.87	0.059	1.15672e-20	18
4930532I03Rik	0	-1.67	0.15	0.19	0	0		Rps3a1	0	3.91952	0.594	0.015	0	1		C1qtnf4	1.83402e-171	2.6508	0.776	0.095	5.91875e-167	5		Cox6a1	1.39918e-24	4.61966	0.722	0.008	4.51544e-20	18
4930578M01Rik	0	1.4	0.21	0.03	0	0		H2afz	0	2.90754	0.466	0.024	0	1		Caly	2.46299e-167	2.89242	0.732	0.075	7.94857e-163	5		Rnasek	1.90353e-24	3.76267	0.796	0.034	6.14308e-20	18
5031439G07Rik	0	1.35	0.23	0.03	0	0		Rps20	0	3.09405	0.38	0.012	0	1		Rnasek	8.61571e-167	3.4147	0.658	0.03	2.78046e-162	5		Olfm1	3.11848e-24	2.91564	1	0.227	1.0064e-19	18
5430405H02Rik	0	1.32	0.21	0.03	0	0		Tmem59	0	1.7425	0.594	0.089	0	1		Rps8	2.01063e-166	3.54076	0.661	0.035	6.48869e-162	5		Ckb	3.94689e-24	3.68189	0.815	0.042	1.27374e-19	18
6330403K07Rik	0	2.27	0.17	0.01	0	0		Rps8	0	3.92343	0.645	0.019	0	1		Aplp1	6.84821e-162	2.35479	0.816	0.148	2.21005e-157	5		Aplp1	2.45587e-23	2.70886	0.963	0.151	7.92558e-19	18
6430590A07Rik	0	1.41	0.16	0.02	0	0		Atp6v0b	0	3.34284	0.805	0.048	0	1		Lsamp	2.06544e-161	-0.879496	0.969	1	6.6656e-157	5		Ppp1r1a	1.55221e-22	3.08369	0.815	0.059	5.00929e-18	18
9530062K07Rik	0	1.33	0.15	0.02	0	0		Ncdn	0	2.1301	0.582	0.067	0	1		Rpl13	3.25987e-161	3.42565	0.659	0.042	1.05202e-156	5		Rpl19	1.65656e-22	4.08742	0.685	0.008	5.34604e-18	18
9530068E07Rik	0	1.26	0.14	0.02	0	0		Atpif1	0	2.92046	0.448	0.023	0	1		Ppp1r1a	8.59784e-159	3.39024	0.633	0.03	2.7747e-154	5		Calm1	2.40726e-22	2.89663	0.963	0.21	7.76871e-18	18
A830036E02Rik	0	1.17	0.2	0.03	0	0		Sh3bgrl3	0	3.52218	0.374	0.005	0	1		Rpl9	1.11447e-156	3.6558	0.62	0.027	3.59663e-152	5		Gm42418	3.49861e-22	-3.81912	0.722	0.958	1.12907e-17	18
Aarsd1	0	1.91	0.17	0.01	0	0		Rpl11	0	3.92041	0.507	0.009	0	1		Rpl21	7.18494e-156	4.04226	0.598	0.017	2.31872e-151	5		Pcsk1n	3.85951e-22	3.66469	0.815	0.084	1.24554e-17	18
Kcnip4	0	-0.660851	0.995	1	0	0		Kcnip4	0	-0.660851	0.995	1	0	1		Aldoa	1.18115e-154	3.06432	0.687	0.075	3.81181e-150	5		Rpl9	4.20007e-22	3.8063	0.704	0.017	1.35545e-17	18
Aatk	0	1.41	0.14	0.01	0	0		Rpl9	0	3.92629	0.607	0.013	0	1		C1ql2	3.99216e-153	2.95622	0.663	0.052	1.28835e-148	5		Tecr	7.40103e-22	3.17953	0.778	0.05	2.38846e-17	18
Abcc8	0	1.1	0.18	0.03	0	0		Dynll1	0	3.73924	0.547	0.017	0	1		Rpl19	5.90101e-153	4.24596	0.58	0.013	1.90437e-148	5		Cox8a	1.34513e-21	4.05767	0.685	0.017	4.34101e-17	18
Abcf1	0	1.35	0.18	0.02	0	0		Cox6a1	0	3.0875	0.479	0.017	0	1		Gapdh	1.15444e-152	2.93513	0.681	0.07	3.72562e-148	5		Gapdh	1.58628e-21	3.54451	0.722	0.034	5.11923e-17	18
Abhd16a	0	1.5	0.18	0.02	0	0		Pebp1	0	2.95864	0.476	0.022	0	1		Dlg2	7.28588e-149	-0.905215	0.973	0.995	2.3513e-144	5		Rps27a	2.18979e-21	4.60533	0.648	0.008	7.06688e-17	18
Abhd17b	0	1.21	0.3	0.06	0	0		Rpl6	0	2.8063	0.566	0.038	0	1		AY036118	4.97955e-148	-3.44109	0.505	0.798	1.607e-143	5		Rps7	2.50095e-21	4.23536	0.648	0.008	8.07107e-17	18
Abhd8	0	1.49	0.13	0.01	0	0		Chchd2	0	4.03788	0.454	0.005	0	1		Calm2	3.18631e-147	2.03649	0.865	0.232	1.02829e-142	5		Fau	2.6416e-21	4.07011	0.667	0.017	8.52499e-17	18
Ablim2	0	1.16	0.41	0.08	0	0		Rpl21	0	4.13075	0.619	0.015	0	1		Rps15	5.02054e-147	4.19888	0.558	0.01	1.62023e-142	5		Aldoa	2.88532e-21	3.39113	0.759	0.059	9.31151e-17	18
Abr	0	1.12	0.73	0.22	0	0		Ndufa4	0	3.79472	0.613	0.016	0	1		Ly6h	7.89042e-142	3.27326	0.595	0.036	2.54639e-137	5		Grina	4.43126e-21	3.85095	0.722	0.042	1.43006e-16	18
Acot13	0	1.3	0.26	0.04	0	0		Atp6v0e2	0	2.92398	0.4	0.015	0	1		Stmn3	1.28559e-141	2.78996	0.626	0.047	4.14887e-137	5		Rpl13	4.84294e-21	3.16284	0.722	0.034	1.56291e-16	18
Acot7	0	1.43	0.21	0.03	0	0		Arl6ip5	0	2.24952	0.508	0.047	0	1		Ndufa4	1.67167e-141	3.39141	0.592	0.035	5.3948e-137	5		Stmn3	5.91397e-21	3.30693	0.778	0.067	1.90856e-16	18
Actb	0	1.07	0.74	0.25	0	0		Rpl32	0	3.80239	0.443	0.005	0	1		Grina	2.03459e-137	2.36316	0.683	0.086	6.56604e-133	5		Rpl21	7.0228e-21	3.64524	0.685	0.025	2.2664e-16	18
Actg1	0	2.4	0.42	0.04	0	0		Gapdh	0	3.52208	0.68	0.035	0	1		Calm1	2.97892e-137	1.88187	0.887	0.306	9.61357e-133	5		Tpt1	7.27952e-21	3.57748	0.741	0.05	2.34925e-16	18
Actl6a	0	1.3	0.14	0.02	0	0		Rps9	0	3.23683	0.382	0.007	0	1		Rpl27a	1.26246e-136	3.54825	0.559	0.025	4.0742e-132	5		Tmem59l	1.06817e-20	3.62633	0.685	0.025	3.44719e-16	18
Actl6b	0	1.21	0.18	0.03	0	0		Rpl28	0	3.74004	0.405	0.005	0	1		Eif1	2.16844e-136	3.21834	0.587	0.039	6.99799e-132	5		Caly	1.43136e-20	3.49469	0.741	0.05	4.6193e-16	18
Actr1b	0	1.28	0.16	0.02	0	0		Rps5	0	3.5416	0.414	0.008	0	1		Cox8a	1.96237e-135	2.8356	0.609	0.051	6.33298e-131	5		Ndufa4	2.00837e-20	3.94001	0.667	0.025	6.48141e-16	18
Adam11	0	1.21	0.12	0.01	0	0		Selenow	0	2.98821	0.387	0.014	0	1		Cox6a1	3.31141e-135	3.48202	0.549	0.021	1.06866e-130	5		Rps14	2.43855e-20	3.73386	0.63	0.008	7.86968e-16	18
Adgrb1	0	1.34	0.34	0.06	0	0		Calm3	0	2.76577	0.471	0.03	0	1		Ckb	1.75431e-134	2.90702	0.607	0.054	5.66151e-130	5		Rps10	4.08573e-20	3.4762	0.667	0.025	1.31855e-15	18
Adgrb2	0	1.45	0.36	0.05	0	0		Rps19	0	3.3938	0.365	0.007	0	1		Rpl11	1.36413e-132	3.71443	0.525	0.012	4.40232e-128	5		Itm2b	9.2182e-20	2.4944	0.926	0.185	2.9749e-15	18
Adgrl1	0	1.05	0.37	0.08	0	0		Rabac1	0	3.46738	0.463	0.012	0	1		Dynll1	4.06758e-132	3.2322	0.562	0.03	1.31269e-127	5		Rpl17	1.2051e-19	3.69033	0.611	0.008	3.88909e-15	18
Adipor1	0	1.12	0.12	0.02	0	0		Rps16	0	3.93253	0.473	0.006	0	1		Rps24	1.30283e-131	3.64817	0.531	0.017	4.2045e-127	5		Rpl41	1.28605e-19	3.25252	0.63	0.017	4.15035e-15	18
Adprh	0	2.03	0.17	0.01	0	0		Aplp1	0	2.51549	0.882	0.135	0	1		Itm2b	1.85856e-131	1.86416	0.835	0.248	5.99794e-127	5		Chchd2	1.6334e-19	4.43415	0.574	0	5.27131e-15	18
Ahi1	0	1.14	0.93	0.4	0	0		Rps11	0	3.62569	0.397	0.005	0	1		Fau	2.08045e-131	4.04291	0.521	0.014	6.71402e-127	5		Spcs1	1.6334e-19	4.2869	0.574	0	5.27131e-15	18
Ahsa1	0	1.86	0.14	0.01	0	0		Rpl13a	0	3.74486	0.441	0.006	0	1		Rpl17	1.75943e-130	3.50754	0.538	0.022	5.67803e-126	5		Rpl8	1.6334e-19	4.65616	0.574	0	5.27131e-15	18
Ajm1	0	1.47	0.15	0.02	0	0		Slc17a7	0	2.38778	0.693	0.074	0	1		Bsg	4.55849e-130	3.3036	0.554	0.031	1.47112e-125	5		Mdh1	1.89722e-19	2.45821	0.778	0.067	6.1227e-15	18
Akap8	0	1.18	0.24	0.04	0	0		Rpl18	0	3.64109	0.416	0.006	0	1		Mt3	7.30005e-130	3.6209	0.528	0.018	2.35587e-125	5		Atp5b	2.14042e-19	2.57915	0.741	0.059	6.90756e-15	18
Dlg2	0	-0.926891	0.995	0.997	0	0		Dlg2	0	-0.926891	0.995	0.997	0	1		Cox7c	9.45809e-130	3.37196	0.542	0.025	3.05232e-125	5		Shisa4	2.52778e-19	2.88365	0.667	0.034	8.15764e-15	18
Akr1a1	0	1.55	0.21	0.03	0	0		Ndufc2	0	3.09165	0.418	0.015	0	1		Rps16	6.52956e-129	4.11066	0.505	0.01	2.10722e-124	5		Atp5g1	7.90897e-19	4.36669	0.556	0	2.55238e-14	18
Akt3	0	-1.04	0.83	0.74	0	0		Rps3	0	3.6839	0.462	0.01	0	1		Celf2	7.9309e-128	-0.748953	0.978	0.998	2.55946e-123	5		Cfl1	8.40519e-19	2.5624	0.667	0.034	2.71252e-14	18
Aldoa	0	3.56	0.69	0.04	0	0		Rpl27a	0	3.34573	0.535	0.022	0	1		Tecr	2.44696e-126	2.55986	0.602	0.061	7.89682e-122	5		Rps2	1.46617e-18	4.17726	0.574	0.008	4.73162e-14	18
Aldoc	0	2.24	0.17	0.01	0	0		Rps13	0	3.19799	0.425	0.012	0	1		Rps7	5.90479e-126	3.58299	0.527	0.024	1.90559e-121	5		Rpl26	1.81796e-18	4.061	0.574	0.008	5.86691e-14	18
Alkbh1	0	1.17	0.23	0.04	0	0		Ypel3	0	2.67266	0.445	0.026	0	1		Rps3a1	1.38899e-125	3.12683	0.559	0.04	4.48255e-121	5		Ly6h	1.8694e-18	3.32483	0.63	0.025	6.03292e-14	18
Anapc16	0	1.25	0.14	0.02	0	0		Aldoa	0	3.56429	0.689	0.039	0	1		Cst3	2.46231e-124	2.40888	0.667	0.105	7.94638e-120	5		Slc17a7	2.08526e-18	2.78397	0.796	0.118	6.72956e-14	18
Ankra2	0	1.07	0.12	0.02	0	0		Caly	0	3.0864	0.807	0.064	0	1		Slc17a7	2.25608e-123	2.38865	0.629	0.081	7.28082e-119	5		Cst3	2.54729e-18	3.04354	0.704	0.059	8.22061e-14	18
Anxa11	0	1.21	0.33	0.06	0	0		Cd81	0	2.82258	0.49	0.028	0	1		Rpl26	5.25917e-123	3.57957	0.509	0.02	1.69724e-118	5		Rps8	2.56153e-18	3.96998	0.574	0.008	8.26657e-14	18
Ap1s1	0	2.25	0.22	0.01	0	0		Ctxn1	0	3.28636	0.509	0.017	0	1		Bex2	5.17889e-122	3.38161	0.507	0.018	1.67133e-117	5		Eef1a1	2.63833e-18	2.40595	0.833	0.109	8.51441e-14	18
Ap2a1	0	1.03	0.12	0.02	0	0		Slc25a4	0	3.0247	0.535	0.027	0	1		Rps27a	6.5062e-122	3.37061	0.513	0.022	2.09968e-117	5		Rpl29	3.02177e-18	3.55018	0.611	0.025	9.75187e-14	18
Ap2m1	0	1.87	0.2	0.01	0	0		Ndufa13	0	4.15526	0.461	0.002	0	1		Eef1a1	1.09402e-121	1.92419	0.759	0.18	3.53063e-117	5		Calm2	3.14435e-18	2.05527	0.963	0.277	1.01474e-13	18
Ap2s1	0	2.02	0.14	0	0	0		Tmem59l	0	2.56014	0.593	0.042	0	1		Trim35	1.93961e-121	2.72393	0.548	0.039	6.25953e-117	5		Rps23	3.59642e-18	3.65918	0.593	0.017	1.16064e-13	18
Ap3b2	0	1.17	0.26	0.04	0	0		Rab3a	0	2.92153	0.431	0.018	0	1		Rps10	1.83069e-120	3.53745	0.495	0.015	5.908e-116	5		Rps16	3.7636e-18	4.38566	0.537	0	1.21459e-13	18
Apbb1	0	1.28	0.12	0.01	0	0		Rpl18a	0	3.34014	0.402	0.008	0	1		Rpl41	1.6462e-119	3.63273	0.494	0.017	5.31261e-115	5		Calm3	4.10605e-18	3.81827	0.611	0.034	1.3251e-13	18
Aplp1	0	2.52	0.88	0.14	0	0		Tecr	0	2.49682	0.667	0.062	0	1		Rps14	4.08026e-119	3.1967	0.524	0.03	1.31678e-114	5		Cx3cl1	4.47975e-18	2.49736	0.722	0.059	1.4457e-13	18
Apoe	0	2.74	0.26	0.01	0	0		Cacna1a	0	1.57313	0.764	0.177	0	1		Rps2	5.67752e-119	3.16967	0.515	0.027	1.83225e-114	5		Slc25a4	5.21892e-18	3.46834	0.63	0.034	1.68425e-13	18
Apopt1	0	1.04	0.15	0.03	0	0		Mt3	0	3.90001	0.48	0.006	0	1		Nrg3	2.89446e-117	-0.856174	0.967	0.99	9.34102e-113	5		Ddx24	9.73771e-18	2.70406	0.741	0.084	3.14255e-13	18
Arf1	0	1.74	0.3	0.03	0	0		Cox4i1	0	4.01627	0.74	0.019	0	1		Tmem59l	2.3774e-116	2.5125	0.548	0.046	7.67233e-112	5		Icam5	1.14581e-17	2.9482	0.611	0.025	3.69777e-13	18
Arf3	0	1.04	0.4	0.08	0	0		Rpl13	0	3.90363	0.658	0.018	0	1		Nrxn1	3.12367e-116	-1.16514	0.921	0.939	1.00807e-111	5		Rpl24	1.30058e-17	3.98415	0.574	0.017	4.19724e-13	18
Arf5	0	3.23	0.34	0.01	0	0		Icam5	0	1.98249	0.671	0.094	0	1		Npdc1	1.87952e-115	2.93233	0.512	0.03	6.06559e-111	5		Celf2	1.699e-17	-0.993664	1	1	5.483e-13	18
Arfgap1	0	1.65	0.27	0.03	0	0		Nrgn	0	2.9371	0.953	0.197	0	1		Cox6c	5.01773e-115	2.74271	0.538	0.046	1.61932e-110	5		Rpl30	1.91561e-17	3.99075	0.537	0.008	6.18207e-13	18
Arhgef1	0	1.28	0.12	0.01	0	0		Tspan3	0	1.75075	0.56	0.078	0	1		Lrp1b	1.87175e-114	-1.00318	0.95	0.979	6.04052e-110	5		Ndufa13	1.9993e-17	4.15324	0.537	0.008	6.45214e-13	18
Arhgef25	0	1.42	0.33	0.04	0	0		Rplp1	0	4.66428	0.738	0.012	0	1		Rps23	2.18475e-113	3.19424	0.498	0.027	7.05064e-109	5		Rps11	2.08659e-17	3.94699	0.537	0.008	6.73385e-13	18
Arl1	0	1.18	0.16	0.02	0	0		Ppib	0	2.72183	0.451	0.025	0	1		Icam5	1.00579e-112	1.86751	0.624	0.085	3.24589e-108	5		Selenok	2.63902e-17	3.06106	0.593	0.025	8.51664e-13	18
Arl3	0	1.41	0.39	0.06	0	0		Eef1a1	0	2.7151	0.773	0.095	0	1		Itm2c	5.38568e-112	2.06666	0.637	0.103	1.73807e-107	5		Bsg	2.78607e-17	2.58797	0.704	0.067	8.99121e-13	18
Arl6ip1	0	1.46	0.46	0.07	0	0		Rpl29	0	2.60954	0.423	0.025	0	1		Slc25a4	9.69718e-112	2.66488	0.548	0.055	3.12947e-107	5		Oaz1	2.84271e-17	3.43009	0.574	0.017	9.17401e-13	18
Arl6ip5	0	2.25	0.51	0.05	0	0		Rpsa	0	3.34498	0.476	0.016	0	1		Rpl18	1.88147e-110	4.11294	0.433	0.002	6.07187e-106	5		Rps24	3.22138e-17	3.50845	0.611	0.034	1.0396e-12	18
Arl8a	0	1.65	0.21	0.02	0	0		Rpl14	0	3.72067	0.4	0.005	0	1		Ndufa13	4.48192e-110	3.76071	0.452	0.012	1.4464e-105	5		Rpl3	3.28541e-17	2.53209	0.63	0.034	1.06027e-12	18
Arpc1a	0	1.84	0.42	0.05	0	0		Cck	0	3.52568	0.394	0.009	0	1		Ndfip1	8.43627e-110	1.67917	0.762	0.191	2.72255e-105	5		Mast3	3.31771e-17	3.0438	0.685	0.067	1.07069e-12	18
Arpc2	0	1.19	0.57	0.14	0	0		Rps12	0	2.92166	0.418	0.018	0	1		Meg3	9.78298e-110	1.46758	0.905	0.381	3.15716e-105	5		Dlg2	3.52996e-17	-1.33576	1	1	1.13919e-12	18
Arpc3	0	2.27	0.27	0.02	0	0		Bsg	0	3.40499	0.6	0.023	0	1		Rpl35a	3.1061e-109	3.42759	0.465	0.018	1.0024e-104	5		Npdc1	4.2761e-17	3.19366	0.574	0.017	1.37998e-12	18
Arpc4	0	1.17	0.13	0.02	0	0		Rps15	0	4.17787	0.535	0.008	0	1		Gnas	2.54206e-108	1.7479	0.696	0.141	8.20375e-104	5		Rps3a1	6.18255e-17	3.90161	0.556	0.017	1.99523e-12	18
Arpc5l	0	1.58	0.21	0.02	0	0		Oaz1	0	3.3264	0.415	0.009	0	1		Chchd2	6.65195e-108	3.904	0.435	0.007	2.14672e-103	5		Chchd10	6.2846e-17	3.02674	0.537	0.008	2.02817e-12	18
Arpp19	0	1.04	0.19	0.03	0	0		Atp5b	0	2.39832	0.506	0.047	0	1		Rpl30	1.49455e-106	3.07384	0.482	0.031	4.8232e-102	5		Scg5	6.38704e-17	3.08614	0.648	0.05	2.06122e-12	18
Arxes1	0	1.89	0.19	0.01	0	0		Myl6	0	3.13056	0.37	0.009	0	1		Rpl8	4.37306e-106	2.74875	0.49	0.033	1.41127e-101	5		Syp	6.76715e-17	2.45729	0.667	0.05	2.18389e-12	18
Arxes2	0	1.62	0.14	0.01	0	0		Rpl41	0	3.68057	0.481	0.008	0	1		Rpl23a	1.01467e-105	2.97141	0.471	0.025	3.27456e-101	5		Ndufs5	8.09761e-17	4.07653	0.5	0	2.61326e-12	18
Asb8	0	1.09	0.11	0.01	0	0		Rasl10a	0	2.99279	0.401	0.014	0	1		Rps21	1.82238e-105	3.28519	0.447	0.014	5.8812e-101	5		Rabac1	8.09761e-17	4.55443	0.5	0	2.61326e-12	18
Asphd2	0	1.71	0.29	0.03	0	0		Ppia	0	4.23498	0.795	0.034	0	1		Rpl13a	3.55355e-105	3.15051	0.463	0.023	1.1468e-100	5		Rps13	8.09761e-17	3.98591	0.5	0	2.61326e-12	18
Atcay	0	1.31	0.22	0.03	0	0		Mdh1	0	2.31127	0.511	0.049	0	1		Rps3	1.46012e-104	3.17653	0.462	0.024	4.7121e-100	5		Rpl23a	9.1266e-17	3.79407	0.519	0.008	2.94534e-12	18
Atg9a	0	1.28	0.14	0.02	0	0		Rps27a	0	3.6216	0.506	0.012	0	1		Rpl6	1.76064e-104	2.00883	0.593	0.088	5.68193e-100	5		Meg3	1.00892e-16	1.72428	1	0.597	3.25598e-12	18
Atp1a3	0	1.55	0.66	0.13	0	0		Ubb	0	4.30952	0.813	0.028	0	1		Rps5	5.89449e-104	3.08675	0.452	0.018	1.90227e-99	5		Rpl13a	1.44147e-16	4.05129	0.537	0.017	4.65193e-12	18
Atp5a1	0	2.1	0.45	0.05	0	0		Rpl26	0	3.23197	0.428	0.014	0	1		Rpsa	7.42622e-104	2.59304	0.522	0.056	2.39659e-99	5		Rab3a	1.56115e-16	3.28959	0.574	0.025	5.03814e-12	18
Atp5b	0	2.4	0.51	0.05	0	0		Rnasek	0	3.75885	0.67	0.019	0	1		Tpt1	1.02593e-103	2.59534	0.505	0.044	3.31088e-99	5		Rpsa	1.69647e-16	2.81824	0.611	0.034	5.47485e-12	18
Atp5c1	0	1.36	0.37	0.06	0	0		Rpl23a	0	3.40707	0.425	0.01	0	1		Rpl3	7.0467e-103	2.72856	0.485	0.037	2.27411e-98	5		Rps15	2.03569e-16	4.10327	0.519	0.008	6.56957e-12	18
Atp5d	0	3.03	0.27	0.01	0	0		Atp5g1	0	3.43344	0.368	0.007	0	1		Rpl15	7.1043e-103	2.81551	0.463	0.025	2.2927e-98	5		H3f3a	2.05759e-16	3.14185	0.574	0.025	6.64024e-12	18
Atp5e	0	2.63	0.19	0	0	0		Rpl23	0	3.59616	0.435	0.007	0	1		Rpl23	1.49093e-102	3.36079	0.442	0.017	4.81152e-98	5		Hsp90ab1	2.48192e-16	2.06429	0.852	0.193	8.00964e-12	18
Atp5f1	0	1.56	0.42	0.07	0	0		Rpl19	0	4.17999	0.581	0.008	0	1		Atp5h	1.49348e-102	3.55277	0.434	0.014	4.81975e-98	5		Rtn4r	3.51478e-16	3.59974	0.556	0.025	1.13429e-11	18
Atp5g1	0	3.43	0.37	0.01	0	0		Eif1	0	3.69826	0.572	0.017	0	1		Spcs1	1.74344e-102	2.88201	0.465	0.028	5.62643e-98	5		Slc25a3	3.59958e-16	2.45442	0.722	0.092	1.16166e-11	18
Atp5g2	0	2.43	0.32	0.02	0	0		Atp5h	0	3.49303	0.415	0.009	0	1		Rps11	2.54554e-102	3.64098	0.427	0.011	8.21497e-98	5		Rps9	4.27354e-16	3.77461	0.5	0.008	1.37916e-11	18
Atp5g3	0	2.56	0.27	0.01	0	0		H3f3b	0	2.66941	0.459	0.029	0	1		Rpl18a	1.55983e-101	2.94377	0.446	0.02	5.03389e-97	5		Rpl6	4.39437e-16	2.43247	0.63	0.05	1.41815e-11	18
Atp5h	0	3.49	0.42	0.01	0	0		Rps7	0	3.8329	0.535	0.011	0	1		Rpl24	1.16024e-100	2.89774	0.473	0.036	3.74433e-96	5		Rps12	4.45386e-16	2.76178	0.556	0.025	1.43735e-11	18
Atp5j	0	2.92	0.37	0.02	0	0		Calm1	0	2.46424	0.896	0.196	0	1		Rabac1	8.1583e-99	2.74484	0.442	0.022	2.63285e-94	5		Trim35	5.35412e-16	2.08409	0.759	0.101	1.72788e-11	18
Atp5j2	0	2.81	0.28	0.01	0	0		Meg3	0	1.5404	0.946	0.414	0	1		Oaz1	2.03672e-98	3.41464	0.42	0.014	6.57289e-94	5		Ncdn	5.43706e-16	2.62392	0.611	0.042	1.75465e-11	18
Atp5k	0	2.24	0.12	0	0	0		Ckb	0	3.82728	0.59	0.016	0	1		Rps12	2.227e-97	3.00088	0.442	0.025	7.18698e-93	5		Atp5a1	7.86981e-16	2.4725	0.63	0.05	2.53974e-11	18
Atp5l	0	1.93	0.35	0.04	0	0		Tubb2a	0	2.79694	0.404	0.019	0	1		Rpl28	2.84379e-97	3.29654	0.419	0.014	9.17746e-93	5		Cox5a	8.1393e-16	3.64727	0.537	0.025	2.62671e-11	18
Atp5md	0	2.28	0.29	0.02	0	0		Cplx2	0	1.79581	0.577	0.08	0	1		Rpl32	3.13051e-97	3.5508	0.409	0.01	1.01028e-92	5		Scn1b	1.01503e-15	2.63656	0.574	0.034	3.27571e-11	18
Atp5mpl	0	2.21	0.18	0.01	0	0		Cox7c	0	3.18159	0.501	0.022	0	1		Glt8d1	4.35245e-97	2.59835	0.454	0.029	1.40462e-92	5		Fam173a	1.02971e-15	3.67572	0.5	0.008	3.32308e-11	18
Atp5o	0	2.9	0.28	0.01	0	0		Rps23	0	3.64517	0.475	0.01	0	1		Pcdh9	1.50396e-96	-0.906122	0.956	0.974	4.85357e-92	5		Rpl7	1.63002e-15	3.91587	0.463	0	5.2604e-11	18
Atp6ap1	0	1.81	0.32	0.03	0	0		Rpl15	0	2.98775	0.477	0.023	0	1		Pcp4	2.45941e-96	2.24952	0.515	0.063	7.93702e-92	5		Atp5j	1.63002e-15	3.90603	0.463	0	5.2604e-11	18
Atp6ap2	0	1.59	0.33	0.04	0	0		Rps24	0	3.88939	0.501	0.009	0	1		Pgrmc1	1.64367e-95	2.49062	0.486	0.048	5.30445e-91	5		Selenow	2.14416e-15	3.42169	0.519	0.017	6.91962e-11	18
Atp6v0b	0	3.34	0.81	0.05	0	0		Selenok	0	3.07571	0.399	0.015	0	1		Rfx3	3.64361e-95	-1.24737	0.894	0.901	1.17587e-90	5		Itm2c	2.19807e-15	2.27903	0.556	0.025	7.09361e-11	18
Atp6v0c	0	3.71	0.96	0.1	0	0		Spcs1	0	3.35931	0.504	0.016	0	1		Rps4x	5.48622e-95	3.02303	0.428	0.022	1.77051e-90	5		Pcp4	2.23497e-15	2.29286	0.667	0.067	7.2127e-11	18
Atp6v0d1	0	1.24	0.24	0.04	0	0		Glt8d1	0	2.56283	0.489	0.032	0	1		Ahi1	9.62622e-94	1.25766	0.881	0.358	3.10657e-89	5		Tubb2a	2.3471e-15	2.80845	0.537	0.025	7.57455e-11	18
Nrg3	0	-0.912595	0.992	0.99	0	0		Nrg3	0	-0.912595	0.992	0.99	0	1		Atpif1	2.44487e-93	3.08724	0.42	0.021	7.89007e-89	5		1700016P03Rik	2.60453e-15	2.40463	0.741	0.109	8.40534e-11	18
Atp6v0e2	0	2.92	0.4	0.02	0	0		Slc22a17	0	1.71277	0.631	0.098	0	1		Rps13	2.5778e-93	3.12878	0.422	0.022	8.31907e-89	5		Atp5h	2.74189e-15	3.36246	0.537	0.025	8.84862e-11	18
Atp6v1d	0	1.63	0.45	0.07	0	0		Trim35	0	2.89538	0.617	0.045	0	1		Atp5j	2.5778e-93	3.48708	0.406	0.016	8.31908e-89	5		Rpl15	3.1921e-15	2.46363	0.593	0.042	1.03016e-10	18
Atp6v1e1	0	1.77	0.29	0.03	0	0		Itm2b	0	2.25933	0.91	0.203	0	1		Cck	4.2636e-93	3.00944	0.429	0.025	1.37595e-88	5		Tcf25	4.14843e-15	3.21914	0.556	0.034	1.33878e-10	18
Atp6v1f	0	2.82	0.23	0	0	0		Tpt1	0	3.34941	0.491	0.018	0	1		Nlgn1	4.58034e-93	-0.947558	0.952	0.953	1.47817e-88	5		Pkm	4.14987e-15	2.18852	0.63	0.059	1.33925e-10	18
Atp6v1g1	0	1.8	0.14	0.01	0	0		Rpl30	0	3.39315	0.496	0.015	0	1		Ypel3	6.06286e-93	2.96552	0.422	0.023	1.95661e-88	5		Rpl7a	4.15916e-15	3.56638	0.481	0.008	1.34224e-10	18
Atp6v1g2	0	2.39	0.27	0.02	0	0		Cox6c	0	2.45667	0.48	0.039	0	1		Rps19	9.79626e-92	3.10493	0.404	0.015	3.16145e-87	5		Nefl	4.89087e-15	2.32642	0.722	0.109	1.57838e-10	18
Atp9a	0	1.18	0.38	0.07	0	0		Ly6h	0	3.33684	0.628	0.026	0	1		Mdh1	1.03733e-91	2.38233	0.488	0.056	3.34767e-87	5		Rpl5	5.37203e-15	2.47307	0.611	0.05	1.73366e-10	18
Atpif1	0	2.92	0.45	0.02	0	0		Grina	0	2.70113	0.718	0.062	0	1		Ppib	1.41363e-91	2.51298	0.451	0.036	4.56208e-87	5		Synpo	5.38602e-15	2.54577	0.796	0.151	1.73818e-10	18
Atraid	0	2.27	0.29	0.02	0	0		Rpl8	0	3.7743	0.495	0.008	0	1		Ncdn	1.96513e-91	1.77141	0.592	0.112	6.34188e-87	5		Rnf112	5.63338e-15	2.74696	0.593	0.05	1.81801e-10	18
Atxn2l	0	1.04	0.15	0.02	0	0		Rpl3	0	3.17068	0.479	0.018	0	1		Ramp1	5.06311e-91	2.11533	0.493	0.057	1.63397e-86	5		Mt3	7.13732e-15	3.9753	0.444	0	2.30336e-10	18
Atxn7l3b	0	2.39	0.34	0.02	0	0		Faim2	0	2.05462	0.488	0.049	0	1		Calm3	1.10678e-90	2.20997	0.479	0.052	3.57182e-86	5		Mt1	7.13732e-15	4.29349	0.444	0	2.30336e-10	18
Aurkaip1	0	2.29	0.12	0	0	0		Ppp1r1a	0	3.58451	0.708	0.032	0	1		Rplp2	1.11824e-90	3.57388	0.385	0.01	3.60879e-86	5		Gpr162	8.54393e-15	2.95147	0.5	0.017	2.7573e-10	18
AY036118	0	-2.36	0.47	0.61	0	0		Rtn4r	0	2.23885	0.467	0.036	0	1		Kcnip4	3.7659e-90	-0.619009	0.98	0.998	1.21533e-85	5		Cox6c	8.96693e-15	2.92052	0.593	0.05	2.89381e-10	18
B230219D22Rik	0	1.44	0.28	0.04	0	0		Rpl35a	0	3.68958	0.453	0.009	0	1		Rps20	8.49275e-90	3.38116	0.388	0.012	2.74078e-85	5		Bex3	1.00837e-14	3.61353	0.463	0.008	3.25423e-10	18
Lsamp	0	-0.878921	0.994	0.999	0	0		Lsamp	0	-0.878921	0.994	0.999	0	1		H2afz	1.62489e-89	2.73712	0.422	0.027	5.24385e-85	5		Emc10	1.09544e-14	3.66661	0.463	0.008	3.53521e-10	18
B2m	0	1.44	0.14	0.01	0	0		Rpl24	0	3.78743	0.501	0.01	0	1		Rps9	3.29051e-89	2.77824	0.403	0.018	1.06191e-84	5		Maged1	1.31818e-14	2.19922	0.574	0.042	4.25403e-10	18
B3galnt1	0	1.12	0.15	0.02	0	0		Pcp4	0	2.11439	0.53	0.064	0	1		Faim2	2.3126e-88	1.97299	0.486	0.056	7.46322e-84	5		Rps25	1.42847e-14	2.79912	0.5	0.017	4.60996e-10	18
B4galnt1	0	1.34	0.17	0.02	0	0		Atp6v0c	0	3.71304	0.958	0.101	0	1		Cacna1a	1.03104e-87	1.47479	0.684	0.174	3.32736e-83	5		Rpl28	1.52399e-14	4.0417	0.463	0.008	4.91823e-10	18
B4gat1	0	2.16	0.24	0.01	0	0		Rps2	0	3.70888	0.518	0.013	0	1		Lrrtm4	1.27627e-87	-0.670279	0.971	0.993	4.11877e-83	5		Mapt	1.61599e-14	2.10113	0.796	0.16	5.21513e-10	18
Babam1	0	1.64	0.2	0.02	0	0		Rps10	0	3.9411	0.504	0.006	0	1		Atp5g1	1.28544e-87	3.67546	0.369	0.007	4.14837e-83	5		Cd81	1.87162e-14	3.53141	0.463	0.008	6.04009e-10	18
Baiap2	0	1	0.56	0.14	0	0		Rpl10a	0	3.02004	0.373	0.011	0	1		Pebp1	2.0474e-87	2.45555	0.44	0.038	6.60738e-83	5		Hagh	2.03155e-14	3.49849	0.463	0.008	6.55623e-10	18
Bambi	0	1.2	0.11	0.01	0	0		Gm42418	0	-4.09894	0.591	0.952	0	1		Snrnp70	3.35133e-87	1.66505	0.553	0.095	1.08154e-82	5		Prdx5	2.29697e-14	3.38858	0.463	0.008	7.41279e-10	18
Basp1	0	1.29	0.69	0.18	0	0		Hsp90ab1	0	1.99846	0.745	0.142	0	1		Rtn4r	3.99624e-87	2.39163	0.431	0.033	1.28967e-82	5		Ctxn1	2.39281e-14	2.92144	0.463	0.008	7.72207e-10	18
Bax	0	1.92	0.13	0	0	0		Calm2	0	2.04915	0.878	0.216	0	1		Cox5a	4.59938e-87	3.23339	0.393	0.018	1.48431e-82	5		Uqcrq	2.39281e-14	2.94457	0.463	0.008	7.72207e-10	18
Bbs5	0	1.18	0.17	0.02	0	0		Ndfip1	0	1.89987	0.829	0.172	0	1		Arl6ip5	9.86361e-87	1.93849	0.471	0.051	3.18319e-82	5		Stmn4	2.61874e-14	3.05409	0.574	0.05	8.45121e-10	18
BC003965	0	1.46	0.12	0.01	0	0		Rps14	0	3.61425	0.52	0.014	0	1		Rpl14	1.00698e-85	2.95873	0.397	0.022	3.24974e-81	5		Elob	2.75249e-14	3.49937	0.481	0.017	8.88284e-10	18
BC004004	0	1.32	0.19	0.02	0	0		Rpl17	0	3.94923	0.56	0.01	0	1		Ndufb8	1.66993e-85	3.38423	0.362	0.007	5.38921e-81	5		Ywhah	2.77504e-14	1.98503	0.593	0.05	8.9556e-10	18
BC005561	0	1.42	0.3	0.04	0	0		Cnih2	0	2.84553	0.395	0.016	0	1		Ddx24	2.6987e-85	1.82317	0.507	0.074	8.70926e-81	5		Eef1a2	3.0183e-14	2.23744	0.537	0.034	9.74067e-10	18
BC005624	0	2.02	0.15	0.01	0	0		Malat1	0	2.25504	1	0.995	0	1		Ctxn1	4.43403e-85	2.3428	0.423	0.033	1.43095e-80	5		Adgrb3	3.14615e-14	-1.37931	1	0.992	1.01533e-09	18
BC031181	0	2.84	0.35	0.01	0	0		Fau	0	4.09045	0.547	0.008	0	1		Fam155a	5.00032e-85	-0.942649	0.932	0.936	1.6137e-80	5		Nlgn1	3.66097e-14	-1.35572	1	0.992	1.18147e-09	18
Bcap31	0	1.36	0.17	0.02	0	0		Cox8a	0	3.44548	0.557	0.021	0	1		Selenow	5.11429e-85	3.20348	0.387	0.02	1.65048e-80	5		Cox7a2	4.24492e-14	2.85397	0.481	0.017	1.36992e-09	18
Bcas2	0	1.37	0.17	0.02	0	0		Fth1	0	4.19499	0.883	0.043	0	1		Elob	5.68361e-85	3.11339	0.38	0.015	1.83421e-80	5		Nr4a1	4.52388e-14	2.66766	0.537	0.034	1.45995e-09	18
Becn1	0	1.03	0.17	0.03	0	0		Syt7	0	1.50709	0.789	0.199	0	1		Thy1	1.89722e-84	2.37998	0.424	0.035	6.12272e-80	5		Rsrp1	4.93764e-14	1.81552	0.796	0.151	1.59347e-09	18
Bet1l	0	1.59	0.12	0.01	0	0		Pcsk1n	0	4.66748	0.925	0.034	0	1		Cplx2	3.85468e-84	1.74201	0.567	0.116	1.24398e-79	5		Tuba1a	5.50624e-14	3.76522	0.444	0.008	1.77697e-09	18
Bex1	0	2.17	0.12	0	0	0		Pgrmc1	0	2.27915	0.489	0.044	0	1		Rps15a	1.33883e-83	2.97127	0.392	0.023	4.32068e-79	5		Hint1	6.03673e-14	2.7699	0.481	0.017	1.94817e-09	18
Bex2	0	3.42	0.51	0.02	0	0		Rps4x	0	3.33731	0.398	0.009	0	1		Rsrp1	1.38012e-83	1.6672	0.524	0.089	4.45391e-79	5		Rpl11	6.22565e-14	3.66727	0.444	0.008	2.00914e-09	18
Bex3	0	2.6	0.29	0.01	0	0		Bex2	0	3.42218	0.512	0.017	0	1		Selenok	3.04586e-83	2.99802	0.377	0.017	9.8296e-79	5		Atp5o	7.33026e-14	3.53794	0.444	0.008	2.36562e-09	18
Bfar	0	1.09	0.19	0.03	0	0		Tmsb4x	0	4.51068	0.849	0.031	0	1		Rtn1	3.3561e-83	0.97528	0.941	0.629	1.08308e-78	5		Cox7c	7.38543e-14	3.12769	0.5	0.025	2.38343e-09	18
Bhlhe22	0	1.35	0.16	0.02	0	0		Pacsin1	7.04831e-307	1.68747	0.638	0.117	2.27463e-302	1		Rnf112	3.45919e-83	2.07047	0.448	0.048	1.11635e-78	5		Csmd1	8.1626e-14	-1.09231	0.981	1	2.63423e-09	18
Bloc1s2	0	1.25	0.15	0.02	0	0		Rps21	1.06913e-306	3.34901	0.355	0.006	3.4503e-302	1		Hsp90ab1	9.12645e-83	1.35312	0.762	0.254	2.94529e-78	5		Tspan3	8.32142e-14	2.08948	0.648	0.076	2.68549e-09	18
Bmyc	0	2.44	0.17	0	0	0		Elob	1.42087e-306	3.34589	0.35	0.005	4.58542e-302	1		Rpl10a	2.05982e-82	3.45142	0.356	0.009	6.64746e-78	5		H3f3b	9.62405e-14	2.07367	0.667	0.092	3.10587e-09	18
Bod1	0	1.5	0.1	0.01	0	0		Hspa8	2.91941e-303	1.75156	0.652	0.129	9.42151e-299	1		Prdx5	2.07624e-82	2.81877	0.373	0.015	6.70045e-78	5		Cox7b	9.74845e-14	2.73996	0.537	0.042	3.14602e-09	18
Brd1	0	1.16	0.29	0.05	0	0		Ywhah	5.34422e-303	2.07921	0.525	0.068	1.72469e-298	1		Pacsin1	9.48037e-82	1.58716	0.588	0.131	3.0595e-77	5		Rplp2	1.01484e-13	2.43841	0.444	0.008	3.27511e-09	18
Brd3	0	1.11	0.15	0.02	0	0		Thy1	1.12257e-302	2.28402	0.442	0.034	3.62275e-298	1		Ndufb9	9.88611e-82	2.7528	0.394	0.026	3.19045e-77	5		Arl6ip5	1.09228e-13	2.03001	0.667	0.092	3.52501e-09	18
Bri3	0	1.87	0.2	0.01	0	0		Uchl1	1.57828e-301	2.56122	0.425	0.03	5.09343e-297	1		Thra	1.83709e-81	1.47246	0.56	0.107	5.92867e-77	5		Tmed9	1.10818e-13	3.02239	0.463	0.017	3.57632e-09	18
Brk1	0	1.74	0.33	0.04	0	0		Shisa4	1.91763e-300	2.5197	0.428	0.032	6.18858e-296	1		Atp6v0e2	3.29488e-81	2.72807	0.376	0.021	1.06332e-76	5		C1ql2	1.32275e-13	2.69545	0.519	0.034	4.26877e-09	18
Bscl2	0	1.19	0.13	0.02	0	0		Cox5a	1.17796e-298	2.89577	0.386	0.018	3.80152e-294	1		Syt7	5.24993e-81	1.23696	0.721	0.214	1.69426e-76	5		Ypel3	1.47766e-13	3.13311	0.481	0.025	4.76872e-09	18
Bsg	0	3.4	0.6	0.02	0	0		Lrpap1	8.80914e-298	2.45001	0.423	0.031	2.84289e-293	1		Actg1	1.0858e-80	1.91433	0.472	0.065	3.50409e-76	5		Syt7	1.65865e-13	1.76237	0.852	0.218	5.3528e-09	18
Btf3	0	2.34	0.28	0.02	0	0		Arf5	1.97428e-297	3.22932	0.342	0.005	6.3714e-293	1		Sh3bgrl3	1.2921e-80	3.2234	0.347	0.008	4.16986e-76	5		Rps3	2.23446e-13	2.92861	0.463	0.017	7.21105e-09	18
Btg2	0	1.46	0.16	0.02	0	0		Rpl7a	3.86691e-295	2.97565	0.375	0.016	1.24793e-290	1		Ndufc2	1.50629e-80	2.96175	0.375	0.021	4.86111e-76	5		Gas5	2.41426e-13	2.84223	0.463	0.017	7.79128e-09	18
Bub3	0	1.07	0.13	0.02	0	0		Ndufb11	2.58789e-294	3.48475	0.333	0.003	8.35163e-290	1		Cd81	1.73876e-80	2.03858	0.441	0.05	5.61133e-76	5		Rps5	2.60864e-13	3.51458	0.426	0.008	8.41862e-09	18
C1galt1c1	0	1.52	0.12	0.01	0	0		Chgb	6.34728e-294	1.68285	0.664	0.14	2.04839e-289	1		Uchl1	2.15396e-80	2.18861	0.423	0.04	6.95125e-76	5		H2afz	2.9095e-13	2.99912	0.481	0.025	9.38954e-09	18
C1ql2	0	3.45	0.72	0.04	0	0		Thra	1.24688e-292	1.76604	0.543	0.079	4.02393e-288	1		Myl6	3.09563e-80	3.41322	0.346	0.008	9.99021e-76	5		Nrn1	2.92622e-13	1.89425	0.833	0.235	9.4435e-09	18
Cadm2	4.6537e-292	-0.759058	0.995	0.998	1.5018e-287	0		Cadm2	4.65366e-292	-0.759058	0.995	0.998	1.50183e-287	1		Atp1a3	3.26496e-80	1.26391	0.638	0.149	1.05367e-75	5		Fkbp1a	3.56589e-13	2.21463	0.648	0.092	1.15078e-08	18
C1qtnf4	0	2.86	0.82	0.09	0	0		Atp1a3	1.72806e-291	1.54627	0.657	0.131	5.57681e-287	1		Arf5	3.28723e-80	2.87866	0.353	0.01	1.06085e-75	5		Rpl18a	3.606e-13	3.35697	0.426	0.008	1.16373e-08	18
C2cd2l	0	1.22	0.24	0.04	0	0		Atp5j	2.24957e-290	2.92387	0.374	0.017	7.25981e-286	1		Cnih2	3.89022e-80	2.30319	0.413	0.036	1.25545e-75	5		Nrg3	3.65294e-13	-1.04477	1	1	1.17888e-08	18
C87436	0	1.54	0.14	0.01	0	0		Ndufb9	1.1275e-288	3.20056	0.346	0.009	3.63866e-284	1		Fgf14	5.32292e-80	-0.833147	0.954	0.943	1.71781e-75	5		Rpl32	3.90887e-13	3.32332	0.426	0.008	1.26147e-08	18
Cacna1a	0	1.57	0.76	0.18	0	0		Cisd1	1.31512e-288	2.57243	0.392	0.023	4.24414e-284	1		Emc10	5.88146e-80	2.61032	0.378	0.021	1.89806e-75	5		Rpl10	4.06954e-13	3.03126	0.426	0.008	1.31332e-08	18
Cacna1h	0	1.08	0.21	0.03	0	0		Rnf112	1.05918e-286	2.03429	0.465	0.049	3.41819e-282	1		Clta	8.80605e-80	2.10744	0.427	0.044	2.84189e-75	5		BC031181	4.22446e-13	1.93192	0.481	0.025	1.36332e-08	18
Cacybp	0	1.11	0.11	0.02	0	0		Mapt	1.58112e-286	1.40511	0.726	0.172	5.1026e-282	1		Rpl12	9.52424e-80	2.79413	0.372	0.02	3.07366e-75	5		Got1	4.23668e-13	2.68943	0.426	0.008	1.36726e-08	18
Calcoco1	0	1.08	0.12	0.02	0	0		Fkbp1a	1.77956e-286	1.94686	0.505	0.066	5.74301e-282	1		Ywhah	1.8871e-79	1.72996	0.535	0.102	6.09004e-75	5		Atp5l	5.11037e-13	2.08243	0.537	0.042	1.64922e-08	18
Cald1	0	1.04	0.48	0.11	0	0		Cox7b	1.33119e-285	2.39483	0.414	0.032	4.29601e-281	1		Ndufb11	1.1179e-78	3.25468	0.342	0.009	3.60768e-74	5		Rpl12	5.45248e-13	3.81372	0.389	0	1.75962e-08	18
Calm1	0	2.46	0.9	0.2	0	0		Grin1	1.37696e-285	1.38397	0.774	0.205	4.44373e-281	1		Tspan3	1.70563e-78	1.54826	0.512	0.088	5.50441e-74	5		Rps19	5.45248e-13	3.91011	0.389	0	1.75962e-08	18
Calm2	0	2.05	0.88	0.22	0	0		Prdx5	1.52123e-285	3.41205	0.328	0.005	4.90932e-281	1		Lrpap1	1.98589e-78	2.63966	0.387	0.028	6.40886e-74	5		Ndufs7	5.45248e-13	3.5462	0.389	0	1.75962e-08	18
Calm3	0	2.77	0.47	0.03	0	0		Fam173a	2.59867e-285	2.89526	0.346	0.01	8.38642e-281	1		Tubb2a	2.31881e-78	2.2168	0.436	0.052	7.48325e-74	5		Epha10	5.51895e-13	1.83041	0.778	0.176	1.78108e-08	18
Calr	0	1.67	0.47	0.07	0	0		Emc10	5.92281e-285	2.61909	0.379	0.02	1.91141e-280	1		Tmem59	2.37678e-78	1.5059	0.511	0.086	7.67035e-74	5		Rpl27a	5.81785e-13	2.39978	0.593	0.067	1.87754e-08	18
Caly	0	3.09	0.81	0.06	0	0		Rps25	3.02304e-283	2.81631	0.383	0.022	9.75596e-279	1		Rps26	9.0054e-78	2.74064	0.369	0.021	2.90622e-73	5		Pgrmc1	7.21099e-13	2.58175	0.537	0.05	2.32713e-08	18
Camk2n1	0	1.14	0.52	0.13	0	0		Ndrg4	1.9965e-282	1.50431	0.589	0.101	6.44311e-278	1		Kcnd2	1.50953e-77	-0.805685	0.949	0.983	4.87157e-73	5		Fam155a	7.34582e-13	-1.45254	1	0.983	2.37064e-08	18
Camkk1	0	1.52	0.21	0.03	0	0		Sumo2	4.53018e-282	1.98248	0.479	0.057	1.46198e-277	1		Slc22a17	3.92626e-77	1.40314	0.564	0.118	1.26708e-72	5		Nefm	8.39242e-13	2.39782	0.648	0.109	2.7084e-08	18
Camkk2	0	1.05	0.22	0.04	0	0		Rps26	9.13486e-282	3.08498	0.349	0.012	2.948e-277	1		Zbtb20	5.46051e-77	-0.738876	0.965	0.984	1.76222e-72	5		Thra	8.43617e-13	2.30626	0.5	0.034	2.72252e-08	18
Camkv	0	1.75	0.31	0.03	0	0		Rps15a	8.20075e-280	2.76504	0.366	0.017	2.64655e-275	1		Cox5b	8.12602e-77	2.13973	0.424	0.048	2.62243e-72	5		Slc22a17	1.01922e-12	1.70602	0.741	0.143	3.28923e-08	18
Caml	0	1.13	0.27	0.05	0	0		Rpl5	1.20409e-279	2.27438	0.418	0.035	3.88583e-275	1		Rpl27	8.50232e-77	3.01584	0.347	0.013	2.74387e-72	5		Tpi1	1.26407e-12	3.60613	0.407	0.008	4.0794e-08	18
Camta2	0	1.05	0.21	0.03	0	0		Atp5a1	2.37564e-279	2.10074	0.45	0.047	7.66665e-275	1		Cox6b1	2.74748e-76	2.69295	0.36	0.018	8.86665e-72	5		Sncb	1.74136e-12	2.45919	0.407	0.008	5.61972e-08	18
Cap1	0	1.1	0.36	0.07	0	0		Actg1	5.16949e-279	2.40245	0.42	0.037	1.6683e-274	1		Son	6.26237e-76	1.21781	0.663	0.179	2.02099e-71	5		Faim2	1.74136e-12	2.67847	0.407	0.008	5.61972e-08	18
Capn15	0	1.27	0.24	0.03	0	0		Rpl37	1.78415e-278	2.58256	0.358	0.015	5.75781e-274	1		Rpl5	1.69384e-75	1.86921	0.434	0.054	5.46636e-71	5		Arxes1	1.74136e-12	2.72054	0.407	0.008	5.61972e-08	18
Car11	0	1.23	0.21	0.03	0	0		Rpl34	2.59298e-278	3.28306	0.324	0.005	8.36807e-274	1		Rpl37	1.71418e-75	1.9308	0.401	0.038	5.532e-71	5		Rtn1	1.84403e-12	1.34922	0.981	0.58	5.95105e-08	18
Car4	0	1.52	0.13	0.01	0	0		Mast3	3.41752e-278	1.92073	0.476	0.057	1.1029e-273	1		Rpl10	4.03258e-75	2.88182	0.356	0.021	1.3014e-70	5		Myl6	1.93787e-12	2.57684	0.481	0.034	6.25389e-08	18
Cbr1	0	1.34	0.1	0.01	0	0		Rpl12	1.2164e-275	3.28956	0.323	0.006	3.92558e-271	1		Rpl7	4.74493e-75	2.6844	0.369	0.025	1.53128e-70	5		Glt8d1	2.07815e-12	3.23661	0.463	0.034	6.7066e-08	18
Cbx4	0	1.34	0.12	0.01	0	0		Scg5	3.18238e-275	1.71938	0.532	0.082	1.02702e-270	1		Auts2	7.56989e-75	-0.779948	0.952	0.966	2.44295e-70	5		Rpl35a	2.15998e-12	3.31769	0.426	0.017	6.97069e-08	18
Cbx6	0	1.31	0.32	0.05	0	0		Scg2	8.85076e-275	1.67647	0.594	0.113	2.85632e-270	1		Pabpn1	1.14451e-74	1.5431	0.472	0.073	3.69355e-70	5		Sh3bgrl3	2.24395e-12	3.85093	0.37	0	7.24167e-08	18
Ccdc107	0	2.15	0.13	0	0	0		Dpm1	9.12354e-275	1.98077	0.461	0.054	2.94435e-270	1		Slc25a3	1.19544e-74	1.76654	0.45	0.062	3.85792e-70	5		Atp6v0e2	2.24395e-12	3.50368	0.37	0	7.24167e-08	18
Ccdc12	0	1.37	0.17	0.02	0	0		Saraf	4.77269e-274	2.27447	0.418	0.037	1.54024e-269	1		H3f3b	1.32769e-74	1.99344	0.427	0.053	4.28473e-70	5		Tmem147	2.24395e-12	3.44313	0.37	0	7.24167e-08	18
Ccdc58	0	1.06	0.21	0.04	0	0		Hint1	8.05927e-274	3.07824	0.341	0.012	2.60089e-269	1		Grin1	1.42001e-74	1.19853	0.702	0.218	4.58266e-70	5		Rpl18	2.24395e-12	3.71739	0.37	0	7.24167e-08	18
Ccdc59	0	1.23	0.16	0.02	0	0		BC031181	6.48324e-273	2.83559	0.347	0.014	2.09227e-268	1		Ndrg4	1.45337e-74	1.44266	0.557	0.125	4.69033e-70	5		Rps4x	2.24395e-12	3.88759	0.37	0	7.24167e-08	18
Ccdc85b	0	2.15	0.15	0	0	0		Pabpn1	4.38018e-272	1.58963	0.513	0.073	1.41357e-267	1		Cox7b	3.08638e-74	2.22912	0.398	0.04	9.96035e-70	5		Nsg1	2.48537e-12	2.44146	0.481	0.034	8.0208e-08	18
Cck	0	3.53	0.39	0.01	0	0		Nsg1	3.5394e-271	2.31513	0.393	0.029	1.14224e-266	1		Saraf	4.68637e-74	2.05457	0.404	0.043	1.51239e-69	5		Calr	2.51924e-12	2.10903	0.593	0.076	8.13008e-08	18
Ccser1	0	-1.06	0.88	0.79	0	0		Rpl27	3.10761e-270	3.07277	0.326	0.008	1.00289e-265	1		Scg5	6.49389e-74	1.79355	0.479	0.081	2.09571e-69	5		Ndufa10	3.09177e-12	2.90487	0.444	0.025	9.97778e-08	18
Cct2	0	1.17	0.16	0.02	0	0		Cfl1	3.40722e-270	2.66607	0.366	0.021	1.09958e-265	1		Atp5b	9.05797e-74	1.63544	0.514	0.1	2.92319e-69	5		Celf3	3.28841e-12	3.01718	0.426	0.017	1.06124e-07	18
Cct3	0	1.05	0.17	0.03	0	0		Ddx24	1.42941e-269	1.84479	0.47	0.058	4.61299e-265	1		Cfl1	9.24576e-74	1.99792	0.413	0.048	2.98379e-69	5		Btg2	3.36118e-12	2.55993	0.593	0.084	1.08472e-07	18
Cct5	0	1.48	0.2	0.02	0	0		Rplp2	8.26964e-269	2.89553	0.339	0.013	2.66878e-264	1		Mtch1	1.01995e-73	2.35609	0.365	0.025	3.29159e-69	5		Gnas	3.61894e-12	1.95112	0.685	0.134	1.16791e-07	18
Cct7	0	1.66	0.19	0.02	0	0		Rtn1	1.78855e-268	1.08757	0.981	0.6	5.77202e-264	1		Prelid3a	1.03424e-73	2.54446	0.368	0.027	3.33769e-69	5		Arf5	4.6263e-12	2.39189	0.426	0.017	1.493e-07	18
Ccz1	0	1.06	0.15	0.02	0	0		Rpl10	5.6908e-268	2.89946	0.331	0.01	1.83653e-263	1		Hint1	1.40609e-73	2.91472	0.339	0.014	4.53775e-69	5		Gde1	4.6263e-12	2.15703	0.426	0.017	1.493e-07	18
Csmd1	1.2195e-267	-0.739022	0.991	0.992	3.9355e-263	0		Csmd1	1.21947e-267	-0.739022	0.991	0.992	3.93546e-263	1		Rpl7a	2.27492e-73	2.48236	0.377	0.033	7.34163e-69	5		Tuba4a	5.3379e-12	3.19426	0.389	0.008	1.72265e-07	18
Cd81	0	2.82	0.49	0.03	0	0		Tpi1	9.60745e-266	3.12358	0.317	0.007	3.10052e-261	1		Psap	2.79577e-73	1.13043	0.642	0.169	9.0225e-69	5		Grasp	5.50946e-12	2.34367	0.519	0.05	1.77801e-07	18
Cdc37	0	1.82	0.14	0.01	0	0		Slc25a3	1.37886e-265	1.8908	0.455	0.053	4.44986e-261	1		Itpka	4.3052e-73	1.79102	0.444	0.062	1.38937e-68	5		Rps6	5.55961e-12	2.33099	0.444	0.025	1.7942e-07	18
Cdipt	0	1.85	0.18	0.01	0	0		Nrxn1	2.15808e-264	-1.10254	0.964	0.928	6.96455e-260	1		Eef1b2	4.86527e-73	2.33329	0.362	0.025	1.57012e-68	5		Idh3b	6.29088e-12	2.30589	0.519	0.05	2.03019e-07	18
Cdk11b	0	1.5	0.18	0.02	0	0		Mt1	2.13983e-263	3.03109	0.32	0.008	6.90564e-259	1		Cadm2	7.94798e-73	-0.646703	0.973	1	2.56497e-68	5		Actg1	6.32501e-12	2.76004	0.481	0.042	2.04121e-07	18
Cdk9	0	1.81	0.17	0.01	0	0		Nrn1	1.50004e-262	1.49582	0.608	0.125	4.84091e-258	1		H3f3a	1.3527e-72	1.79166	0.457	0.073	4.36544e-68	5		Dynll1	6.54603e-12	2.4002	0.481	0.042	2.11254e-07	18
Cebpb	0	2.79	0.22	0	0	0		Nlgn1	6.05194e-260	-1.03045	0.975	0.954	1.95308e-255	1		Negr1	1.62283e-72	-1.01461	0.904	0.896	5.23721e-68	5		Chgb	6.67766e-12	1.82016	0.889	0.303	2.15501e-07	18
Cebpd	0	2.24	0.23	0.01	0	0		Mrpl41	5.3509e-259	3.1989	0.301	0.004	1.72684e-254	1		Lingo2	2.32621e-72	-0.774439	0.956	0.961	7.50713e-68	5		Clta	6.74408e-12	2.9332	0.463	0.034	2.17645e-07	18
Cebpg	0	1.13	0.12	0.02	0	0		Pura	3.45909e-258	1.46175	0.588	0.116	1.11632e-253	1		Mapt	7.10848e-72	1.25587	0.66	0.187	2.29405e-67	5		Cnih2	6.77464e-12	3.18816	0.389	0.008	2.18631e-07	18
Cebpz	0	1.05	0.2	0.04	0	0		Tuba1a	1.80974e-257	2.41704	0.359	0.023	5.8404e-253	1		Ndufs7	8.12274e-72	3.18947	0.311	0.005	2.62137e-67	5		Hsbp1	7.04841e-12	2.6051	0.389	0.008	2.27466e-07	18
Celf3	0	1.41	0.25	0.03	0	0		Snrnp70	2.13426e-257	1.47303	0.587	0.114	6.88767e-253	1		Myl12b	9.17492e-72	2.74722	0.341	0.018	2.96093e-67	5		Atp6ap1	7.04841e-12	2.32383	0.389	0.008	2.27466e-07	18
Cend1	0	1.78	0.11	0.01	0	0		Ramp1	1.5841e-256	1.71698	0.466	0.062	5.1122e-252	1		Rpl34	1.19711e-71	2.87885	0.33	0.014	3.86332e-67	5		Anxa11	7.34832e-12	1.68473	0.574	0.067	2.37145e-07	18
Cenpv	0	1.23	0.34	0.06	0	0		Rpl37a	2.49791e-255	2.75979	0.313	0.008	8.06124e-251	1		Pkig	1.88917e-71	1.42618	0.51	0.1	6.09674e-67	5		Rpl27	9.09918e-12	3.7923	0.352	0	2.93649e-07	18
Cep164	0	1.41	0.15	0.01	0	0		Syp	5.84681e-255	1.59601	0.499	0.076	1.88688e-250	1		Atp5g2	3.08705e-71	2.46565	0.347	0.022	9.96254e-67	5		U2af1	9.09918e-12	3.63505	0.352	0	2.93649e-07	18
Cep19	0	1.67	0.18	0.01	0	0		Prelid3a	7.70466e-255	2.08186	0.391	0.034	2.48645e-250	1		Uqcrq	6.19913e-71	3.13078	0.319	0.011	2.00058e-66	5		Ptprn	9.18484e-12	1.45828	0.778	0.168	2.96413e-07	18
Cep78	0	1.12	0.21	0.04	0	0		Myl12b	1.80421e-254	2.44593	0.356	0.022	5.82255e-250	1		Arpc1a	6.25794e-71	1.76314	0.427	0.059	2.01956e-66	5		Thy1	9.58348e-12	2.39625	0.463	0.034	3.09278e-07	18
Cers5	0	1.32	0.28	0.04	0	0		Sec62	2.0539e-254	1.51627	0.54	0.095	6.62834e-250	1		Atp5a1	9.13002e-71	1.58756	0.47	0.079	2.94644e-66	5		Timm9	9.76206e-12	1.89189	0.574	0.076	3.15041e-07	18
Cfap20	0	1.18	0.17	0.02	0	0		Clta	3.67468e-254	2.10211	0.401	0.038	1.18589e-249	1		Rpl37a	1.84993e-70	2.88371	0.321	0.012	5.9701e-66	5		Srsf7	1.12137e-11	2.56598	0.5	0.05	3.61887e-07	18
Cfl1	0	2.67	0.37	0.02	0	0		Fam155a	8.31526e-254	-1.01829	0.977	0.953	2.6835e-249	1		Kcnc3	3.10129e-70	1.30992	0.508	0.1	1.00085e-65	5		Sumo2	1.21167e-11	1.46573	0.593	0.084	3.9103e-07	18
Cfl2	0	1.37	0.24	0.03	0	0		Grcc10	3.9291e-253	2.97788	0.308	0.008	1.268e-248	1		Gpx4	5.16054e-70	2.65094	0.327	0.014	1.66541e-65	5		Jkamp	1.27281e-11	3.49201	0.37	0.008	4.10761e-07	18
Chchd10	0	3	0.27	0.01	0	0		Maged1	4.79628e-253	1.89512	0.426	0.048	1.54786e-248	1		Rab3a	1.00031e-69	2.03389	0.39	0.042	3.22821e-65	5		Eid1	1.41561e-11	2.59442	0.444	0.034	4.56846e-07	18
Chchd2	0	4.04	0.45	0.01	0	0		Son	1.44419e-252	1.23696	0.706	0.177	4.66071e-248	1		Gde1	1.48217e-69	2.30824	0.354	0.027	4.78326e-65	5		Gpi1	1.45011e-11	2.76223	0.426	0.025	4.6798e-07	18
Chchd4	0	1.64	0.1	0	0	0		Kcnc3	1.57922e-251	1.4115	0.562	0.104	5.09646e-247	1		Il1rapl1	1.91419e-69	-0.846321	0.93	0.948	6.17748e-65	5		Ndufb8	1.46133e-11	2.99456	0.407	0.017	4.71601e-07	18
Chd3	0	1.88	0.32	0.03	0	0		Doc2b	1.48162e-250	2.35903	0.362	0.026	4.78148e-246	1		Rps18	2.03759e-69	3.07591	0.312	0.01	6.57572e-65	5		Lrpap1	1.50942e-11	2.42751	0.5	0.05	4.87122e-07	18
Cherp	0	1.28	0.14	0.02	0	0		Slc25a23	3.28702e-250	1.81819	0.454	0.061	1.06079e-245	1		Ndufs5	2.28329e-69	2.67793	0.332	0.017	7.36864e-65	5		Ldhb	1.51727e-11	2.72688	0.407	0.017	4.89655e-07	18
Chga	0	1.65	0.17	0.01	0	0		Calr	4.61516e-250	1.66965	0.474	0.068	1.4894e-245	1		Rps6	2.50918e-69	2.73565	0.327	0.016	8.09763e-65	5		Atpif1	1.61691e-11	2.89351	0.426	0.025	5.21809e-07	18
Chgb	0	1.68	0.66	0.14	0	0		Gas5	6.12473e-249	2.3959	0.348	0.022	1.97657e-244	1		Sumo2	4.87495e-69	1.69907	0.433	0.065	1.57324e-64	5		Dbn1	1.75432e-11	2.13915	0.481	0.042	5.66155e-07	18
Chid1	0	1.45	0.2	0.03	0	0		Rpl22l1	6.15494e-249	3.0524	0.297	0.006	1.98632e-244	1		Nenf	8.39257e-69	3.29042	0.299	0.005	2.70845e-64	5		Atp6v1g2	1.83e-11	2.11537	0.407	0.017	5.90578e-07	18
Chmp2a	0	2	0.15	0.01	0	0		Arpc1a	1.65424e-248	1.84227	0.421	0.047	5.33857e-244	1		Abr	1.70956e-68	1.10695	0.696	0.223	5.5171e-64	5		Prpf4b	2.07405e-11	1.8829	0.556	0.076	6.69337e-07	18
Chpf2	0	1.04	0.1	0.01	0	0		Hsp90aa1	3.24111e-248	1.64471	0.552	0.108	1.04597e-243	1		Rasl10a	1.71856e-68	2.72794	0.325	0.016	5.54614e-64	5		Brk1	2.08273e-11	2.79117	0.444	0.034	6.72138e-07	18
Chst1	0	1.88	0.39	0.04	0	0		Ndufs5	1.29042e-247	2.8051	0.318	0.013	4.16443e-243	1		Syp	1.80656e-68	1.29691	0.495	0.095	5.83012e-64	5		Ndufb9	2.21892e-11	3.59589	0.37	0.008	7.16091e-07	18
Chsy3	0	-1.1	0.55	0.45	0	0		Itpka	2.73818e-247	1.71439	0.458	0.063	8.83666e-243	1		Tuba1a	2.43171e-68	1.75704	0.406	0.052	7.84762e-64	5		Rpl31	2.40103e-11	2.99264	0.37	0.008	7.74861e-07	18
Churc1	0	1.42	0.11	0.01	0	0		Ndufb8	4.36083e-247	3.07571	0.296	0.006	1.40733e-242	1		Grcc10	2.58421e-68	2.83161	0.312	0.011	8.33975e-64	5		Mdh2	2.49749e-11	3.12657	0.37	0.008	8.05991e-07	18
Cirbp	0	1.47	0.11	0.01	0	0		Ndn	6.29495e-246	2.74268	0.309	0.01	2.03151e-241	1		Rpl22l1	2.91806e-68	3.12115	0.313	0.012	9.41717e-64	5		Edf1	2.59775e-11	3.17182	0.37	0.008	8.38345e-07	18
Cisd1	0	2.57	0.39	0.02	0	0		Psap	7.78365e-246	1.25628	0.667	0.162	2.51194e-241	1		Orai2	6.21695e-68	1.5385	0.452	0.075	2.00633e-63	5		Nsmf	2.633e-11	1.98116	0.5	0.05	8.49721e-07	18
Ckb	0	3.83	0.59	0.02	0	0		Pea15a	9.47849e-245	2.05762	0.376	0.033	3.0589e-240	1		Csmd1	6.50284e-68	-0.621227	0.961	0.987	2.0986e-63	5		Atp6v1f	2.70193e-11	2.97301	0.37	0.008	8.71968e-07	18
Ckmt1	0	1.66	0.18	0.01	0	0		Plppr2	1.57518e-243	1.8672	0.404	0.043	5.08342e-239	1		Rpl36	6.5844e-68	3.17863	0.294	0.004	2.12492e-63	5		Mif	2.70193e-11	2.94169	0.37	0.008	8.71968e-07	18
Clasrp	0	1.45	0.16	0.01	0	0		Cx3cl1	4.96575e-243	1.90066	0.385	0.036	1.60255e-238	1		Uqcrh	9.65388e-68	2.41022	0.344	0.027	3.1155e-63	5		Syngr3	2.70193e-11	2.85498	0.37	0.008	8.71968e-07	18
Clcn4	0	1.09	0.25	0.04	0	0		Ahi1	6.53282e-243	1.13912	0.925	0.398	2.10827e-238	1		Tomm20	1.14517e-67	1.95933	0.373	0.038	3.69568e-63	5		Rps18	2.70193e-11	2.72308	0.37	0.008	8.71968e-07	18
Clip3	0	1.04	0.16	0.03	0	0		Dad1	4.46439e-242	2.30575	0.345	0.023	1.44075e-237	1		Erc2	1.2128e-67	-0.775455	0.941	0.935	3.91394e-63	5		Atp5d	2.81021e-11	2.63989	0.37	0.008	9.06911e-07	18
Clk2	0	1.05	0.15	0.02	0	0		Uqcrh	6.59225e-241	2.60132	0.336	0.021	2.12745e-236	1		Atp5l	1.64579e-67	2.2621	0.367	0.037	5.31128e-63	5		Rpl23	2.87788e-11	2.51849	0.426	0.025	9.2875e-07	18
Clpp	0	1.97	0.25	0.02	0	0		Snrpn	2.83677e-240	1.70576	0.436	0.056	9.15483e-236	1		Mt1	2.46427e-67	2.55369	0.35	0.029	7.95268e-63	5		Nfix	2.88129e-11	1.52481	0.593	0.084	9.2985e-07	18
Clptm1	0	1.29	0.17	0.02	0	0		Basp1	4.08702e-240	1.29303	0.692	0.183	1.31896e-235	1		Elavl3	5.15325e-67	1.52165	0.514	0.115	1.66306e-62	5		Ndufc2	3.37869e-11	3.20445	0.389	0.017	1.09037e-06	18
Clptm1l	0	1.21	0.16	0.02	0	0		Ndufs7	4.96946e-240	3.11361	0.281	0.004	1.60374e-235	1		Tra2a	6.37664e-67	1.16246	0.59	0.159	2.05787e-62	5		Rps21	3.63659e-11	3.49277	0.333	0	1.1736e-06	18
Clstn3	0	1.11	0.16	0.02	0	0		Ptma	5.23467e-239	2.24118	0.354	0.027	1.68933e-234	1		Fam131a	1.67771e-66	1.71144	0.422	0.065	5.4143e-62	5		Ndufb5	3.63659e-11	3.55692	0.333	0	1.1736e-06	18
Clta	0	2.1	0.4	0.04	0	0		Uqcrq	9.68473e-239	2.86986	0.291	0.007	3.12546e-234	1		Fam173a	2.04941e-66	2.57813	0.303	0.01	6.61387e-62	5		Rps17	3.63659e-11	3.26445	0.333	0	1.1736e-06	18
Cltb	0	1.6	0.18	0.01	0	0		Rps17	1.09668e-236	2.94805	0.281	0.005	3.53919e-232	1		Sec62	2.17945e-66	1.37368	0.505	0.11	7.03353e-62	5		Tmem223	3.63659e-11	3.16856	0.333	0	1.1736e-06	18
Clu	0	1.71	0.17	0.02	0	0		Nenf	1.1235e-236	2.85593	0.288	0.007	3.62576e-232	1		AC149090.1	3.36704e-66	0.962388	0.894	0.427	1.08661e-61	5		Ahi1	3.6421e-11	1.52782	0.907	0.336	1.17538e-06	18
Cmas	0	1.06	0.12	0.02	0	0		Pfdn5	7.5573e-236	3.10621	0.28	0.005	2.43889e-231	1		Plppr2	4.82544e-66	1.83578	0.392	0.05	1.55727e-61	5		Dmtn	3.65333e-11	1.4826	0.519	0.059	1.179e-06	18
Cnbp	0	1.38	0.26	0.04	0	0		Atxn7l3b	4.98873e-235	2.38675	0.341	0.024	1.60996e-230	1		Adgrb3	4.85316e-66	-0.838883	0.924	0.918	1.56621e-61	5		Ube2b	3.87833e-11	1.38227	0.759	0.168	1.25161e-06	18
Cnih1	0	1.57	0.18	0.02	0	0		Dnm1	2.84357e-234	1.24674	0.577	0.121	9.17676e-230	1		Mast3	7.31906e-66	1.79887	0.411	0.061	2.36201e-61	5		Cox5b	3.96813e-11	2.0018	0.426	0.025	1.28059e-06	18
Cnih2	0	2.85	0.4	0.02	0	0		Snhg20	1.02603e-233	2.7079	0.291	0.009	3.31119e-229	1		BC031181	8.99283e-66	2.4276	0.326	0.021	2.90217e-61	5		Mlf2	4.73382e-11	2.94375	0.389	0.017	1.5277e-06	18
Cnot3	0	1.2	0.13	0.02	0	0		Rpl36	2.57031e-233	3.19157	0.266	0.002	8.29491e-229	1		Hspa8	4.11705e-65	1.13471	0.661	0.219	1.32865e-60	5		Arpc3	5.12904e-11	2.5922	0.463	0.042	1.65524e-06	18
Cnot8	0	1.21	0.12	0.01	0	0		Tmem50a	6.12438e-233	2.22344	0.332	0.022	1.97646e-228	1		Matk	4.12498e-65	2.3218	0.328	0.023	1.33121e-60	5		Hspa8	5.17732e-11	1.88866	0.741	0.193	1.67083e-06	18
Cnpy2	0	2.33	0.24	0.01	0	0		Matk	9.44638e-233	2.14595	0.345	0.026	3.04854e-228	1		Selenof	5.15453e-65	2.00117	0.368	0.041	1.66347e-60	5		Tmem50a	5.17976e-11	2.61274	0.407	0.025	1.67161e-06	18
Pcdh9	9.5643e-233	-0.928783	0.99	0.972	3.0866e-228	0		Pcdh9	9.56428e-233	-0.928783	0.99	0.972	3.08658e-228	1		Dnm1	5.23552e-65	1.22508	0.554	0.14	1.68961e-60	5		Sec62	5.83167e-11	1.75967	0.574	0.092	1.882e-06	18
Coa3	0	2.14	0.13	0	0	0		Srsf7	1.65215e-232	1.63995	0.432	0.059	5.33182e-228	1		Rpl29	8.93253e-65	1.59488	0.424	0.066	2.88271e-60	5		Tsnax	6.08103e-11	1.89543	0.444	0.034	1.96247e-06	18
Commd3	0	1.42	0.19	0.02	0	0		Syt5	5.45803e-231	1.93232	0.38	0.039	1.76141e-226	1		Chchd10	1.14239e-64	3.12145	0.293	0.009	3.68672e-60	5		Clstn3	6.37542e-11	2.62337	0.389	0.017	2.05748e-06	18
Comt	0	1.33	0.36	0.06	0	0		Serf2	1.82739e-230	2.85086	0.283	0.007	5.89734e-226	1		Rps25	1.23893e-64	2.00751	0.391	0.055	3.99827e-60	5		Hnrnpdl	6.64045e-11	1.62367	0.537	0.067	2.14301e-06	18
Cope	0	2.13	0.17	0.01	0	0		Rps6	7.66463e-230	2.61376	0.298	0.012	2.47353e-225	1		Atp5o	1.62641e-64	2.71537	0.303	0.013	5.24874e-60	5		Ndfip1	6.83607e-11	1.53317	0.833	0.261	2.20614e-06	18
Cops5	0	1.28	0.23	0.04	0	0		Scn1b	1.68901e-229	2.06488	0.352	0.029	5.45078e-225	1		Plekhg5	2.4654e-64	1.20185	0.566	0.144	7.95633e-60	5		Nipsnap2	6.87196e-11	2.09372	0.481	0.05	2.21772e-06	18
Cops6	0	2.01	0.11	0	0	0		Gabrd	6.57509e-229	2.2135	0.326	0.021	2.12191e-224	1		Cisd1	2.83205e-64	2.21187	0.336	0.027	9.13958e-60	5		Ina	7.3901e-11	1.96931	0.463	0.042	2.38493e-06	18
Cops8	0	1.19	0.12	0.02	0	0		Fam131a	1.89097e-228	1.71499	0.421	0.056	6.10254e-224	1		Uqcr11	3.34876e-64	3.36705	0.274	0.002	1.08071e-59	5		Sub1	7.55116e-11	2.53306	0.426	0.034	2.43691e-06	18
Cops9	0	2.22	0.14	0	0	0		Txndc15	5.12898e-228	2.2169	0.333	0.024	1.65522e-223	1		Hnrnph3	4.47458e-64	1.71388	0.375	0.044	1.44404e-59	5		Matk	7.81631e-11	2.71715	0.426	0.034	2.52248e-06	18
Coq2	0	1.04	0.19	0.03	0	0		Chst1	5.88531e-228	1.88114	0.388	0.043	1.89931e-223	1		Mrpl41	4.52991e-64	3.26877	0.277	0.003	1.46189e-59	5		Rpl34	8.3336e-11	3.64756	0.37	0.017	2.68942e-06	18
Coq3	0	1.02	0.11	0.02	0	0		Psmb5	7.14454e-228	2.81659	0.28	0.007	2.30569e-223	1		Tmed2	4.95993e-64	2.17997	0.335	0.028	1.60067e-59	5		Retreg2	8.54558e-11	2.32784	0.407	0.025	2.75783e-06	18
Cox11	0	1.57	0.19	0.02	0	0		Tomm20	1.50442e-226	2.1191	0.354	0.032	4.85506e-222	1		Cx3cl1	7.69699e-64	1.88394	0.36	0.039	2.48397e-59	5		Cplx2	8.95892e-11	1.99195	0.537	0.084	2.89122e-06	18
Cox14	0	2.02	0.17	0.01	0	0		Serinc1	8.76082e-226	1.12901	0.783	0.256	2.82729e-221	1		Pea15a	7.80787e-64	1.97538	0.363	0.041	2.51975e-59	5		Naca	9.30951e-11	1.97796	0.463	0.042	3.00436e-06	18
Cox17	0	1.5	0.13	0.01	0	0		Rack1	1.54775e-225	2.27716	0.321	0.021	4.99491e-221	1		Tafa2	1.10056e-63	-1.07481	0.876	0.874	3.55171e-59	5		Ppib	9.84975e-11	2.49462	0.407	0.025	3.17871e-06	18
Cox19	0	1.43	0.16	0.02	0	0		Atp5j2	1.92616e-225	2.81447	0.279	0.008	6.2161e-221	1		Rbfox3	1.28629e-63	0.978265	0.707	0.234	4.15112e-59	5		Uchl1	1.06174e-10	2.94594	0.352	0.008	3.42645e-06	18
Cox4i1	0	4.02	0.74	0.02	0	0		Chchd10	4.96273e-225	2.99521	0.271	0.006	1.60157e-220	1		Atp5d	1.93507e-63	3.00945	0.285	0.008	6.24486e-59	5		Basp1	1.11276e-10	1.46548	0.87	0.252	3.59109e-06	18
Cox5a	0	2.9	0.39	0.02	0	0		Rmdn1	6.41638e-225	1.52107	0.476	0.082	2.07069e-220	1		Pura	2.15748e-63	1.23149	0.529	0.126	6.96263e-59	5		Mllt11	1.16737e-10	3.22426	0.37	0.017	3.76735e-06	18
Cox5b	0	2.77	0.4	0.02	0	0		Zcchc18	8.10711e-225	2.0008	0.36	0.034	2.61633e-220	1		Nsg1	3.12889e-63	1.83492	0.372	0.044	1.00976e-58	5		Pura	1.35915e-10	1.68356	0.593	0.101	4.38626e-06	18
Fgf14	1.9565e-224	-0.878836	0.983	0.966	6.3141e-220	0		Fgf14	1.95654e-224	-0.878836	0.983	0.966	6.31414e-220	1		Fkbp1a	4.22601e-63	1.44921	0.462	0.091	1.36382e-58	5		Actb	1.36703e-10	1.38389	0.907	0.336	4.41169e-06	18
Cox6a1	0	3.09	0.48	0.02	0	0		Atp5o	1.33989e-223	2.89943	0.275	0.007	4.32408e-219	1		Tpi1	4.3328e-63	2.37657	0.318	0.022	1.39828e-58	5		Lsm7	1.43294e-10	3.25917	0.315	0	4.62437e-06	18
Cox6b1	0	2.62	0.3	0.01	0	0		Selenom	3.28867e-223	2.88583	0.268	0.005	1.06132e-218	1		Tnrc6c	4.33604e-63	0.906842	0.859	0.377	1.39933e-58	5		Ndufa11	1.43294e-10	3.53617	0.315	0	4.62437e-06	18
Cox6c	0	2.46	0.48	0.04	0	0		Atp5g2	3.71046e-223	2.43302	0.315	0.02	1.19744e-218	1		Scg2	5.38658e-63	1.26431	0.484	0.104	1.73836e-58	5		Lman2l	1.45228e-10	1.93178	0.407	0.025	4.68678e-06	18
Cox7a2	0	2.18	0.28	0.02	0	0		Sncb	4.22414e-223	2.40746	0.309	0.018	1.36322e-218	1		Pfdn5	7.9092e-63	2.90029	0.293	0.012	2.55246e-58	5		Nsg2	1.50693e-10	1.25486	0.611	0.101	4.86318e-06	18
Cox7a2l	0	1.92	0.24	0.02	0	0		Tra2a	4.89196e-223	1.14659	0.659	0.171	1.57873e-218	1		Zcchc18	1.2673e-62	2.09026	0.359	0.042	4.08983e-58	5		Scg2	1.60339e-10	1.67101	0.87	0.294	5.17446e-06	18
Cox7b	0	2.39	0.41	0.03	0	0		Stmn1	1.53905e-222	2.61363	0.299	0.015	4.96683e-218	1		Pgam1	1.30343e-62	2.28807	0.304	0.016	4.20643e-58	5		Stx16	1.77448e-10	2.16848	0.463	0.05	5.72661e-06	18
Cox7c	0	3.18	0.5	0.02	0	0		Mdh2	1.63712e-222	2.43952	0.309	0.018	5.28331e-218	1		Dad1	1.52941e-62	2.14214	0.327	0.026	4.93571e-58	5		B230219D22Rik	1.78397e-10	1.72971	0.519	0.067	5.75723e-06	18
Cox8a	0	3.45	0.56	0.02	0	0		Svop	4.1451e-222	1.50748	0.461	0.076	1.33771e-217	1		Lsm7	2.30172e-62	2.99904	0.28	0.008	7.42812e-58	5		Cdk11b	1.80498e-10	2.22027	0.444	0.042	5.82502e-06	18
Cplx2	0	1.8	0.58	0.08	0	0		Cox6b1	5.40486e-222	2.62136	0.296	0.014	1.74425e-217	1		Syt5	5.44395e-62	1.9686	0.347	0.036	1.75687e-57	5		Psap	1.8259e-10	1.64016	0.704	0.16	5.89253e-06	18
Cpne6	0	1.48	0.38	0.05	0	0		Rps18	6.43932e-222	2.72217	0.277	0.008	2.0781e-217	1		Slc25a23	7.76446e-62	1.52381	0.407	0.065	2.50575e-57	5		Fam131a	1.86526e-10	2.02023	0.444	0.042	6.01956e-06	18
Cpt1c	0	1.78	0.27	0.03	0	0		Hnrnph3	6.59831e-222	1.68849	0.422	0.059	2.12941e-217	1		Rmdn1	2.18379e-61	1.3961	0.411	0.067	7.04751e-57	5		Nptx2	1.89699e-10	2.07702	0.556	0.092	6.12196e-06	18
Crebzf	0	1.09	0.32	0.06	0	0		Rfx3	7.64836e-222	-1.17638	0.953	0.913	2.46828e-217	1		Dab1	5.99381e-61	-0.688622	0.948	0.949	1.93432e-56	5		Tmem59	1.93433e-10	1.73852	0.556	0.084	6.24247e-06	18
Creld1	0	1.31	0.14	0.01	0	0		Rsrp1	1.83273e-221	1.23468	0.602	0.144	5.91458e-217	1		Rps17	9.73586e-61	2.34866	0.308	0.021	3.14196e-56	5		Uqcrh	1.96208e-10	2.78963	0.37	0.017	6.33201e-06	18
Crlf1	0	1.89	0.3	0.02	0	0		Arl6ip1	7.61817e-221	1.46111	0.458	0.074	2.45853e-216	1		Snrpn	1.34064e-60	1.61188	0.401	0.065	4.32651e-56	5		Atxn7l3b	1.96498e-10	2.37467	0.426	0.034	6.34137e-06	18
Crtc1	0	1.12	0.25	0.04	0	0		Lsm7	8.56545e-221	2.79909	0.265	0.005	2.76424e-216	1		Naca	1.44782e-60	2.2743	0.313	0.024	4.6724e-56	5		Sptbn2	2.10155e-10	2.20216	0.5	0.067	6.78212e-06	18
Cry2	0	1.06	0.22	0.04	0	0		Atp5d	1.75437e-220	3.03356	0.265	0.005	5.66169e-216	1		Chst1	2.04602e-60	1.62322	0.398	0.065	6.6029e-56	5		Ssr4	2.10156e-10	2.4917	0.389	0.025	6.78215e-06	18
Csad	0	1.2	0.19	0.03	0	0		Eef1b2	1.31316e-219	2.46136	0.301	0.016	4.23785e-215	1		Nkain2	2.16164e-60	-0.678583	0.952	0.969	6.97603e-56	5		Rack1	2.11209e-10	2.5333	0.37	0.017	6.81615e-06	18
Csdc2	0	1.32	0.12	0.01	0	0		Bex3	1.66468e-219	2.60387	0.285	0.011	5.37225e-215	1		Tmem50a	2.32147e-60	2.30034	0.318	0.027	7.49184e-56	5		Mpc2	2.29036e-10	2.14822	0.463	0.05	7.39146e-06	18
Cspg5	0	1.93	0.25	0.02	0	0		Dnaja2	2.94523e-219	1.54752	0.411	0.055	9.50486e-215	1		Faah	2.97961e-60	1.5703	0.393	0.062	9.61581e-56	5		Srp9	2.44649e-10	2.53351	0.37	0.017	7.89533e-06	18
Cst3	0	3.81	0.63	0.02	0	0		Tmed2	4.2821e-219	2.14922	0.328	0.025	1.38192e-214	1		Psmb5	3.11086e-60	2.43501	0.303	0.021	1.00394e-55	5		Pak6	2.4731e-10	1.59886	0.537	0.076	7.98117e-06	18
Ctbp1	0	1.23	0.12	0.02	0	0		Abr	6.56734e-219	1.12001	0.727	0.219	2.11941e-214	1		Atxn7l3b	4.62385e-60	1.87775	0.358	0.046	1.49221e-55	5		Nap1l5	2.53786e-10	2.50202	0.37	0.017	8.19019e-06	18
Ctdnep1	0	1.48	0.12	0.01	0	0		Tmed9	4.1206e-218	1.97479	0.332	0.027	1.3298e-213	1		Cox7a2	6.43557e-60	2.17259	0.324	0.03	2.07689e-55	5		Ndufb4	2.57947e-10	3.20575	0.333	0.008	8.32447e-06	18
Ctns	0	1.29	0.1	0.01	0	0		Nsg2	9.25373e-218	1.24148	0.548	0.116	2.98636e-213	1		Atp5j2	9.12018e-60	2.39805	0.291	0.015	2.94326e-55	5		Plppr2	2.604e-10	1.80883	0.519	0.076	8.40363e-06	18
Ctsb	0	1.51	0.33	0.05	0	0		Gpx4	2.14601e-217	2.92142	0.263	0.006	6.9256e-213	1		Gas5	9.15855e-60	2.12817	0.334	0.035	2.95565e-55	5		Ndrg4	2.79486e-10	1.44659	0.648	0.134	9.01959e-06	18
Ctsd	0	1.83	0.13	0.01	0	0		Tnrc6c	5.40302e-217	1.01541	0.901	0.364	1.74366e-212	1		Sncb	3.03358e-59	1.96113	0.341	0.038	9.78996e-55	5		Psmb5	2.89977e-10	3.347	0.333	0.008	9.35814e-06	18
Ctsl	0	2.11	0.25	0.01	0	0		Atp6v1d	9.92693e-217	1.63041	0.447	0.073	3.20362e-212	1		Bex3	3.52863e-59	2.51805	0.295	0.018	1.13876e-54	5		Adgrb1	2.94028e-10	0.913213	0.611	0.109	9.48886e-06	18
Kcnd2	3.9955e-216	-0.81637	0.989	0.981	1.2894e-211	0		Kcnd2	3.99551e-216	-0.81637	0.989	0.981	1.28943e-211	1		Rpl38	5.57077e-59	2.80524	0.281	0.013	1.7978e-54	5		Syngr1	2.99157e-10	2.4609	0.389	0.025	9.65441e-06	18
Cttn	0	1.29	0.21	0.03	0	0		P4htm	4.21963e-216	1.8716	0.359	0.037	1.36176e-211	1		Mdh2	6.13629e-59	1.85615	0.331	0.034	1.9803e-54	5		Rbfox3	2.99218e-10	1.36417	0.778	0.244	9.65637e-06	18
Ctxn1	0	3.29	0.51	0.02	0	0		Selenof	1.29608e-215	1.67752	0.384	0.046	4.18271e-211	1		Igsf8	8.75276e-59	1.41846	0.397	0.066	2.82469e-54	5		Nme1	3.01493e-10	3.06487	0.333	0.008	9.72978e-06	18
Cuedc2	0	2.01	0.18	0.01	0	0		Naca	2.32788e-215	2.34374	0.314	0.022	7.51252e-211	1		Atp5md	1.90078e-58	2.02482	0.314	0.027	6.1342e-54	5		Rpl10a	3.13455e-10	3.10937	0.333	0.008	1.01158e-05	18
Cul9	0	1.13	0.22	0.04	0	0		Pnmal2	3.28477e-215	1.97248	0.353	0.036	1.06006e-210	1		Eef1a2	2.69424e-58	1.83202	0.342	0.04	8.69485e-54	5		Snrnp70	3.15221e-10	1.32741	0.667	0.143	1.01728e-05	18
Cwc15	0	1.58	0.18	0.02	0	0		Ndufa11	5.71211e-215	3.03721	0.251	0.003	1.84341e-210	1		Ttc14	4.30889e-58	0.809707	0.686	0.233	1.39057e-53	5		Cnbp	3.324e-10	2.60054	0.389	0.025	1.07272e-05	18
Erc2	1.6483e-214	-0.873585	0.977	0.947	5.3194e-210	0		Erc2	1.64831e-214	-0.873585	0.977	0.947	5.31942e-210	1		Sh3gl1	5.7562e-58	2.52594	0.271	0.01	1.85764e-53	5		Mecr	3.44262e-10	1.8795	0.389	0.025	1.111e-05	18
Cx3cl1	0	1.9	0.39	0.04	0	0		Ndufb10	3.86339e-214	2.66755	0.268	0.008	1.24679e-209	1		Gabbr1	6.3409e-58	1.38157	0.461	0.102	2.04634e-53	5		Ntf3	3.45633e-10	2.09106	0.463	0.05	1.11543e-05	18
Cxcl12	0	1.78	0.23	0.02	0	0		Plk5	6.61188e-214	2.20987	0.307	0.02	2.13378e-209	1		Uqcrb	7.49068e-58	2.085	0.306	0.025	2.41739e-53	5		Gdi1	3.56538e-10	2.35161	0.389	0.025	1.15062e-05	18
Cyc1	0	2.31	0.25	0.01	0	0		Gabbr1	1.83984e-212	1.32333	0.469	0.083	5.93753e-208	1		Stmn1	7.50853e-58	2.08707	0.302	0.023	2.42315e-53	5		Rpl37	3.95984e-10	2.4206	0.389	0.025	1.27792e-05	18
Cycs	0	2.41	0.16	0	0	0		Atp5l	5.75481e-212	1.92956	0.348	0.036	1.85719e-207	1		Tmed9	9.22042e-58	2.50894	0.286	0.017	2.97561e-53	5		Dnmt3a	3.98607e-10	1.55018	0.704	0.168	1.28639e-05	18
Lrrtm4	8.5314e-212	-0.653868	0.995	0.997	2.7533e-207	0		Lrrtm4	8.53139e-212	-0.653868	0.995	0.997	2.75325e-207	1		Maged1	1.90457e-57	1.32579	0.425	0.085	6.14641e-53	5		Palm	4.09051e-10	2.16299	0.426	0.042	1.32009e-05	18
Cyhr1	0	1.68	0.18	0.02	0	0		Pkm	2.03204e-210	1.96586	0.361	0.041	6.55779e-206	1		Chd3	4.20902e-57	1.58291	0.374	0.059	1.35834e-52	5		Atp5g3	4.11175e-10	2.7735	0.333	0.008	1.32694e-05	18
Cyp46a1	0	1.58	0.26	0.03	0	0		Orai2	2.15882e-210	1.683	0.399	0.055	6.96695e-206	1		Shisa4	4.35451e-57	2.26497	0.309	0.028	1.40529e-52	5		Vdac1	4.1916e-10	0.939024	0.556	0.084	1.35271e-05	18
Cys1	0	1.02	0.13	0.02	0	0		Atp5md	1.61714e-209	2.27587	0.289	0.016	5.21884e-205	1		Pnmal2	5.60325e-57	1.4801	0.386	0.064	1.80828e-52	5		Sgsm2	4.85102e-10	1.61868	0.537	0.084	1.56552e-05	18
D130043K22Rik	0	1.17	0.3	0.06	0	0		Emc4	2.90702e-209	1.98677	0.326	0.028	9.38152e-205	1		Ndufb4	7.7139e-57	2.70648	0.277	0.014	2.48943e-52	5		Dnaja2	4.99818e-10	1.90855	0.574	0.109	1.61301e-05	18
Dad1	0	2.31	0.35	0.02	0	0		Mtch1	1.02257e-208	2.03154	0.319	0.026	3.30005e-204	1		Txndc15	1.35867e-56	1.88421	0.307	0.027	4.38469e-52	5		Grm7	5.19936e-10	-1.33554	1	0.983	1.67794e-05	18
Dagla	0	1.23	0.37	0.07	0	0		Krtcap2	5.63784e-208	2.8707	0.247	0.004	1.81944e-203	1		Mif	1.43116e-56	2.98819	0.254	0.005	4.61864e-52	5		Tra2a	5.2033e-10	1.47083	0.778	0.244	1.67921e-05	18
Dalrd3	0	1.17	0.1	0.01	0	0		Hmgb1	8.35019e-208	1.77097	0.374	0.047	2.69477e-203	1		Basp1	2.14307e-56	1.00706	0.663	0.233	6.91611e-52	5		Pld3	5.29665e-10	2.0866	0.407	0.034	1.70934e-05	18
Dazap1	0	1.26	0.14	0.02	0	0		Gpi1	2.07192e-207	2.03847	0.316	0.025	6.68651e-203	1		Atp5f1	2.22989e-56	1.35639	0.43	0.088	7.19631e-52	5		Grin1	5.47516e-10	1.63311	0.852	0.336	1.76694e-05	18
Dbi	0	2.53	0.19	0.01	0	0		Rpl38	2.8453e-207	2.8111	0.254	0.006	9.18236e-203	1		Dpm1	2.44874e-56	1.2844	0.399	0.069	7.90257e-52	5		R3hdm4	5.54616e-10	2.81925	0.352	0.017	1.78986e-05	18
Il1rapl1	9.4726e-207	-0.912076	0.975	0.956	3.057e-202	0		Il1rapl1	9.47257e-207	-0.912076	0.975	0.956	3.05699e-202	1		Csmd3	2.61802e-56	-0.931542	0.882	0.867	8.44886e-52	5		Ccdc107	5.56865e-10	2.94443	0.296	0	1.79711e-05	18
Dbn1	0	1.39	0.35	0.05	0	0		Ubc	1.17846e-206	2.2422	0.296	0.019	3.80313e-202	1		Srrm2	4.00118e-56	0.793561	0.687	0.232	1.29126e-51	5		Stmn1	5.56865e-10	3.45298	0.296	0	1.79711e-05	18
Auts2	4.7881e-206	-0.799944	0.984	0.962	1.5452e-201	0		Auts2	4.78806e-206	-0.799944	0.984	0.962	1.5452e-201	1		Sgsm2	4.49661e-56	1.25899	0.424	0.084	1.45114e-51	5		Pcbp1	5.56865e-10	2.99786	0.296	0	1.79711e-05	18
Dbndd2	0	1.54	0.18	0.02	0	0		Nsmf	5.02803e-206	1.80721	0.334	0.032	1.62265e-201	1		Hsbp1	5.54181e-56	2.13156	0.286	0.02	1.78845e-51	5		Mrps12	5.56865e-10	2.98787	0.296	0	1.79711e-05	18
Dcc	0	-1.22	0.63	0.58	0	0		Sgsm2	1.11339e-205	1.39387	0.489	0.097	3.59314e-201	1		Gabrd	7.4733e-56	2.41442	0.273	0.014	2.41178e-51	5		Pfn1	5.56865e-10	2.92551	0.296	0	1.79711e-05	18
Dctn1	0	1.5	0.21	0.03	0	0		Psma7	1.72108e-205	2.44859	0.28	0.014	5.55428e-201	1		Mpc2	9.36628e-56	1.34834	0.415	0.082	3.02268e-51	5		Ndufa6	5.56865e-10	3.21146	0.296	0	1.79711e-05	18
Dctn2	0	1.18	0.15	0.02	0	0		Faah	1.91295e-205	1.58692	0.409	0.062	6.17347e-201	1		Ptma	1.1761e-55	1.45627	0.381	0.064	3.7955e-51	5		Gm16286	5.56865e-10	2.92489	0.296	0	1.79711e-05	18
Dctn3	0	2.26	0.17	0	0	0		Slc25a27	2.66351e-205	1.59525	0.4	0.058	8.59567e-201	1		Psma3	1.36579e-55	1.21416	0.411	0.079	4.40766e-51	5		Serinc1	5.58137e-10	1.38043	0.796	0.235	1.80122e-05	18
Dctn4	0	1.45	0.41	0.07	0	0		Uqcr11	1.22959e-204	3.12778	0.234	0.001	3.96812e-200	1		Timm9	2.04591e-55	1.52466	0.377	0.064	6.60255e-51	5		Cyc1	5.75346e-10	2.15377	0.352	0.017	1.85676e-05	18
Dctn6	0	1.24	0.14	0.02	0	0		Psmd7	3.76527e-204	2.30165	0.286	0.017	1.21513e-199	1		Pkm	2.57439e-55	1.77759	0.367	0.06	8.30806e-51	5		Lingo2	5.95171e-10	-1.20081	0.981	0.975	1.92074e-05	18
Ddb2	0	1.05	0.14	0.02	0	0		Arpc2	1.87222e-203	1.18741	0.568	0.137	6.04203e-199	1		Dnaja2	3.01627e-55	1.45219	0.392	0.07	9.7341e-51	5		Hspa4	6.25346e-10	1.90322	0.593	0.118	2.01812e-05	18
Ddost	0	2.03	0.2	0.01	0	0		Atraid	2.5118e-203	2.2668	0.29	0.018	8.10607e-199	1		Nbea	3.80525e-55	-0.805216	0.916	0.898	1.22803e-50	5		Cpne6	6.26138e-10	1.99189	0.407	0.034	2.02067e-05	18
Ddr1	0	1.2	0.12	0.01	0	0		Spcs2	5.14217e-203	1.82826	0.354	0.042	1.65948e-198	1		Rbm39	4.72864e-55	0.82522	0.877	0.451	1.52603e-50	5		Nav2	6.41088e-10	1.34558	0.759	0.202	2.06892e-05	18
Ddrgk1	0	1.69	0.17	0.01	0	0		Atp6ap1	9.07432e-203	1.81158	0.318	0.028	2.92846e-198	1		Ndufa11	5.91627e-55	3.07451	0.247	0.005	1.9093e-50	5		Rps15a	6.90876e-10	2.76424	0.352	0.017	2.2296e-05	18
Ddx18	0	1.31	0.13	0.01	0	0		Atp5f1	2.03515e-202	1.55989	0.424	0.07	6.56783e-198	1		Gpi1	6.25794e-55	1.66021	0.336	0.042	2.01956e-50	5		Lrp1	6.98512e-10	1.55462	0.481	0.059	2.25424e-05	18
Ddx24	0	1.84	0.47	0.06	0	0		Hsbp1	2.29448e-202	2.65973	0.256	0.008	7.40474e-198	1		Emc4	6.58547e-55	1.78345	0.318	0.036	2.12526e-50	5		Ppt1	7.94127e-10	1.59289	0.463	0.059	2.56281e-05	18
Ddx39b	0	1.4	0.2	0.03	0	0		Tle5	3.06935e-202	2.47934	0.261	0.01	9.90542e-198	1		Ndufb10	7.10094e-55	2.54013	0.261	0.011	2.29162e-50	5		Ubc	8.37276e-10	2.49714	0.37	0.025	2.70206e-05	18
Ddx55	0	1.18	0.1	0.01	0	0		Pld3	9.86307e-202	1.69273	0.353	0.041	3.18301e-197	1		Uqcc2	8.27229e-55	2.7387	0.253	0.008	2.66963e-50	5		Psd	8.73219e-10	1.9531	0.407	0.034	2.81805e-05	18
Denr	0	1.21	0.12	0.02	0	0		Pgam1	1.93657e-201	2.41335	0.272	0.013	6.2497e-197	1		Ndn	9.09771e-55	2.15867	0.282	0.02	2.93601e-50	5		Itpka	9.34415e-10	2.18013	0.444	0.05	3.01554e-05	18
Dexi	0	1.2	0.15	0.02	0	0		Btf3	4.47976e-201	2.34118	0.279	0.015	1.44571e-196	1		Edf1	9.91893e-55	2.63058	0.255	0.009	3.20104e-50	5		Dync1h1	9.34415e-10	1.61485	0.444	0.05	3.01554e-05	18
Dgat2	0	1.36	0.26	0.04	0	0		Prr7	6.84023e-201	2.38501	0.268	0.012	2.20748e-196	1		Laptm4a	1.02653e-54	1.52064	0.352	0.051	3.31283e-50	5		Saraf	9.51272e-10	2.02282	0.481	0.067	3.06994e-05	18
Dgkz	0	1.32	0.22	0.03	0	0		Tmem38a	3.80129e-200	1.69972	0.356	0.043	1.22675e-195	1		Brk1	1.07586e-54	1.78136	0.323	0.038	3.47203e-50	5		Pnmal2	9.58422e-10	2.3709	0.352	0.017	3.09302e-05	18
Dguok	0	1.1	0.1	0.01	0	0		Rabl6	4.72488e-200	1.25984	0.442	0.077	1.52481e-195	1		Doc2b	1.15735e-54	2.04031	0.308	0.031	3.735e-50	5		Selenos	9.62627e-10	2.5521	0.37	0.025	3.10659e-05	18
Dhps	0	2.02	0.14	0	0	0		Rpl4	5.31816e-200	2.09008	0.294	0.02	1.71628e-195	1		Rps29	1.68338e-54	2.61608	0.246	0.005	5.4326e-50	5		Atp1a1	9.94406e-10	1.3518	0.778	0.218	3.20915e-05	18
Nkain2	7.2056e-200	-0.755361	0.99	0.981	2.3254e-195	0		Nkain2	7.20561e-200	-0.755361	0.99	0.981	2.32539e-195	1		Dbn1	1.73431e-54	1.39544	0.381	0.066	5.59695e-50	5		Rpl22l1	1.06827e-09	3.7494	0.315	0.008	3.44753e-05	18
Dhrs7	0	1.66	0.17	0.01	0	0		Tm2d2	1.0174e-199	2.55579	0.252	0.008	3.28335e-195	1		Atp6ap2	2.25884e-54	1.70461	0.319	0.037	7.28973e-50	5		Syt5	1.07591e-09	1.88936	0.463	0.059	3.47217e-05	18
Dhrs7b	0	1.52	0.15	0.01	0	0		Ldhb	1.47154e-199	2.26174	0.3	0.023	4.74896e-195	1		Srsf7	4.70089e-54	1.1865	0.398	0.073	1.51707e-49	5		Rtf1	1.14345e-09	1.56867	0.5	0.076	3.69014e-05	18
Dhx30	0	1.18	0.39	0.08	0	0		Sys1	1.49504e-199	2.15105	0.282	0.017	4.82478e-195	1		Ndufb5	5.34838e-54	2.38095	0.279	0.021	1.72603e-49	5		Tacc1	1.14542e-09	1.66157	0.852	0.311	3.69651e-05	18
Dipk1b	0	2.28	0.18	0.01	0	0		Chd3	2.22601e-199	1.88376	0.322	0.03	7.18377e-195	1		Plk5	5.90656e-54	2.44755	0.265	0.014	1.90617e-49	5		Zfand5	1.15519e-09	2.30091	0.537	0.109	3.72804e-05	18
Grik2	3.0526e-199	-0.871525	0.976	0.943	9.8513e-195	0		Grik2	3.05259e-199	-0.871525	0.976	0.943	9.85131e-195	1		Ldhb	8.49891e-54	1.7939	0.317	0.038	2.74277e-49	5		Ttc14	1.17915e-09	1.33069	0.741	0.193	3.80535e-05	18
Dlg4	0	1.05	0.29	0.06	0	0		Apoe	1.31901e-198	2.73828	0.261	0.011	4.25671e-194	1		Nisch	8.84177e-54	1.12155	0.424	0.088	2.85342e-49	5		Kbtbd11	1.18563e-09	1.97573	0.37	0.025	3.82627e-05	18
Dlst	0	1.07	0.2	0.03	0	0		Sparcl1	1.32975e-198	1.0206	0.719	0.226	4.29137e-194	1		Hmgb1	8.87784e-54	1.29565	0.399	0.08	2.86506e-49	5		Arpc2	1.19218e-09	1.34696	0.741	0.202	3.8474e-05	18
Dmtn	0	1.35	0.32	0.05	0	0		Mif	1.42037e-198	3.16291	0.228	0.001	4.5838e-194	1		Snhg20	1.13881e-53	2.37879	0.254	0.01	3.67518e-49	5		1110008P14Rik	1.24661e-09	3.37729	0.315	0.008	4.02305e-05	18
Dnaja2	0	1.55	0.41	0.06	0	0		Crlf1	5.52866e-198	1.88824	0.295	0.021	1.78421e-193	1		Cald1	1.51755e-53	1.23768	0.417	0.087	4.89744e-49	5		Ddx50	1.39152e-09	1.5391	0.574	0.109	4.49071e-05	18
Dnajc11	0	1.03	0.15	0.03	0	0		Sh3gl1	6.6164e-198	2.23268	0.282	0.018	2.13525e-193	1		Nrn1	2.42348e-53	1.05167	0.569	0.178	7.82106e-49	5		Tma7	1.39909e-09	3.0945	0.315	0.008	4.51514e-05	18
Dnajc8	0	1	0.21	0.04	0	0		Fkbp2	7.15725e-198	2.59366	0.24	0.005	2.30979e-193	1		Rpl36al	2.57864e-53	2.93509	0.243	0.007	8.32179e-49	5		Dpm1	1.43502e-09	1.86121	0.556	0.101	4.63111e-05	18
Dnm1	0	1.25	0.58	0.12	0	0		Cpne6	2.00048e-196	1.48401	0.383	0.054	6.45596e-192	1		Rpl31	2.98723e-53	2.78494	0.257	0.012	9.6404e-49	5		Btf3	1.51069e-09	2.75375	0.315	0.008	4.87529e-05	18
Dnm2	0	1.02	0.3	0.06	0	0		Atp5g3	3.75731e-196	2.5639	0.269	0.014	1.21256e-191	1		Selenom	3.21712e-53	2.2504	0.265	0.015	1.03823e-48	5		Atp5j2	1.63094e-09	2.54161	0.315	0.008	5.26338e-05	18
Dnmt3a	0	1.01	0.48	0.12	0	0		Sez6l2	5.30687e-196	1.26281	0.441	0.079	1.71263e-191	1		Fam163b	4.91189e-53	1.10655	0.412	0.082	1.58517e-48	5		Atp6v0d1	1.67387e-09	2.23046	0.37	0.025	5.40193e-05	18
Dnttip1	0	1.44	0.15	0.02	0	0		Eif4a2	1.72084e-195	1.46883	0.447	0.084	5.5535e-191	1		Ablim2	5.599e-53	1.41455	0.356	0.055	1.80691e-48	5		Adgrl1	1.78669e-09	1.52155	0.537	0.092	5.76602e-05	18
Doc2b	0	2.36	0.36	0.03	0	0		Sec11c	1.94618e-195	2.22288	0.287	0.02	6.2807e-191	1		Atp5g3	6.19184e-53	1.99009	0.288	0.026	1.99823e-48	5		Atp5f1	1.81403e-09	1.51224	0.574	0.109	5.85423e-05	18
Dph7	0	1.27	0.13	0.01	0	0		Vamp2	9.59383e-195	1.9755	0.291	0.021	3.09612e-190	1		Fyco1	8.61797e-53	1.33817	0.418	0.09	2.78119e-48	5		Lamp1	1.93014e-09	2.06855	0.407	0.042	6.22896e-05	18
Dpm1	0	1.98	0.46	0.05	0	0		Rplp0	1.64773e-194	2.81587	0.235	0.005	5.31754e-190	1		Rack1	8.63239e-53	1.58802	0.339	0.049	2.78585e-48	5		Snrpn	2.04717e-09	1.36342	0.519	0.084	6.60662e-05	18
Dpm2	0	2.32	0.2	0.01	0	0		Prnp	2.66396e-194	1.04639	0.562	0.138	8.59712e-190	1		Btf3	8.71013e-53	2.2736	0.279	0.023	2.81093e-48	5		Krtcap2	2.13513e-09	2.94185	0.278	0	6.89049e-05	18
Dpy30	0	1.3	0.11	0.01	0	0		Actb	4.81568e-194	1.06948	0.74	0.254	1.55412e-189	1		Tacc1	1.31573e-52	0.919859	0.57	0.177	4.24613e-48	5		Ube2j1	2.13513e-09	3.02842	0.278	0	6.89049e-05	18
Drap1	0	2.24	0.15	0	0	0		Gde1	9.05861e-194	1.93126	0.309	0.029	2.9234e-189	1		Palm	1.66897e-52	1.51914	0.31	0.035	5.38609e-48	5		Gm1673	2.13513e-09	3.07882	0.278	0	6.89049e-05	18
Dtx3	0	1.54	0.26	0.03	0	0		Jun	9.57299e-194	1.76806	0.334	0.037	3.0894e-189	1		Svop	1.72256e-52	1.20083	0.406	0.084	5.55905e-48	5		Cck	2.13513e-09	3.06389	0.278	0	6.89049e-05	18
Dus2	0	1.17	0.12	0.02	0	0		Pfn1	5.43343e-193	2.88147	0.225	0.002	1.75348e-188	1		Sec11c	1.76785e-52	1.93111	0.279	0.022	5.70521e-48	5		Selenom	2.13513e-09	3.24472	0.278	0	6.89049e-05	18
Dusp12	0	1.42	0.15	0.02	0	0		Cox7a2	2.18252e-192	2.18135	0.28	0.019	7.04343e-188	1		Nme2	1.8217e-52	2.39942	0.255	0.012	5.87901e-48	5		Nme2	2.13513e-09	3.51408	0.278	0	6.89049e-05	18
Dusp18	0	1.14	0.11	0.01	0	0		Rrp1	2.64503e-192	2.00886	0.292	0.023	8.53605e-188	1		Serf2	2.05997e-52	2.31295	0.266	0.017	6.64794e-48	5		Sf3b6	2.13513e-09	2.78149	0.278	0	6.89049e-05	18
Dvl1	0	2.08	0.17	0.01	0	0		Mpc2	7.83997e-192	1.36393	0.425	0.075	2.53011e-187	1		Kcnq2	5.14304e-52	1.39193	0.375	0.067	1.65976e-47	5		Higd2a	2.13513e-09	3.26528	0.278	0	6.89049e-05	18
Dynll1	0	3.74	0.55	0.02	0	0		Igsf8	8.5639e-192	1.37252	0.39	0.059	2.76374e-187	1		Tle5	5.76278e-52	2.37857	0.26	0.015	1.85976e-47	5		Ndufb11	2.13513e-09	3.09827	0.278	0	6.89049e-05	18
Dynll2	0	1.93	0.14	0.01	0	0		Dctn4	6.23817e-191	1.44922	0.414	0.071	2.01318e-186	1		Scn1b	6.08617e-52	1.59676	0.318	0.04	1.96413e-47	5		Tmem38a	2.1454e-09	1.50408	0.5	0.076	6.92364e-05	18
Dynlrb1	0	2.11	0.19	0.01	0	0		Uqcrb	6.67477e-191	2.59914	0.244	0.008	2.15408e-186	1		Slc8a2	8.24816e-52	1.28147	0.396	0.079	2.66185e-47	5		Adgrl3	2.26586e-09	-1.98817	0.963	0.941	7.31237e-05	18
Ebp	0	1.82	0.1	0	0	0		Ndufb5	7.84864e-191	2.34666	0.27	0.016	2.53291e-186	1		Calr	9.34361e-52	1.06323	0.436	0.1	3.01537e-47	5		Rpl4	2.39726e-09	1.78909	0.389	0.034	7.73643e-05	18
Echs1	0	1.17	0.12	0.02	0	0		Atp6v1g2	3.15838e-190	2.38572	0.266	0.015	1.01927e-185	1		Atp6v1g2	1.13165e-51	2.25882	0.271	0.021	3.65206e-47	5		Cox6b1	2.42707e-09	1.56587	0.444	0.05	7.83263e-05	18
Ecsit	0	1.3	0.16	0.02	0	0		Arpc3	1.12685e-189	2.26645	0.274	0.018	3.63657e-185	1		Sf3b6	1.18745e-51	2.49099	0.245	0.01	3.83213e-47	5		Ctsb	2.47723e-09	2.12002	0.389	0.034	7.99451e-05	18
Edem2	0	1.03	0.2	0.03	0	0		Atp6v1f	2.17704e-189	2.82091	0.225	0.003	7.02573e-185	1		Rabl6	1.31904e-51	1.34644	0.394	0.078	4.25681e-47	5		Tceal5	2.57915e-09	1.87782	0.333	0.017	8.32342e-05	18
Edf1	0	2.65	0.22	0.01	0	0		Cebpb	2.96286e-189	2.79208	0.224	0.003	9.56173e-185	1		Arpc3	1.41899e-51	2.13251	0.274	0.022	4.57936e-47	5		Rmdn1	2.60741e-09	1.6286	0.481	0.076	8.41463e-05	18
Eef1a1	0	2.72	0.77	0.1	0	0		Psenen	3.54305e-189	2.76785	0.224	0.003	1.14341e-184	1		Kcnip3	1.51082e-51	1.47576	0.368	0.068	4.87571e-47	5		Rasgrf1	2.61792e-09	1.13974	0.963	0.42	8.44855e-05	18
Eef1a2	0	2.02	0.29	0.02	0	0		Laptm4a	4.59461e-189	1.75767	0.324	0.036	1.48277e-184	1		P4htm	1.52025e-51	1.83644	0.304	0.035	4.90614e-47	5		Psma7	2.73304e-09	1.85528	0.389	0.034	8.82008e-05	18
Eef1akmt1	0	1.09	0.14	0.02	0	0		Palm	6.79501e-189	1.81124	0.323	0.035	2.19289e-184	1		Kcnk2	2.00571e-51	2.11333	0.285	0.027	6.47282e-47	5		Tle5	3.08781e-09	2.43213	0.333	0.017	9.96498e-05	18
Eef1b2	0	2.46	0.3	0.02	0	0		Ndufb4	4.43416e-188	2.56924	0.251	0.011	1.43099e-183	1		Tm2d2	2.5352e-51	2.72345	0.24	0.009	8.1816e-47	5		Rapgefl1	3.20784e-09	2.02483	0.407	0.042	0.000103523	18
Dab1	2.6172e-187	-0.725139	0.983	0.969	8.4462e-183	0		Dab1	2.61721e-187	-0.725139	0.983	0.969	8.44624e-183	1		Ccser1	3.69043e-51	-1.18322	0.804	0.779	1.19097e-46	5		Txndc15	3.3899e-09	2.41326	0.352	0.025	0.000109399	18
Eef1g	0	1.81	0.25	0.02	0	0		Brk1	3.17911e-187	1.74408	0.328	0.038	1.02596e-182	1		Psmd7	4.19493e-51	2.32562	0.26	0.017	1.35379e-46	5		Tnrc6c	3.73675e-09	1.2437	0.852	0.353	0.000120592	18
Eef2	0	1.68	0.2	0.02	0	0		Hpca	8.3489e-187	2.19014	0.271	0.018	2.69436e-182	1		Mpc1	4.70677e-51	1.38735	0.383	0.075	1.51897e-46	5		Foxg1	3.82801e-09	1.9355	0.333	0.017	0.000123538	18
Efhd2	0	1.46	0.11	0.01	0	0		Tcf25	1.54183e-186	1.57359	0.346	0.045	4.9758e-182	1		Pfn1	5.08678e-51	2.61871	0.238	0.008	1.64161e-46	5		Nisch	3.95303e-09	2.12734	0.426	0.05	0.000127572	18
Efnb3	0	1.42	0.16	0.02	0	0		Camkv	2.83015e-186	1.7483	0.312	0.032	9.13345e-182	1		Rsrc2	6.29081e-51	0.958364	0.507	0.14	2.03017e-46	5		Ndn	4.1928e-09	3.08076	0.296	0.008	0.00013531	18
Ehd1	0	1.05	0.14	0.02	0	0		Zmat2	1.72707e-185	2.0646	0.276	0.02	5.57361e-181	1		Idh3b	6.49966e-51	1.87776	0.291	0.03	2.09757e-46	5		Nsmce3	4.30853e-09	2.42488	0.352	0.025	0.000139045	18
Ei24	0	1.07	0.18	0.03	0	0		Eef1a2	1.96863e-185	2.02459	0.288	0.024	6.35315e-181	1		Chgb	9.97086e-51	0.967472	0.56	0.177	3.2178e-46	5		Egr1	4.30853e-09	2.35878	0.352	0.025	0.000139045	18
Eid1	0	1.94	0.29	0.03	0	0		Cyc1	4.58427e-185	2.3123	0.248	0.011	1.47944e-180	1		Srp14	1.18259e-50	2.64091	0.239	0.009	3.81646e-46	5		Pebp1	4.39157e-09	1.8345	0.407	0.042	0.000141725	18
Eif1	0	3.7	0.57	0.02	0	0		Grasp	4.79615e-185	2.37719	0.249	0.012	1.54781e-180	1		Park7	1.39576e-50	2.38541	0.25	0.013	4.5044e-46	5		Sys1	4.39634e-09	1.98046	0.37	0.034	0.000141879	18
Eif1b	0	2.48	0.2	0.01	0	0		Kcnip3	6.8372e-185	1.347	0.46	0.097	2.2065e-180	1		Slc25a27	1.57665e-50	1.39329	0.338	0.052	5.08817e-46	5		Uqcrfs1	4.5262e-09	2.86797	0.296	0.008	0.00014607	18
Eif2b4	0	1.39	0.11	0.01	0	0		Elavl3	7.01834e-185	1.09282	0.513	0.119	2.26496e-180	1		Serinc1	1.66697e-50	0.828436	0.725	0.294	5.37965e-46	5		Hsp90aa1	4.6407e-09	1.32647	0.741	0.227	0.000149765	18
Eif3c	0	1.22	0.26	0.04	0	0		Pkig	7.63527e-185	1.08508	0.574	0.152	2.46405e-180	1		Hpca	3.07225e-50	1.76959	0.307	0.039	9.91477e-46	5		Fam76a	4.70244e-09	2.85818	0.296	0.008	0.000151757	18
Eif3f	0	2.27	0.19	0.01	0	0		Rpl36al	1.3998e-184	2.72123	0.221	0.003	4.51745e-180	1		Camkv	3.19757e-50	1.58316	0.315	0.041	1.03192e-45	5		Rps20	4.88534e-09	2.87431	0.296	0.008	0.00015766	18
Eif3i	0	1.79	0.16	0.01	0	0		Sqstm1	1.86066e-184	1.79648	0.306	0.031	6.00473e-180	1		Tma7	6.13368e-50	2.71027	0.242	0.012	1.97946e-45	5		Sez6l2	4.88919e-09	1.85946	0.426	0.05	0.000157784	18
Eif3k	0	2.45	0.23	0.01	0	0		Arl3	2.69843e-184	1.41468	0.39	0.064	8.70838e-180	1		Atp6v1d	7.42323e-50	1.24501	0.426	0.102	2.39562e-45	5		BC005561	5.11893e-09	1.42238	0.5	0.076	0.000165198	18
Eif4a1	0	1.45	0.33	0.05	0	0		Usp2	5.72049e-184	1.24623	0.462	0.097	1.84612e-179	1		Atp6ap1	7.50719e-50	1.7116	0.305	0.039	2.42272e-45	5		Sar1b	5.27215e-09	3.11853	0.296	0.008	0.000170143	18
Eif4a2	0	1.47	0.45	0.08	0	0		Idh3b	7.08482e-184	1.835	0.306	0.031	2.28641e-179	1		Ptov1	1.15892e-49	2.64303	0.23	0.007	3.74008e-45	5		Selenof	5.32965e-09	1.66949	0.519	0.092	0.000171999	18
Eif4ebp2	0	1.05	0.13	0.02	0	0		Baiap2	1.25214e-183	1.00499	0.559	0.142	4.04089e-179	1		Miat	1.18856e-49	1.16611	0.387	0.078	3.83572e-45	5		Adgrb2	5.5576e-09	1.74271	0.463	0.067	0.000179355	18
Eif4h	0	1.07	0.2	0.04	0	0		Selenos	1.6058e-183	2.06264	0.275	0.02	5.18223e-179	1		Tmem38a	1.31567e-49	1.53735	0.307	0.04	4.24592e-45	5		Rps26	5.6887e-09	2.83526	0.296	0.008	0.000183586	18
Rbfox3	3.2028e-183	0.945887	0.758	0.262	1.0336e-178	0		Rbfox3	3.20284e-183	0.945887	0.758	0.262	1.03362e-178	1		Adgrb2	1.94969e-49	1.41889	0.351	0.062	6.29205e-45	5		Dhx30	5.96777e-09	1.49727	0.5	0.092	0.000192592	18
Eif5	0	1.09	0.25	0.05	0	0		Cnpy2	1.13372e-182	2.32728	0.244	0.011	3.65874e-178	1		Zwint	3.11367e-49	1.06141	0.466	0.124	1.00484e-44	5		Nptx1	6.01673e-09	2.20098	0.407	0.05	0.000194172	18
Eif5a	0	2.12	0.21	0.01	0	0		Ppil2	1.3072e-182	1.73777	0.316	0.035	4.21859e-178	1		Arl6ip1	3.79227e-49	1.13912	0.467	0.127	1.22384e-44	5		Ddrgk1	6.13719e-09	2.14115	0.296	0.008	0.000198059	18
Elavl3	0	1.09	0.51	0.12	0	0		Nme2	2.69371e-182	2.62414	0.227	0.006	8.69313e-178	1		Nsmf	4.62939e-49	1.43808	0.329	0.051	1.494e-44	5		Preb	6.13719e-09	2.10896	0.296	0.008	0.000198059	18
Elob	0	3.35	0.35	0.01	0	0		Timm9	6.89361e-182	1.32945	0.403	0.07	2.22471e-177	1		Rrp1	4.99432e-49	1.82294	0.302	0.039	1.61177e-44	5		Clu	6.13719e-09	2.30443	0.296	0.008	0.000198059	18
Emc10	0	2.62	0.38	0.02	0	0		Camk2n1	1.09015e-181	1.13517	0.519	0.125	3.51813e-177	1		Prr7	5.19117e-49	2.31178	0.239	0.011	1.67529e-44	5		Atp5g2	6.13719e-09	2.44673	0.296	0.008	0.000198059	18
Rab2a	3.0935e-181	0.93399	0.626	0.177	9.9833e-177	0		Rab2a	3.09349e-181	0.93399	0.626	0.177	9.98332e-177	1		Pld3	5.84454e-49	1.54196	0.317	0.047	1.88615e-44	5		Tubb5	6.13719e-09	2.12775	0.296	0.008	0.000198059	18
Emc3	0	1.25	0.22	0.03	0	0		Thap3	6.19073e-181	2.22869	0.255	0.015	1.99787e-176	1		Krtcap2	6.36426e-49	2.32995	0.243	0.013	2.05387e-44	5		Slc25a5	6.26095e-09	1.86701	0.352	0.025	0.000202053	18
Emc4	0	1.99	0.33	0.03	0	0		Adgrb2	7.417e-181	1.45469	0.356	0.051	2.39361e-176	1		Nme1	6.65151e-49	2.32792	0.26	0.021	2.14658e-44	5		Tro	6.30052e-09	2.02481	0.37	0.034	0.00020333	18
Emc6	0	2.19	0.15	0	0	0		Nme1	1.49917e-180	2.28758	0.25	0.013	4.83813e-176	1		Jun	8.03988e-49	1.55365	0.333	0.055	2.59463e-44	5		Pfn2	7.44652e-09	2.25471	0.407	0.05	0.000240314	18
Emc7	0	1.18	0.27	0.04	0	0		Edf1	1.87374e-180	2.65105	0.224	0.006	6.04694e-176	1		Mfsd4a	1.19341e-48	1.47962	0.359	0.068	3.85137e-44	5		Dad1	7.56126e-09	2.1138	0.389	0.042	0.000244017	18
Emc8	0	1.48	0.12	0.01	0	0		Gnb2	2.14135e-180	2.48312	0.233	0.008	6.91055e-176	1		Hsp90aa1	1.19411e-48	0.86168	0.606	0.21	3.85362e-44	5		Aco2	7.58669e-09	1.58689	0.463	0.076	0.000244838	18
Emc9	0	1.43	0.1	0.01	0	0		Hagh	2.81424e-180	2.32513	0.242	0.011	9.08211e-176	1		Eif4a2	1.3446e-48	1.04915	0.436	0.107	4.33928e-44	5		Atp6ap2	7.82369e-09	1.67244	0.463	0.067	0.000252486	18
Tacc1	4.6955e-180	0.994673	0.614	0.175	1.5153e-175	0		Tacc1	4.69553e-180	0.994673	0.614	0.175	1.51534e-175	1		Zfp799	1.47144e-48	1.9658	0.273	0.027	4.74863e-44	5		Olfml2b	8.08029e-09	3.15384	0.259	0	0.000260767	18
Emg1	0	1.25	0.12	0.02	0	0		Sdhb	4.97882e-180	1.9961	0.279	0.023	1.60676e-175	1		Slc6a6	1.88633e-48	1.29163	0.375	0.077	6.08758e-44	5		Cebpb	8.08029e-09	2.92776	0.259	0	0.000260767	18
Negr1	5.6995e-180	-0.990214	0.95	0.905	1.8393e-175	0		Negr1	5.69946e-180	-0.990214	0.95	0.905	1.83933e-175	1		Ptprn	2.27268e-48	1.38527	0.317	0.046	7.3344e-44	5		Map7d1	8.08029e-09	2.71016	0.259	0	0.000260767	18
Eno1	0	1.74	0.17	0.01	0	0		Eid1	9.81812e-180	1.93818	0.286	0.025	3.1685e-175	1		Cebpb	2.35705e-48	2.74204	0.221	0.005	7.60667e-44	5		Dancr	8.08029e-09	2.81226	0.259	0	0.000260767	18
Eno2	0	1.83	0.26	0.03	0	0		Ctsl	1.53288e-178	2.11196	0.25	0.014	4.94689e-174	1		Asphd2	2.5313e-48	1.86976	0.283	0.031	8.169e-44	5		Pomp	8.08029e-09	2.9932	0.259	0	0.000260767	18
Enpp5	0	1.42	0.22	0.03	0	0		Atp6ap2	2.11308e-178	1.5921	0.329	0.042	6.81933e-174	1		Stmn4	2.65359e-48	2.0952	0.264	0.024	8.56368e-44	5		Ndufa9	8.08029e-09	3.21599	0.259	0	0.000260767	18
Ensa	0	1.22	0.24	0.04	0	0		Fam163b	3.92223e-178	1.32486	0.374	0.059	1.26578e-173	1		Grik2	2.87038e-48	-0.709858	0.947	0.947	9.2633e-44	5		Uqcr11	8.08029e-09	2.99672	0.259	0	0.000260767	18
Entr1	0	1.37	0.2	0.02	0	0		Stx16	5.50335e-178	1.23384	0.412	0.076	1.77604e-173	1		Eif1b	3.38415e-48	2.50913	0.232	0.01	1.09213e-43	5		Rasl10a	8.08029e-09	3.63344	0.259	0	0.000260767	18
Epha10	0	1.56	0.19	0.02	0	0		Sar1b	5.82605e-178	1.65662	0.326	0.041	1.88018e-173	1		Arf3	3.88457e-48	1.13382	0.405	0.092	1.25363e-43	5		Eif5a	8.08029e-09	2.87324	0.259	0	0.000260767	18
Ephx4	0	1.13	0.26	0.05	0	0		Slc25a5	8.1822e-178	2.43643	0.228	0.007	2.64056e-173	1		Sez6l2	4.02492e-48	1.08133	0.398	0.087	1.29892e-43	5		Limd2	8.08029e-09	2.64579	0.259	0	0.000260767	18
Epn1	0	1.04	0.17	0.03	0	0		Kbtbd11	1.98978e-177	1.72816	0.303	0.032	6.4214e-173	1		Crlf1	4.07234e-48	1.91333	0.26	0.021	1.31423e-43	5		Wbp2	8.08029e-09	2.76032	0.259	0	0.000260767	18
Erg28	0	1.82	0.25	0.03	0	0		Ptprn	3.65042e-177	1.2779	0.383	0.064	1.17806e-172	1		Kbtbd11	4.35488e-48	1.35631	0.326	0.051	1.40541e-43	5		Ctsl	8.08029e-09	2.855	0.259	0	0.000260767	18
Ergic3	0	2.13	0.21	0.01	0	0		Trim46	8.86368e-177	1.52998	0.322	0.04	2.86049e-172	1		Cdip1	4.81885e-48	1.05607	0.397	0.087	1.55514e-43	5		Stub1	8.08029e-09	3.00018	0.259	0	0.000260767	18
Rbm39	9.8874e-177	0.851235	0.933	0.449	3.1909e-172	0		Rbm39	9.8874e-177	0.851235	0.933	0.449	3.19086e-172	1		Baiap2	6.43038e-48	0.751851	0.521	0.153	2.07521e-43	5		Abhd16a	8.08029e-09	3.20701	0.259	0	0.000260767	18
Erp29	0	1.74	0.28	0.03	0	0		Fyco1	2.45777e-176	1.20271	0.445	0.093	7.93172e-172	1		Selenos	6.71597e-48	1.84036	0.255	0.02	2.16738e-43	5		Sh3gl1	8.08029e-09	3.26794	0.259	0	0.000260767	18
Esf1	0	1.27	0.27	0.04	0	0		Tm2d3	4.47524e-176	2.27078	0.231	0.009	1.44425e-171	1		Tuba4a	7.02463e-48	1.73082	0.286	0.033	2.26699e-43	5		Micos13	8.08029e-09	2.78589	0.259	0	0.000260767	18
Exoc7	0	1.34	0.15	0.02	0	0		Rpl31	7.09749e-176	2.60474	0.227	0.008	2.2905e-171	1		Atraid	7.59269e-48	1.72971	0.274	0.028	2.45031e-43	5		Ppp1ca	8.08029e-09	2.68283	0.259	0	0.000260767	18
Camk2b	8.9807e-176	0.827945	0.767	0.273	2.8983e-171	0		Camk2b	8.98073e-176	0.827945	0.767	0.273	2.89826e-171	1		4632427E13Rik	8.06407e-48	1.02687	0.441	0.111	2.60244e-43	5		Vps29	8.16737e-09	2.19629	0.37	0.034	0.000263577	18
Exosc1	0	1.09	0.13	0.02	0	0		Arf1	2.1929e-175	1.74168	0.295	0.03	7.07694e-171	1		Rab2a	8.51129e-48	0.882832	0.574	0.192	2.74676e-43	5		Arl6ip1	8.30492e-09	2.34618	0.389	0.042	0.000268016	18
Faah	0	1.59	0.41	0.06	0	0		Rogdi	6.61717e-175	1.64549	0.317	0.038	2.13549e-170	1		Vdac2	9.35627e-48	2.03641	0.274	0.029	3.01945e-43	5		Cyp46a1	9.26467e-09	2.48984	0.333	0.025	0.000298989	18
Cpe	4.6546e-174	0.981154	0.527	0.13	1.5021e-169	0		Cpe	4.65461e-174	0.981154	0.527	0.13	1.50214e-169	1		Ociad1	1.06085e-47	1.08074	0.415	0.098	3.42357e-43	5		Pacsin1	9.38441e-09	1.19417	0.704	0.185	0.000302854	18
Zbtb20	7.7372e-174	-0.691925	0.993	0.986	2.497e-169	0		Zbtb20	7.73724e-174	-0.691925	0.993	0.986	2.49696e-169	1		1500011B03Rik	1.22626e-47	2.17378	0.23	0.01	3.95738e-43	5		Rap1gap	9.4079e-09	2.2942	0.389	0.042	0.000303612	18
Fabp5	0	2.43	0.17	0	0	0		Ggps1	8.93888e-174	1.39753	0.375	0.063	2.88476e-169	1		Tagln3	1.55541e-47	2.22938	0.245	0.016	5.01961e-43	5		Ndufb3	1.0039e-08	2.17631	0.444	0.067	0.000323979	18
Fads1	0	1.28	0.11	0.01	0	0		B4gat1	2.8346e-173	2.16481	0.244	0.014	9.14782e-169	1		Psma7	1.579e-47	1.53814	0.279	0.03	5.09576e-43	5		Trmt6	1.00761e-08	1.82261	0.407	0.05	0.000325174	18
Faf1	0	-1.01	0.57	0.46	0.01	0		Dbn1	4.8711e-173	1.39405	0.348	0.052	1.572e-168	1		Grik5	1.8147e-47	1.55807	0.312	0.046	5.85639e-43	5		Ywhab	1.00979e-08	1.51572	0.519	0.092	0.00032588	18
Camk2a	6.0228e-173	0.835329	0.891	0.39	1.9437e-168	0		Camk2a	6.02277e-173	0.835329	0.891	0.39	1.94367e-168	1		Arf1	2.04812e-47	1.68658	0.315	0.05	6.60969e-43	5		Reep5	1.01827e-08	2.19824	0.315	0.017	0.000328616	18
Faim	0	1.01	0.13	0.02	0	0		Arhgef25	6.25822e-173	1.42049	0.327	0.043	2.01965e-168	1		Uqcr10	2.35117e-47	2.3608	0.231	0.011	7.5877e-43	5		Agfg2	1.0701e-08	2.04316	0.407	0.05	0.000345343	18
Faim2	0	2.05	0.49	0.05	0	0		Asphd2	1.37182e-172	1.70993	0.294	0.031	4.42713e-168	1		Egfem1	2.42187e-47	-0.941613	0.866	0.844	7.81587e-43	5		Zcchc18	1.09882e-08	1.88205	0.389	0.042	0.00035461	18
Fam122a	0	1.46	0.12	0.01	0	0		Ociad1	1.83506e-172	1.08174	0.443	0.093	5.92209e-168	1		Dctn4	2.51969e-47	1.23221	0.375	0.079	8.13154e-43	5		Ndel1	1.20125e-08	1.58983	0.37	0.034	0.000387666	18
Fam131a	0	1.71	0.42	0.06	0	0		Srp14	3.78027e-172	2.48971	0.225	0.008	1.21997e-167	1		Psmb1	2.66999e-47	1.70044	0.282	0.033	8.61658e-43	5		Mpc1	1.2519e-08	1.19821	0.5	0.084	0.000404014	18
Fam155a	0	-1.02	0.98	0.95	0	0		Ntng2	8.83353e-172	1.64193	0.343	0.051	2.85076e-167	1		Gm1673	2.67866e-47	2.658	0.212	0.003	8.64456e-43	5		Higd1a	1.25969e-08	2.36183	0.315	0.017	0.000406527	18
Fam162a	0	1.28	0.15	0.02	0	0		Ssr4	9.77405e-172	2.36657	0.225	0.008	3.15428e-167	1		Ssr4	2.87413e-47	2.51409	0.225	0.009	9.27541e-43	5		Mmd	1.31993e-08	2.05185	0.407	0.05	0.000425967	18
Fam163b	0	1.32	0.37	0.06	0	0		Wbp2	1.0045e-171	2.32653	0.233	0.011	3.24172e-167	1		Ubc	3.21382e-47	1.40773	0.324	0.053	1.03716e-42	5		Psmb4	1.35189e-08	2.16189	0.315	0.017	0.000436281	18
Fam168b	0	1.43	0.27	0.04	0	0		Trmt6	2.03824e-171	1.97881	0.267	0.022	6.57782e-167	1		Rpl4	3.75214e-47	1.46033	0.313	0.048	1.21089e-42	5		Cabp1	1.39205e-08	2.75767	0.333	0.025	0.000449242	18
Fam171a2	0	1.7	0.14	0.01	0	0		Comt	2.38646e-171	1.32746	0.355	0.055	7.70157e-167	1		Nsg2	6.29463e-47	0.880704	0.532	0.167	2.0314e-42	5		Usp46	1.39415e-08	2.51704	0.352	0.034	0.00044992	18
Fam173a	0	2.9	0.35	0.01	0	0		Park7	8.71531e-171	2.47631	0.221	0.008	2.8126e-166	1		Ctsb	9.65959e-47	1.35981	0.33	0.056	3.11734e-42	5		Ngef	1.40041e-08	1.80349	0.315	0.017	0.000451941	18
Srrm2	9.6896e-171	0.807753	0.685	0.219	3.127e-166	0		Srrm2	9.68957e-171	0.807753	0.685	0.219	3.12702e-166	1		Sar1b	1.3389e-46	1.47654	0.297	0.04	4.32088e-42	5		Sem1	1.40115e-08	1.76349	0.407	0.05	0.000452181	18
Fam174a	0	1.5	0.26	0.03	0	0		Tmem147	1.48439e-170	2.49322	0.216	0.006	4.79043e-166	1		Trpm3	1.60483e-46	-0.871228	0.901	0.867	5.17912e-42	5		Snap47	1.40115e-08	1.78773	0.407	0.05	0.000452181	18
Fam189b	0	1.73	0.14	0.01	0	0		Ndufs3	1.80165e-170	1.46836	0.339	0.049	5.81428e-166	1		Arhgef25	2.64735e-46	1.4445	0.305	0.046	8.54353e-42	5		Gabbr1	1.4897e-08	1.60814	0.593	0.151	0.000480756	18
Fam216a	0	1.17	0.18	0.02	0	0		Ndufa1	2.2225e-170	2.79354	0.202	0.002	7.17246e-166	1		Atp5c1	3.77415e-46	1.25185	0.35	0.067	1.21799e-41	5		Zfp398	1.49592e-08	1.5171	0.389	0.042	0.000482765	18
Klf13	6.7676e-170	0.998925	0.555	0.151	2.184e-165	0		Klf13	6.76762e-170	0.998925	0.555	0.151	2.18405e-165	1		Timm8b	3.78359e-46	2.51136	0.216	0.007	1.22104e-41	5		Rasgef1a	1.52864e-08	1.20038	0.556	0.109	0.000493323	18
Fam53b	0	1.74	0.14	0.01	0	0		Nisch	7.38096e-170	1.23242	0.398	0.074	2.38198e-165	1		Sdhb	4.81953e-46	1.81482	0.265	0.027	1.55536e-41	5		Ier5	1.56172e-08	3.00169	0.278	0.008	0.000504	18
Fam57b	0	1.63	0.16	0.01	0	0		1500011B03Rik	1.08273e-169	2.07358	0.243	0.015	3.49418e-165	1		Zmat2	5.70642e-46	2.1115	0.256	0.024	1.84158e-41	5		Tmem205	1.6221e-08	2.80683	0.278	0.008	0.000523483	18
Ttc14	1.2402e-169	0.795838	0.746	0.256	4.0024e-165	0		Ttc14	1.2402e-169	0.795838	0.746	0.256	4.00237e-165	1		Ndufs3	6.06451e-46	1.27231	0.324	0.054	1.95714e-41	5		Atp1b1	1.72235e-08	0.895586	0.981	0.697	0.000555837	18
Fau	0	4.09	0.55	0.01	0	0		Psma3	2.42932e-169	1.12743	0.425	0.086	7.83989e-165	1		Cnpy2	6.41915e-46	2.11376	0.235	0.014	2.07159e-41	5		Mrfap1	1.79374e-08	1.40512	0.611	0.151	0.000578876	18
Fbxl12	0	1.02	0.11	0.02	0	0		Eif3k	9.58601e-169	2.45139	0.226	0.01	3.0936e-164	1		Arpc2	6.45919e-46	0.833902	0.566	0.191	2.08451e-41	5		Chga	1.81712e-08	2.86125	0.278	0.008	0.000586422	18
Fbxl16	0	1.61	0.3	0.04	0	0		Sf3b6	9.90745e-169	2.04088	0.251	0.018	3.19733e-164	1		Clpp	7.65945e-46	2.22708	0.235	0.015	2.47186e-41	5		Ablim2	1.84128e-08	1.55619	0.463	0.076	0.000594219	18
Fbxl17	0	-1.13	0.66	0.56	0	0		Fbxl16	1.35353e-168	1.6147	0.301	0.036	4.36811e-164	1		Rpl36a	7.69061e-46	2.49132	0.221	0.01	2.48191e-41	5		Rph3a	1.84128e-08	1.64154	0.463	0.076	0.000594219	18
Fbxl6	0	1.87	0.12	0	0	0		Atp6v1e1	1.51982e-168	1.77224	0.293	0.033	4.90478e-164	1		Atp2b3	1.04626e-45	1.05323	0.384	0.087	3.37649e-41	5		Jpt1	1.88339e-08	2.36604	0.333	0.025	0.000607807	18
Fbxo10	0	1.43	0.19	0.03	0	0		Gm1673	1.72075e-167	2.77196	0.195	0.001	5.55319e-163	1		Anxa11	1.19589e-45	1.6023	0.29	0.04	3.85936e-41	5		Il1rapl1	1.94597e-08	-0.924059	1	0.975	0.000628002	18
Adgrb3	3.1175e-167	-0.849972	0.965	0.929	1.0061e-162	0		Adgrb3	3.11746e-167	-0.849972	0.965	0.929	1.00607e-162	1		Mgll	1.23524e-45	1.25906	0.356	0.073	3.98636e-41	5		Cend1	1.9596e-08	2.66464	0.278	0.008	0.000632401	18
Nbea	4.4817e-167	-0.884486	0.954	0.907	1.4463e-162	0		Nbea	4.48174e-167	-0.884486	0.954	0.907	1.44635e-162	1		Luc7l3	1.39373e-45	0.824818	0.545	0.177	4.49784e-41	5		Sdhb	1.98809e-08	1.83222	0.352	0.034	0.000641597	18
Fbxo21	0	1.52	0.17	0.02	0	0		Gabarapl2	5.60734e-167	2.01335	0.27	0.025	1.8096e-162	1		Grm7	1.46793e-45	-0.842447	0.893	0.877	4.7373e-41	5		Ncl	2.06061e-08	1.95139	0.407	0.05	0.000665	18
Fbxo31	0	1.14	0.11	0.01	0	0		Ablim2	7.87131e-167	1.16041	0.413	0.083	2.54023e-162	1		Ptprd	1.48318e-45	-0.633551	0.955	0.963	4.78652e-41	5		Vamp2	2.09108e-08	1.55225	0.444	0.067	0.000674832	18
Fbxo33	0	1.16	0.26	0.05	0	0		Srrm3	1.47031e-166	1.29155	0.359	0.059	4.74498e-162	1		Rplp0	1.5144e-45	2.2641	0.243	0.02	4.88726e-41	5		Ap2a1	2.19384e-08	2.47263	0.278	0.008	0.000707996	18
Fbxo41	0	1.05	0.27	0.05	0	0		Ctsb	1.80947e-166	1.51255	0.332	0.049	5.83953e-162	1		Ndufa6	1.57791e-45	1.99872	0.248	0.021	5.09223e-41	5		Eif1b	2.19384e-08	2.58572	0.278	0.008	0.000707996	18
Fcf1	0	1.57	0.12	0.01	0	0		Ndufa6	3.688e-166	2.50401	0.214	0.007	1.19019e-161	1		Spcs2	1.58663e-45	1.54054	0.295	0.041	5.12036e-41	5		Tmem151a	2.19384e-08	2.57036	0.278	0.008	0.000707996	18
Fdps	0	1.65	0.1	0	0	0		Nefl	6.61636e-166	1.64537	0.306	0.038	2.13523e-161	1		Atp6v1f	2.88221e-45	2.68315	0.215	0.008	9.30145e-41	5		Celf5	2.25456e-08	2.13498	0.389	0.05	0.00072759	18
Fhad1	0	1.07	0.11	0.02	0	0		Cpt1c	7.6495e-166	1.78109	0.27	0.025	2.46865e-161	1		Sys1	3.20233e-45	2.01222	0.25	0.023	1.03346e-40	5		Cacna1a	2.33813e-08	1.30507	0.815	0.336	0.000754562	18
Fis1	0	1.23	0.18	0.03	0	0		Erp29	9.51615e-166	1.74191	0.281	0.029	3.07105e-161	1		Ndufa1	3.37624e-45	2.82706	0.203	0.003	1.08958e-40	5		Slc12a5	2.37827e-08	1.6986	0.333	0.025	0.000767515	18
Fkbp1a	0	1.95	0.51	0.07	0	0		Cebpd	2.26976e-165	2.23877	0.229	0.012	7.32497e-161	1		Psenen	4.07025e-45	2.42172	0.214	0.008	1.31355e-40	5		Chd3	2.48712e-08	2.17536	0.352	0.034	0.000802644	18
Fkbp2	0	2.59	0.24	0.01	0	0		Cald1	5.04265e-165	1.03909	0.477	0.114	1.62736e-160	1		Ntng2	4.85543e-45	1.649	0.279	0.036	1.56695e-40	5		Dtx3	2.54146e-08	1.78309	0.333	0.025	0.00082018	18
Fkbp3	0	1.31	0.27	0.05	0	0		Retreg2	5.42242e-165	1.61399	0.279	0.029	1.74992e-160	1		Slc30a3	4.88355e-45	1.70194	0.258	0.026	1.57602e-40	5		Atp1a3	2.57868e-08	1.16312	0.685	0.185	0.000832192	18
Fkbp4	0	1.28	0.11	0.01	0	0		Ywhab	6.74476e-165	1.15122	0.442	0.098	2.17667e-160	1		Gnb2	5.2856e-45	2.20457	0.229	0.014	1.70577e-40	5		Dctn4	2.60327e-08	1.48359	0.481	0.084	0.000840129	18
Fkbp8	0	1.96	0.18	0.01	0	0		Ap1s1	1.35155e-164	2.25005	0.216	0.008	4.36173e-160	1		Cyc1	7.37463e-45	1.98335	0.25	0.023	2.37994e-40	5		Ptms	2.73643e-08	1.57669	0.352	0.034	0.000883101	18
Flot2	0	1.08	0.1	0.01	0	0		Lman2l	1.8392e-164	1.35486	0.34	0.052	5.93545e-160	1		Dhx30	7.53317e-45	1.15866	0.357	0.073	2.4311e-40	5		Larp1	2.8065e-08	1.91835	0.37	0.042	0.000905713	18
Fndc9	0	1.27	0.1	0.01	0	0		Mlf2	2.42119e-164	1.96093	0.248	0.018	7.81366e-160	1		Dnmt3a	8.03749e-45	0.88024	0.438	0.116	2.59386e-40	5		Ndufa8	2.8791e-08	2.6026	0.296	0.017	0.000929144	18
Foxk1	0	1.02	0.25	0.05	0	0		Ptms	2.58879e-164	1.74098	0.286	0.032	8.35455e-160	1		Adgrl1	9.38037e-45	0.963949	0.387	0.088	3.02723e-40	5		Vdac2	2.89384e-08	2.05239	0.37	0.042	0.0009339	18
Fscn1	0	1.13	0.13	0.02	0	0		Atp5c1	3.13976e-164	1.35582	0.367	0.064	1.01326e-159	1		Cpne6	9.77386e-45	1.10536	0.372	0.08	3.15422e-40	5		Arhgef3	2.95157e-08	0.911389	0.667	0.168	0.000952529	18
Fth1	0	4.19	0.88	0.04	0	0		Clpp	3.59935e-164	1.97283	0.248	0.018	1.16158e-159	1		Eif3k	1.69373e-44	2.29205	0.222	0.012	5.46601e-40	5		Srcin1	2.98382e-08	2.16049	0.37	0.042	0.000962938	18
Ftl1	0	2.39	0.16	0	0	0		Neurod2	9.32348e-164	1.35211	0.337	0.051	3.00887e-159	1		Limd2	1.87337e-44	2.3865	0.217	0.01	6.04573e-40	5		Pfdn2	3.01964e-08	3.00608	0.241	0	0.000974499	18
Fxyd6	0	1.66	0.1	0.01	0	0		Stmn4	1.09052e-163	2.08006	0.25	0.019	3.51932e-159	1		Slc25a5	2.25098e-44	2.03347	0.244	0.022	7.26437e-40	5		Dvl1	3.01964e-08	2.79411	0.241	0	0.000974499	18
Plekhg5	1.1083e-163	0.911275	0.635	0.202	3.5767e-159	0		Plekhg5	1.10829e-163	0.911275	0.635	0.202	3.57667e-159	1		Mllt11	2.6085e-44	1.72462	0.269	0.033	8.41814e-40	5		Grcc10	3.01964e-08	2.71605	0.241	0	0.000974499	18
Fyco1	0	1.2	0.45	0.09	0	0		Dnmt3a	1.24767e-163	1.00813	0.48	0.116	4.02649e-159	1		Nsmce3	2.73892e-44	2.3224	0.227	0.015	8.83906e-40	5		Abhd17a	3.01964e-08	2.67048	0.241	0	0.000974499	18
Gaa	0	1.15	0.18	0.02	0	0		Tmem205	1.48095e-163	1.94905	0.249	0.019	4.77932e-159	1		Kcna1	2.79148e-44	1.21412	0.361	0.078	9.00867e-40	5		Psmb6	3.01964e-08	2.94392	0.241	0	0.000974499	18
Gabarap	0	2.11	0.18	0.01	0	0		Synpo	1.5126e-163	1.56156	0.308	0.041	4.88146e-159	1		Ndufv3	3.11462e-44	2.00715	0.232	0.016	1.00515e-39	5		6330403K07Rik	3.01964e-08	2.87426	0.241	0	0.000974499	18
Gabarapl1	0	1.26	0.2	0.03	0	0		Dhx30	3.0537e-163	1.1757	0.393	0.075	9.85491e-159	1		B4gat1	3.22808e-44	1.98511	0.226	0.014	1.04177e-39	5		Snhg20	3.01964e-08	2.77917	0.241	0	0.000974499	18
Gabarapl2	0	2.01	0.27	0.03	0	0		Rps29	3.74461e-163	2.70723	0.192	0.002	1.20846e-158	1		Dnajc7	3.32388e-44	1.23648	0.321	0.059	1.07268e-39	5		Ubxn1	3.01964e-08	2.68366	0.241	0	0.000974499	18
AC149090.1	3.7867e-163	0.827196	0.923	0.457	1.2221e-158	0		AC149090.1	3.78674e-163	0.827196	0.923	0.457	1.22206e-158	1		Atp5e	3.65186e-44	2.64746	0.21	0.008	1.17853e-39	5		Ndufa1	3.01964e-08	2.50299	0.241	0	0.000974499	18
Gabbr1	0	1.32	0.47	0.08	0	0		Rpl36a	8.68949e-163	2.48066	0.202	0.005	2.80427e-158	1		Sub1	3.94108e-44	1.463	0.303	0.05	1.27186e-39	5		Rpl36a	3.01964e-08	2.63469	0.241	0	0.000974499	18
Gabrd	0	2.21	0.33	0.02	0	0		Atp9a	9.53172e-163	1.18127	0.383	0.071	3.07608e-158	1		Rogdi	4.24789e-44	1.22895	0.316	0.053	1.37088e-39	5		Mir124a-1hg	3.17019e-08	0.963949	0.611	0.143	0.00102308	18
Gal3st3	0	1.48	0.14	0.01	0	0		Mfap3	9.88217e-163	1.53636	0.305	0.04	3.18917e-158	1		Gabarapl2	5.26548e-44	1.88047	0.262	0.03	1.69927e-39	5		Chka	3.24953e-08	1.29427	0.611	0.16	0.00104869	18
Gapdh	0	3.52	0.68	0.04	0	0		Lzts3	1.05589e-162	1.78976	0.261	0.023	3.40756e-158	1		Sfswap	7.19975e-44	0.892959	0.442	0.12	2.3235e-39	5		Ap1s1	3.30985e-08	2.16647	0.352	0.034	0.00106815	18
Gas5	0	2.4	0.35	0.02	0	0		Cbx6	1.3712e-162	1.31376	0.321	0.046	4.42512e-158	1		Cmip	7.23844e-44	0.863054	0.445	0.123	2.33599e-39	5		Serf2	3.31547e-08	2.50639	0.296	0.017	0.00106997	18
Ptprd	1.5573e-162	-0.693696	0.988	0.979	5.0257e-158	0		Ptprd	1.5573e-162	-0.693696	0.988	0.979	5.02571e-158	1		Snap47	7.76532e-44	1.50301	0.27	0.034	2.50603e-39	5		Prr14l	3.34165e-08	0.616276	0.648	0.151	0.00107842	18
Gba2	0	1.28	0.11	0.01	0	0		Tuba4a	4.79987e-162	2.08045	0.24	0.017	1.54901e-157	1		Prpf4b	8.23845e-44	0.983555	0.395	0.097	2.65871e-39	5		Cltb	3.44411e-08	1.1616	0.444	0.067	0.00111148	18
Gde1	0	1.93	0.31	0.03	0	0		Vti1b	4.93145e-162	1.6267	0.307	0.041	1.59148e-157	1		Prnp	9.26705e-44	0.731256	0.555	0.188	2.99066e-39	5		Psip1	3.47166e-08	1.22581	0.537	0.109	0.00112037	18
Gdi1	0	1.55	0.22	0.03	0	0		Ran	5.393e-162	2.23476	0.23	0.014	1.74043e-157	1		Sez6l	9.94018e-44	0.69668	0.595	0.209	3.20789e-39	5		Rhoa	3.73245e-08	2.01276	0.389	0.05	0.00120454	18
Gfra4	0	2.31	0.17	0	0	0		Psd	2.41981e-161	1.77259	0.266	0.025	7.80921e-157	1		Atp9a	1.08052e-43	0.94869	0.367	0.08	3.48706e-39	5		Fam53b	3.75518e-08	1.86106	0.352	0.034	0.00121187	18
Ggps1	0	1.4	0.38	0.06	0	0		Eif4a1	5.076e-161	1.45021	0.329	0.051	1.63813e-156	1		Polb	1.13482e-43	0.860671	0.443	0.12	3.66229e-39	5		Mas1	3.75518e-08	1.77395	0.352	0.034	0.00121187	18
Ggt7	0	1.21	0.22	0.03	0	0		Arfgap1	5.57414e-161	1.65236	0.273	0.028	1.79889e-156	1		Comt	1.21843e-43	1.55074	0.294	0.046	3.93211e-39	5		Pdhb	3.81571e-08	2.36458	0.296	0.017	0.00123141	18
Gle1	0	1.49	0.16	0.02	0	0		Ppt1	7.51031e-161	1.54042	0.334	0.053	2.42373e-156	1		Neurod2	1.24768e-43	1.14948	0.368	0.085	4.0265e-39	5		Kcnc1	3.84388e-08	2.27347	0.389	0.05	0.0012405	18
Glis3	0	-1.15	0.73	0.66	0	0		Knop1	8.87975e-161	1.95685	0.252	0.021	2.86567e-156	1		Pde4a	1.39129e-43	1.0215	0.403	0.102	4.48996e-39	5		Chst1	3.92842e-08	1.08281	0.537	0.109	0.00126778	18
Glo1	0	1.09	0.18	0.03	0	0		Cspg5	1.36506e-160	1.92909	0.249	0.02	4.40531e-156	1		Srrm1	1.43696e-43	0.945588	0.407	0.102	4.63735e-39	5		Hnrnph3	4.0765e-08	1.91723	0.389	0.05	0.00131557	18
Glt8d1	0	2.56	0.49	0.03	0	0		Hnrnpdl	3.47052e-160	1.12001	0.438	0.099	1.12001e-155	1		Cox7a2l	1.47228e-43	1.74847	0.263	0.031	4.75134e-39	5		B4galt3	4.38882e-08	2.4221	0.296	0.017	0.00141636	18
Glul	0	1.06	0.12	0.02	0	0		Nptxr	3.5413e-160	1.35002	0.336	0.053	1.14285e-155	1		Sqstm1	1.6707e-43	1.32553	0.302	0.05	5.39169e-39	5		Swi5	4.38882e-08	2.48454	0.296	0.017	0.00141636	18
Gm1043	0	1.17	0.23	0.04	0	0		Grik5	3.59601e-160	1.22991	0.345	0.056	1.1605e-155	1		Ndufa8	2.10047e-43	2.74224	0.206	0.008	6.77865e-39	5		Erc2	4.51766e-08	-1.121	0.981	0.983	0.00145794	18
Gm12216	0	1.01	0.18	0.03	0	0		Slc38a2	1.07085e-159	1.41225	0.342	0.056	3.45584e-155	1		Rbm3	2.44683e-43	1.53002	0.29	0.044	7.89642e-39	5		Tubb4a	4.54465e-08	1.99104	0.296	0.017	0.00146665	18
Polb	3.5205e-159	0.965134	0.478	0.117	1.1361e-154	0		Polb	3.52047e-159	0.965134	0.478	0.117	1.13613e-154	1		Macrod2	2.46937e-43	-0.966863	0.867	0.823	7.96914e-39	5		Kif1a	4.67088e-08	1.47136	0.426	0.067	0.00150739	18
Gm15478	0	1.53	0.11	0.01	0	0		Spint2	3.72957e-159	2.23192	0.203	0.006	1.20361e-154	1		Tpm1	3.13987e-43	1.20778	0.319	0.057	1.0133e-38	5		Ran	4.87256e-08	2.26036	0.296	0.017	0.00157247	18
Gm16124	0	1.02	0.13	0.02	0	0		Adgrb1	1.2016e-158	1.33786	0.343	0.057	3.87781e-154	1		Retreg2	3.42055e-43	1.2651	0.286	0.042	1.10388e-38	5		Ndufa3	4.87256e-08	1.95106	0.296	0.017	0.00157247	18
Gm16286	0	1.67	0.14	0.01	0	0		Eif1b	1.43413e-158	2.4845	0.198	0.005	4.62824e-154	1		Dctn3	4.28243e-43	2.74188	0.195	0.003	1.38203e-38	5		Tubb4b	5.04501e-08	1.42384	0.296	0.017	0.00162812	18
Gm1673	0	2.77	0.2	0	0	0		Kcnq2	2.1827e-158	1.08684	0.391	0.077	7.04401e-154	1		Adgrb1	4.49214e-43	1.26924	0.307	0.052	1.4497e-38	5		St3gal5	5.05142e-08	1.0683	0.444	0.067	0.00163019	18
Gm20033	0	1.53	0.14	0.01	0	0		Tma7	2.29934e-158	2.02113	0.231	0.015	7.42044e-154	1		Nova2	4.50905e-43	1.40434	0.296	0.047	1.45516e-38	5		Rbm39	5.42636e-08	0.863767	0.981	0.521	0.0017512	18
Gm26917	0	-2.84	0.12	0.31	0	0		Dagla	3.9861e-158	1.23187	0.366	0.067	1.28639e-153	1		Mfap3	4.98142e-43	1.41578	0.295	0.047	1.6076e-38	5		Morf4l1	5.84156e-08	1.66778	0.537	0.134	0.00188519	18
Gm27032	0	1.92	0.17	0.01	0	0		Timm8b	4.99168e-158	2.7239	0.186	0.002	1.61091e-153	1		Trim46	5.42448e-43	1.43941	0.289	0.044	1.75059e-38	5		Oxct1	5.91139e-08	1.17675	0.556	0.126	0.00190772	18
Gm34567	0	1.05	0.26	0.06	0	0		Uqcc2	5.49699e-158	2.57624	0.194	0.004	1.77399e-153	1		Camk2b	5.93776e-43	0.682963	0.754	0.336	1.91623e-38	5		Ecsit	6.3863e-08	2.06136	0.315	0.025	0.00206099	18
Gm3764	0	1.54	0.27	0.03	0	0		Atp5e	9.43174e-158	2.62822	0.188	0.002	3.04381e-153	1		Dagla	6.43631e-43	1.18097	0.325	0.061	2.07713e-38	5		Tmem191c	6.3863e-08	1.80456	0.315	0.025	0.00206099	18
4632427E13Rik	1.0808e-157	0.955362	0.484	0.123	3.4881e-153	0		4632427E13Rik	1.08083e-157	0.955362	0.484	0.123	3.48806e-153	1		Spock2	9.00412e-43	1.43516	0.292	0.047	2.90581e-38	5		Akap8	6.55036e-08	1.57819	0.37	0.042	0.00211393	18
Gm42418	0	-4.1	0.59	0.95	0	0		Arf3	2.79723e-157	1.0447	0.402	0.082	9.02723e-153	1		Vti1b	1.04283e-42	1.41066	0.279	0.039	3.36542e-38	5		Emc4	6.6548e-08	1.54816	0.407	0.059	0.00214764	18
Gm42864	0	1.85	0.1	0	0	0		U2af1	3.92551e-157	1.8907	0.25	0.022	1.26684e-152	1		Ndufv2	1.16264e-42	0.982078	0.343	0.07	3.75206e-38	5		Tm2d3	6.66889e-08	2.82131	0.259	0.008	0.00215218	18
Gm48623	0	1.37	0.11	0.01	0	0		Prpf4b	1.49445e-156	1.06349	0.429	0.096	4.82288e-152	1		Pi4ka	1.26065e-42	0.604229	0.545	0.179	4.06838e-38	5		Rheb	6.86322e-08	1.2474	0.574	0.134	0.0022149	18
Gm9856	0	1.95	0.14	0.01	0	0		Cox7a2l	1.93047e-156	1.91527	0.244	0.02	6.23003e-152	1		Synpo	1.33739e-42	1.90587	0.26	0.033	4.31602e-38	5		Arf3	6.89313e-08	1.14572	0.519	0.109	0.00222455	18
Gm9968	0	-1.91	0.07	0.11	0	0		H2afj	7.4853e-156	2.32319	0.206	0.008	2.41566e-151	1		Reep5	1.35141e-42	1.55997	0.266	0.035	4.36128e-38	5		Pfdn5	6.92297e-08	2.66439	0.259	0.008	0.00223418	18
Gmpr	0	1.02	0.11	0.02	0	0		Snrpd2	1.23583e-155	2.62658	0.184	0.002	3.98827e-151	1		Ctsl	1.97387e-42	2.40307	0.203	0.008	6.37008e-38	5		Hspa9	7.04945e-08	1.50027	0.426	0.067	0.002275	18
Gna11	0	1.25	0.13	0.02	0	0		Eef1g	1.44559e-155	1.81153	0.252	0.023	4.66522e-151	1		Pdia3	2.1192e-42	1.06418	0.35	0.076	6.8391e-38	5		Polb	7.19864e-08	1.94379	0.463	0.092	0.00232314	18
Gnas	0	2.12	0.73	0.11	0	0		Xist	1.52037e-155	1.96691	0.581	0.36	4.90653e-151	1		Psmb3	2.73957e-42	2.39536	0.211	0.011	8.84114e-38	5		P4htm	7.31074e-08	2.28243	0.352	0.042	0.00235932	18
Atp1a1	3.0052e-155	0.799091	0.592	0.178	9.6985e-151	0		Atp1a1	3.00525e-155	0.799091	0.592	0.178	9.69853e-151	1		Rnps1	2.98505e-42	1.36361	0.286	0.043	9.63334e-38	5		Ndufb10	7.45957e-08	2.81596	0.259	0.008	0.00240735	18
Gnb2	0	2.48	0.23	0.01	0	0		Preb	3.32173e-155	2.07295	0.211	0.01	1.07199e-150	1		Lrrn2	2.99312e-42	0.879143	0.385	0.094	9.6594e-38	5		Slc3a2	7.50736e-08	0.949252	0.389	0.05	0.00242278	18
Gng10	0	1.48	0.1	0.01	0	0		Gpr162	3.4887e-155	2.31716	0.2	0.006	1.12587e-150	1		Vamp2	3.16678e-42	1.28961	0.298	0.051	1.02198e-37	5		Baiap2	7.66385e-08	1.50138	0.611	0.176	0.00247328	18
Gng3	0	2.25	0.14	0	0	0		Eno2	4.26831e-155	1.83129	0.258	0.025	1.37747e-150	1		Ddhd2	3.31473e-42	0.891235	0.39	0.098	1.06973e-37	5		Atp5md	7.95346e-08	2.20794	0.333	0.034	0.00256674	18
Gng7	0	1.04	0.28	0.06	0	0		Spock2	5.14677e-155	1.34246	0.286	0.035	1.66097e-150	1		Lrp1	3.61592e-42	1.4064	0.289	0.046	1.16693e-37	5		Naa20	8.00538e-08	1.97124	0.352	0.042	0.0025835	18
Gnl3	0	1.13	0.13	0.02	0	0		Rnf187	5.49222e-155	2.07042	0.217	0.012	1.77245e-150	1		Arl3	4.11054e-42	1.1416	0.357	0.08	1.32655e-37	5		Gm27032	8.03636e-08	2.53987	0.259	0.008	0.00259349	18
Gnptg	0	1.14	0.19	0.03	0	0		Ly6e	5.66253e-155	2.19843	0.208	0.009	1.82741e-150	1		Cnbp	4.49058e-42	1.85682	0.257	0.031	1.4492e-37	5		Trim46	8.03636e-08	2.67116	0.259	0.008	0.00259349	18
Gns	0	1.35	0.27	0.04	0	0		Slc3a2	1.75843e-154	1.71389	0.27	0.03	5.67481e-150	1		Cebpd	5.19518e-42	2.27878	0.217	0.014	1.67659e-37	5		Marcksl1	8.03636e-08	2.42476	0.259	0.008	0.00259349	18
Got1	0	1.54	0.21	0.02	0	0		Rpl39	2.46509e-154	2.50555	0.19	0.004	7.95533e-150	1		Psma1	5.19898e-42	1.61311	0.254	0.029	1.67781e-37	5		Tmem9b	8.03636e-08	2.6487	0.259	0.008	0.00259349	18
Got2	0	1.01	0.21	0.04	0	0		Zdhhc8	4.21604e-154	1.83553	0.234	0.018	1.3606e-149	1		Ptgds	5.81238e-42	2.85516	0.206	0.01	1.87577e-37	5		Rpl38	8.03636e-08	2.30299	0.259	0.008	0.00259349	18
Gpi1	0	2.04	0.32	0.03	0	0		Kcna1	4.33915e-154	1.1228	0.365	0.068	1.40033e-149	1		Eif5a	6.25073e-42	1.98645	0.222	0.016	2.01724e-37	5		Snu13	8.03636e-08	2.56445	0.259	0.008	0.00259349	18
Gpkow	0	1.39	0.11	0.01	0	0		Thoc7	4.41083e-154	1.44441	0.307	0.044	1.42346e-149	1		Ndufb7	6.28822e-42	3.09966	0.183	0.001	2.02933e-37	5		Eif4a1	8.32364e-08	1.4401	0.407	0.059	0.0026862	18
Gpr162	0	2.32	0.2	0.01	0	0		Mbp	7.93179e-154	1.41563	0.348	0.062	2.55975e-149	1		Ddx5	8.39014e-42	0.703441	0.627	0.24	2.70767e-37	5		Necab3	8.34072e-08	2.00587	0.259	0.008	0.00269172	18
Gprc5b	0	1.48	0.29	0.04	0	0		Miat	1.08433e-153	1.02531	0.396	0.081	3.49935e-149	1		Rbfox1	9.88429e-42	-0.565835	0.964	0.94	3.18986e-37	5		Tmbim4	8.34072e-08	1.84794	0.259	0.008	0.00269172	18
Zwint	1.5244e-153	0.956175	0.45	0.107	4.9194e-149	0		Zwint	1.52436e-153	0.956175	0.45	0.107	4.91941e-149	1		Ptms	1.02875e-41	1.45031	0.293	0.049	3.31997e-37	5		Ift20	8.34072e-08	1.94835	0.259	0.008	0.00269172	18
Gps1	0	1.52	0.13	0.01	0	0		Uqcr10	1.7329e-153	2.55284	0.196	0.006	5.59241e-149	1		U2af1	1.05874e-41	1.85757	0.235	0.022	3.41678e-37	5		Ap2m1	8.34072e-08	1.85779	0.259	0.008	0.00269172	18
Gps2	0	1.97	0.15	0.01	0	0		Dpm2	2.36438e-153	2.31509	0.2	0.007	7.63034e-149	1		Nptxr	1.09905e-41	1.32359	0.298	0.051	3.54685e-37	5		Ralbp1	8.34072e-08	1.91948	0.259	0.008	0.00269172	18
Gpx4	0	2.92	0.26	0.01	0	0		Ndufa5	3.18293e-153	2.16221	0.226	0.015	1.02719e-148	1		Rpl39	1.40389e-41	2.72395	0.202	0.009	4.53064e-37	5		Atp2b2	8.85257e-08	1.19016	0.815	0.345	0.0028569	18
Grasp	0	2.38	0.25	0.01	0	0		Rnps1	5.28815e-153	1.55058	0.289	0.038	1.70659e-148	1		1500004A13Rik	1.56078e-41	0.946485	0.357	0.079	5.03696e-37	5		Arpc1a	9.24827e-08	1.19944	0.426	0.067	0.0029846	18
Grcc10	0	2.98	0.31	0.01	0	0		Sub1	5.59842e-153	1.66267	0.284	0.036	1.80672e-148	1		Thap3	1.70382e-41	2.17874	0.212	0.013	5.49857e-37	5		Zmat2	9.3786e-08	2.61022	0.296	0.025	0.00302666	18
Tspan7	6.4024e-153	0.772726	0.869	0.382	2.0662e-148	0		Tspan7	6.40242e-153	0.772726	0.869	0.382	2.06619e-148	1		Gm3764	1.77121e-41	1.34912	0.272	0.039	5.71605e-37	5		Ttyh1	9.38596e-08	1.55288	0.426	0.076	0.00302904	18
Grid1	0	-1.06	0.61	0.51	0	0		Kcnip2	8.87022e-153	1.21844	0.379	0.075	2.8626e-148	1		Pop5	1.81206e-41	1.84142	0.228	0.02	5.84786e-37	5		Unc13a	9.46764e-08	1.03995	0.537	0.118	0.0030554	18
Grik5	0	1.23	0.35	0.06	0	0		Dtx3	1.95422e-152	1.54131	0.262	0.028	6.30664e-148	1		Akr1a1	1.82822e-41	1.64276	0.247	0.027	5.90004e-37	5		Desi1	9.94268e-08	2.84904	0.278	0.017	0.0032087	18
Grin1	0	1.38	0.77	0.21	0	0		Psmb4	2.86473e-152	2.48116	0.193	0.005	9.24506e-148	1		Serinc3	1.90689e-41	1.10138	0.337	0.072	6.1539e-37	5		Cops9	1.1149e-07	2.73225	0.222	0	0.003598	18
Sfswap	3.5169e-152	0.913024	0.507	0.137	1.135e-147	0		Sfswap	3.51692e-152	0.913024	0.507	0.137	1.13498e-147	1		Smdt1	2.45793e-41	2.8589	0.184	0.002	7.93222e-37	5		Atp5k	1.1149e-07	2.51257	0.222	0	0.003598	18
Grina	0	2.7	0.72	0.06	0	0		R3hdm4	5.35139e-152	1.46857	0.293	0.04	1.727e-147	1		Ppt1	2.62358e-41	1.25515	0.314	0.06	8.46683e-37	5		Pop5	1.1149e-07	2.70306	0.222	0	0.003598	18
Gripap1	0	1.04	0.23	0.04	0	0		Scand1	6.38863e-152	2.67562	0.176	0.001	2.06174e-147	1		Pcmt1	2.65364e-41	0.993044	0.364	0.085	8.56384e-37	5		Coq5	1.1149e-07	3.02266	0.222	0	0.003598	18
Grm2	0	1.21	0.19	0.02	0	0		Ergic3	9.39012e-152	2.13315	0.208	0.01	3.03038e-147	1		Tmem205	2.67057e-41	2.07919	0.218	0.015	8.61847e-37	5		Sbds	1.1149e-07	2.66139	0.222	0	0.003598	18
Gstm1	0	1.59	0.1	0	0	0		Gm3764	1.14234e-151	1.54239	0.273	0.032	3.68657e-147	1		Ptpre	2.70157e-41	0.656642	0.534	0.178	8.71849e-37	5		Ptov1	1.1149e-07	3.02979	0.222	0	0.003598	18
Slc8a2	3.6165e-151	0.963652	0.398	0.084	1.1671e-146	0		Slc8a2	3.61653e-151	0.963652	0.398	0.084	1.16713e-146	1		Ndufa5	2.88846e-41	1.95975	0.224	0.018	9.32163e-37	5		Naxd	1.1149e-07	2.67556	0.222	0	0.003598	18
Gstm5	0	2.3	0.18	0.01	0	0		Prxl2a	5.03284e-151	1.73706	0.253	0.025	1.6242e-146	1		Prrt1	2.98592e-41	1.31829	0.295	0.051	9.63615e-37	5		Polr2e	1.1149e-07	3.10752	0.222	0	0.003598	18
Gtf2a2	0	1.02	0.15	0.03	0	0		Ubl5	9.61457e-151	2.60372	0.184	0.003	3.10281e-146	1		Fkbp2	3.10029e-41	2.20023	0.211	0.013	1.00053e-36	5		Gpx4	1.1149e-07	2.71825	0.222	0	0.003598	18
Gtf2h5	0	1.72	0.21	0.02	0	0		Ogfrl1	6.52431e-150	1.24383	0.351	0.065	2.10553e-145	1		Hnrnph1	3.33749e-41	0.755167	0.484	0.15	1.07707e-36	5		Uqcr10	1.1149e-07	2.67943	0.222	0	0.003598	18
Gtpbp2	0	1.57	0.17	0.01	0	0		Pop5	8.81186e-150	2.10371	0.206	0.01	2.84376e-145	1		Gprc5b	3.5571e-41	1.44772	0.26	0.034	1.14795e-36	5		Tmed4	1.1149e-07	2.59801	0.222	0	0.003598	18
Ddx5	1.1962e-149	0.762063	0.686	0.241	3.8603e-145	0		Ddx5	1.19619e-149	0.762063	0.686	0.241	3.86034e-145	1		Cbx6	3.58657e-41	1.38377	0.319	0.064	1.15746e-36	5		Hist3h2ba	1.1149e-07	2.23325	0.222	0	0.003598	18
Guk1	0	1.94	0.1	0	0	0		Dmtn	1.68454e-149	1.34968	0.315	0.05	5.43636e-145	1		Pomp	3.77969e-41	2.64529	0.192	0.005	1.21978e-36	5		Snf8	1.1149e-07	3.03657	0.222	0	0.003598	18
H13	0	1.24	0.21	0.03	0	0		Tafa2	1.88217e-149	-1.12746	0.906	0.862	6.07413e-145	1		Usp2	3.84689e-41	0.83164	0.413	0.112	1.24147e-36	5		Rpl36al	1.1149e-07	2.87621	0.222	0	0.003598	18
H1fx	0	1.78	0.11	0	0	0		Rilpl1	1.92509e-149	1.19386	0.356	0.067	6.21266e-145	1		Acin1	4.24796e-41	0.97052	0.343	0.074	1.3709e-36	5		Laptm4a	1.12415e-07	1.91918	0.389	0.059	0.00362784	18
Grm7	2.9556e-149	-0.840968	0.97	0.906	9.5384e-145	0		Grm7	2.95562e-149	-0.840968	0.97	0.906	9.53838e-145	1		Puf60	4.26024e-41	2.2995	0.202	0.01	1.37486e-36	5		1500004A13Rik	1.13897e-07	1.66035	0.463	0.092	0.00367568	18
H2afj	0	2.32	0.21	0.01	0	0		Psma1	5.0908e-149	1.6229	0.278	0.036	1.6429e-144	1		Soga3	4.32507e-41	0.789736	0.454	0.134	1.39579e-36	5		Plekhg5	1.15177e-07	0.955776	0.778	0.261	0.003717	18
H2afv	0	1.52	0.14	0.01	0	0		Pomp	5.76614e-149	2.30578	0.195	0.007	1.86085e-144	1		Lzts3	5.36637e-41	1.77222	0.227	0.02	1.73184e-36	5		Lmtk3	1.15634e-07	1.93404	0.333	0.034	0.00373175	18
H2afz	0	2.91	0.47	0.02	0	0		BC005561	1.0043e-148	1.42144	0.295	0.042	3.24109e-144	1		Atp6v1e1	7.32741e-41	1.59021	0.284	0.048	2.3647e-36	5		Ywhaq	1.21047e-07	1.24997	0.426	0.067	0.00390643	18
H3f3a	0	2.56	0.5	0.04	0	0		Jkamp	1.17621e-148	1.51531	0.291	0.04	3.79586e-144	1		Ndufa10	8.32478e-41	1.25584	0.286	0.047	2.68657e-36	5		Eif3k	1.22509e-07	2.40565	0.278	0.017	0.0039536	18
H3f3b	0	2.67	0.46	0.03	0	0		Gprc5b	1.3615e-148	1.48183	0.291	0.041	4.39384e-144	1		Odf2	8.66718e-41	1.12589	0.343	0.077	2.79707e-36	5		Myl12b	1.25544e-07	1.89514	0.352	0.042	0.00405155	18
Habp4	0	1.36	0.15	0.02	0	0		Zfp398	1.53188e-148	1.2098	0.356	0.068	4.94368e-144	1		Tmem223	8.76882e-41	2.42114	0.199	0.009	2.82987e-36	5		B4galnt1	1.26358e-07	2.53658	0.296	0.025	0.00407783	18
Hagh	0	2.33	0.24	0.01	0	0		Erg28	2.64224e-148	1.81707	0.253	0.027	8.52704e-144	1		Scand1	1.06481e-40	2.32935	0.204	0.011	3.43634e-36	5		Prickle1	1.2724e-07	0.872904	0.981	0.689	0.0041063	18
Haghl	0	1.82	0.11	0	0	0		Ptov1	2.65905e-148	2.0581	0.207	0.011	8.58127e-144	1		Prdx2	1.16738e-40	2.26257	0.214	0.015	3.76736e-36	5		Ramp1	1.32429e-07	1.07674	0.5	0.109	0.00427376	18
Hcfc1r1	0	2.38	0.17	0	0	0		Prdx2	2.83738e-148	2.16548	0.212	0.012	9.15678e-144	1		Spint2	1.21341e-40	2.04206	0.21	0.013	3.91591e-36	5		Arc	1.32925e-07	1.81787	0.389	0.059	0.00428976	18
Hcn2	0	1.28	0.1	0.01	0	0		Tmem246	2.86783e-148	1.73924	0.226	0.017	9.25506e-144	1		Hagh	1.53238e-40	1.83482	0.229	0.022	4.94529e-36	5		Sdf4	1.37259e-07	1.65141	0.352	0.042	0.00442961	18
Hdgf	0	1.51	0.17	0.02	0	0		Dbi	3.41773e-148	2.5301	0.187	0.005	1.10297e-143	1		Tmem147	1.57464e-40	2.09294	0.207	0.012	5.08168e-36	5		Ndufab1	1.40692e-07	2.4772	0.278	0.017	0.00454041	18
Hid1	0	1.17	0.11	0.01	0	0		Cenpv	3.74208e-148	1.2276	0.343	0.063	1.20764e-143	1		Ran	1.59292e-40	1.7994	0.229	0.022	5.14066e-36	5		Psmd4	1.45631e-07	1.95027	0.278	0.017	0.00469979	18
Higd1a	0	1.83	0.14	0.01	0	0		Eif5a	4.7549e-148	2.11789	0.209	0.011	1.5345e-143	1		Cap1	1.72637e-40	1.05975	0.337	0.073	5.57134e-36	5		Sdf2	1.45631e-07	2.14042	0.278	0.017	0.00469979	18
Mpc1	6.6481e-148	0.992731	0.405	0.089	2.1455e-143	0		Mpc1	6.64811e-148	0.992731	0.405	0.089	2.14548e-143	1		Ttc19	2.16031e-40	0.76856	0.423	0.118	6.97176e-36	5		C1ql3	1.46758e-07	1.32208	0.685	0.227	0.00473616	18
Higd2a	0	2.54	0.18	0	0	0		Higd2a	6.92816e-148	2.53763	0.182	0.004	2.23586e-143	1		Tuba1b	2.35968e-40	1.87798	0.241	0.028	7.61516e-36	5		Dlat	1.48034e-07	1.39293	0.333	0.034	0.00477735	18
Hint1	0	3.08	0.34	0.01	0	0		Tuba1b	8.44388e-148	2.19998	0.205	0.01	2.72501e-143	1		Arfgap1	2.58413e-40	1.76569	0.236	0.025	8.33949e-36	5		Snx25	1.54543e-07	0.835607	0.481	0.092	0.00498743	18
Hist3h2ba	0	2.1	0.13	0	0	0		Ndufa10	9.72365e-148	1.60037	0.264	0.03	3.13802e-143	1		Knop1	3.07083e-40	1.92535	0.215	0.016	9.91019e-36	5		Psmd7	1.56016e-07	2.2795	0.278	0.017	0.00503494	18
Hmgb1	0	1.77	0.37	0.05	0	0		Tmem223	1.39146e-147	1.91972	0.218	0.015	4.49051e-143	1		Dbi	3.3025e-40	2.20576	0.223	0.021	1.06578e-35	5		Pabpc1	1.5945e-07	1.46741	0.407	0.067	0.00514578	18
Hmgcl	0	1.3	0.1	0.01	0	0		Nsmce3	1.6382e-147	2.09607	0.204	0.01	5.28679e-143	1		Pfkl	3.42879e-40	1.79752	0.221	0.018	1.10654e-35	5		Rab6b	1.63798e-07	1.41517	0.407	0.067	0.0052861	18
Hmgn1	0	1.22	0.17	0.02	0	0		0610030E20Rik	1.69714e-147	2.06474	0.208	0.011	5.477e-143	1		Cers5	3.51897e-40	1.65078	0.237	0.025	1.13564e-35	5		Ndufc1	1.67115e-07	2.09364	0.278	0.017	0.00539315	18
Hnrnpdl	0	1.12	0.44	0.1	0	0		Khsrp	2.27372e-147	1.58569	0.257	0.028	7.33776e-143	1		Rapgefl1	3.54918e-40	0.906381	0.379	0.098	1.14539e-35	5		Tmem165	1.67115e-07	2.04308	0.278	0.017	0.00539315	18
Hnrnph3	0	1.69	0.42	0.06	0	0		Ndufab1	4.25498e-147	1.93684	0.233	0.02	1.37317e-142	1		Ndufa2	4.65284e-40	2.52926	0.185	0.004	1.50157e-35	5		Otulin	1.67115e-07	2.03821	0.278	0.017	0.00539315	18
Hpca	0	2.19	0.27	0.02	0	0		Puf60	5.15938e-147	2.13773	0.195	0.008	1.66504e-142	1		Dpm2	4.8774e-40	2.19434	0.191	0.007	1.57403e-35	5		Mrps18a	1.67115e-07	2.25252	0.278	0.017	0.00539315	18
Hps4	0	1.7	0.13	0.01	0	0		Tagln3	5.52782e-147	2.00384	0.222	0.016	1.78394e-142	1		Unc50	5.10336e-40	1.8613	0.212	0.015	1.64695e-35	5		B4gat1	1.67115e-07	2.02056	0.278	0.017	0.00539315	18
Hras	0	2.35	0.16	0	0	0		Tmem208	1.0106e-146	2.22077	0.201	0.01	3.26141e-142	1		Ndufab1	5.22694e-40	1.81356	0.245	0.03	1.68684e-35	5		Porcn	1.6957e-07	1.09244	0.37	0.05	0.00547236	18
Hsbp1	0	2.66	0.26	0.01	0	0		Snph	1.72109e-146	1.06854	0.44	0.11	5.55429e-142	1		H2afj	6.1286e-40	2.65952	0.187	0.005	1.97782e-35	5		Acot7	1.7447e-07	1.62599	0.37	0.05	0.00563051	18
Phc2	2.1172e-146	0.944718	0.433	0.104	6.8326e-142	0		Phc2	2.11719e-146	0.944718	0.433	0.104	6.8326e-142	1		Ubl5	6.16004e-40	2.75258	0.184	0.004	1.98797e-35	5		Fam174a	1.75403e-07	1.11641	0.389	0.059	0.00566059	18
Hsp90aa1	0	1.64	0.55	0.11	0	0		Prrt1	2.57397e-146	1.51718	0.271	0.034	8.30671e-142	1		Elmod1	6.2445e-40	0.691695	0.744	0.334	2.01522e-35	5		Rab11b	1.78977e-07	1.35263	0.278	0.017	0.00577594	18
Epb41l1	3.754e-146	0.965415	0.473	0.126	1.2115e-141	0		Epb41l1	3.75396e-146	0.965415	0.473	0.126	1.21148e-141	1		Cyp46a1	6.79942e-40	1.46922	0.246	0.03	2.19431e-35	5		Gm3764	1.81197e-07	2.04865	0.296	0.025	0.00584759	18
Hsp90ab1	0	2	0.75	0.14	0	0		Kcnc1	4.1207e-146	1.23066	0.302	0.046	1.32983e-141	1		Higd2a	7.77566e-40	2.41332	0.187	0.005	2.50936e-35	5		Gm31763	1.81197e-07	2.12648	0.296	0.025	0.00584759	18
Hspa2	0	1.32	0.14	0.02	0	0		Jph4	5.35387e-146	1.27644	0.32	0.053	1.7278e-141	1		Chd4	8.01113e-40	0.754468	0.472	0.148	2.58535e-35	5		Ghitm	1.87194e-07	2.10201	0.296	0.025	0.00604111	18
Hspa8	0	1.75	0.65	0.13	0	0		Ssr2	7.5534e-146	2.21984	0.192	0.007	2.43763e-141	1		Crebzf	8.58466e-40	1.33749	0.286	0.049	2.77044e-35	5		Nbea	1.91165e-07	-1.02625	1	0.916	0.00616927	18
Hspa9	0	1.02	0.25	0.05	0	0		Eif3f	9.87478e-146	2.27387	0.192	0.007	3.18679e-141	1		Ndufa7	8.59943e-40	2.13734	0.203	0.012	2.77521e-35	5		Park7	1.93284e-07	2.9506	0.241	0.008	0.00623766	18
Nptx1	1.3469e-145	0.966075	0.401	0.09	4.3466e-141	0		Nptx1	1.34686e-145	0.966075	0.401	0.09	4.3466e-141	1		Zfp1	9.35051e-40	1.66292	0.236	0.026	3.0176e-35	5		Madd	1.96333e-07	1.50545	0.426	0.076	0.00633606	18
Hspe1	0	2.13	0.18	0.01	0	0		Ddost	3.0101e-145	2.03109	0.204	0.011	9.7142e-141	1		1110008P14Rik	9.50377e-40	2.57967	0.183	0.004	3.06706e-35	5		Ocrl	1.97609e-07	1.41681	0.407	0.067	0.00637722	18
Htatsf1	0	1.12	0.12	0.02	0	0		Cyp46a1	4.68315e-145	1.57762	0.259	0.03	1.51135e-140	1		Rasgrf1	9.85124e-40	0.653017	0.81	0.397	3.17919e-35	5		Usp2	1.97743e-07	1.14008	0.611	0.168	0.00638157	18
Icam5	0	1.98	0.67	0.09	0	0		2210016L21Rik	4.79106e-145	1.99243	0.218	0.016	1.54617e-140	1		Ppil2	1.10454e-39	1.68066	0.252	0.035	3.56456e-35	5		Faf2	2.01433e-07	1.3129	0.352	0.042	0.00650063	18
Atp2b3	5.6609e-145	0.98549	0.412	0.095	1.8269e-140	0		Atp2b3	5.66092e-145	0.98549	0.412	0.095	1.82689e-140	1		Dot1l	1.12036e-39	1.232	0.302	0.057	3.61562e-35	5		Timm23	2.01433e-07	1.55591	0.352	0.042	0.00650063	18
Id2	0	1.29	0.1	0.01	0	0		Dipk1b	6.90316e-145	2.27781	0.184	0.005	2.22779e-140	1		Pfn2	1.17124e-39	1.19048	0.314	0.064	3.77983e-35	5		Slc8a2	2.11325e-07	1.18893	0.481	0.101	0.00681989	18
Idh3b	0	1.84	0.31	0.03	0	0		Tmem191c	8.21075e-145	1.52255	0.252	0.027	2.64977e-140	1		Maco1	1.20911e-39	0.819319	0.417	0.119	3.90202e-35	5		Trnp1	2.13155e-07	2.42053	0.296	0.025	0.00687894	18
Klc1	2.1093e-144	0.961118	0.378	0.079	6.807e-140	0		Klc1	2.10926e-144	0.961118	0.378	0.079	6.80702e-140	1		Grasp	1.21e-39	1.81635	0.203	0.012	3.90491e-35	5		Fbxo33	2.13395e-07	1.22383	0.537	0.126	0.0068867	18
Idh3g	0	1.8	0.13	0.01	0	0		Unc13a	2.40092e-144	1.01996	0.356	0.069	7.74826e-140	1		Ube2b	1.30562e-39	0.68091	0.54	0.189	4.21348e-35	5		Camk2g	2.17079e-07	1.91433	0.37	0.059	0.00700556	18
Ier3ip1	0	1.42	0.21	0.03	0	0		Mllt11	2.54107e-144	1.66211	0.247	0.026	8.20053e-140	1		Bmyc	1.34185e-39	2.40281	0.183	0.004	4.33042e-35	5		Stk38	2.18568e-07	1.35497	0.389	0.059	0.00705364	18
Mfsd4a	1.151e-143	0.937485	0.396	0.088	3.7146e-139	0		Mfsd4a	1.15103e-143	0.937485	0.396	0.088	3.71462e-139	1		Lman2l	1.38723e-39	1.26525	0.298	0.055	4.47686e-35	5		Efhd2	2.2017e-07	2.01944	0.296	0.025	0.00710533	18
Iffo1	0	1.2	0.11	0.01	0	0		Psmb1	1.27884e-143	1.48417	0.27	0.035	4.12708e-139	1		Hnrnpdl	1.43467e-39	0.787004	0.422	0.117	4.62996e-35	5		Epha6	2.24155e-07	-0.898945	1	0.924	0.00723393	18
Psip1	2.2413e-143	0.864468	0.539	0.161	7.233e-139	0		Psip1	2.24128e-143	0.864468	0.539	0.161	7.23305e-139	1		Mmp17	1.74673e-39	1.04353	0.327	0.07	5.63706e-35	5		Peg3	2.27274e-07	1.36183	0.481	0.101	0.00733458	18
Ift122	0	1.13	0.19	0.03	0	0		Odf2	2.53498e-143	1.01924	0.388	0.086	8.18089e-139	1		Tm2d3	1.86651e-39	2.20884	0.2	0.011	6.02359e-35	5		Srrm4	2.2944e-07	1.5587	0.426	0.076	0.0074045	18
Ift20	0	1.7	0.17	0.02	0	0		Lrp1	2.80841e-143	1.27007	0.312	0.052	9.06331e-139	1		Stx16	2.22752e-39	0.932331	0.356	0.086	7.18866e-35	5		Rtcb	2.32785e-07	2.76719	0.241	0.008	0.00751243	18
Igsf8	0	1.37	0.39	0.06	0	0		Mapk8ip1	4.1404e-143	2.12605	0.199	0.01	1.33619e-138	1		Dynlrb1	2.41034e-39	2.36871	0.199	0.011	7.77865e-35	5		Nfs1	2.34876e-07	2.15507	0.296	0.025	0.00757991	18
Ik	0	1.14	0.15	0.02	0	0		Naa20	7.19282e-143	1.51685	0.26	0.031	2.32127e-138	1		Apoe	2.93193e-39	1.17632	0.358	0.09	9.46191e-35	5		Crlf1	2.34876e-07	1.79743	0.296	0.025	0.00757991	18
Ilf2	0	1.27	0.21	0.03	0	0		Manf	9.44747e-143	1.26016	0.308	0.05	3.04889e-138	1		Slc3a2	3.16422e-39	1.56103	0.26	0.038	1.02116e-34	5		Ndufa7	2.41571e-07	2.52686	0.241	0.008	0.00779599	18
Akap8l	1.8284e-142	0.869057	0.407	0.092	5.9007e-138	0		Akap8l	1.82842e-142	0.869057	0.407	0.092	5.90067e-138	1		BC005561	3.86646e-39	1.32693	0.277	0.046	1.24778e-34	5		Mapk8ip1	2.50678e-07	2.42459	0.241	0.008	0.00808989	18
Immp2l	0	-1.2	0.46	0.4	0.04	0		Pfn2	2.44266e-142	1.35742	0.303	0.049	7.88295e-138	1		Srsf2	4.08622e-39	0.867572	0.402	0.112	1.31871e-34	5		Pabpn1	2.54643e-07	1.37739	0.556	0.143	0.00821785	18
Imp3	0	1.87	0.11	0	0	0		Limd2	2.52137e-142	2.0223	0.205	0.012	8.13698e-138	1		Tnip2	4.53181e-39	1.47503	0.239	0.028	1.4625e-34	5		Chd4	2.57137e-07	1.01373	0.63	0.176	0.00829832	18
Ina	0	1.11	0.21	0.04	0	0		B230219D22Rik	3.12169e-142	1.43985	0.28	0.039	1.00743e-137	1		Ensa	4.55088e-39	1.69853	0.24	0.029	1.46866e-34	5		Rrp1	2.61258e-07	2.29761	0.333	0.042	0.00843132	18
Inf2	0	1.55	0.12	0.01	0	0		Adgrl1	3.64565e-142	1.05439	0.372	0.078	1.17652e-137	1		Srsf11	4.92909e-39	0.6687	0.606	0.232	1.59072e-34	5		Srrm3	2.67912e-07	1.35473	0.426	0.076	0.00864605	18
Ddhd2	3.9013e-142	0.90787	0.419	0.099	1.259e-137	0		Ddhd2	3.90126e-142	0.90787	0.419	0.099	1.25902e-137	1		Zfp398	5.17635e-39	1.18206	0.32	0.068	1.67051e-34	5		Bicral	2.75688e-07	1.16649	0.481	0.101	0.008897	18
Inha	0	1.03	0.13	0.02	0	0		Bmyc	5.48182e-142	2.43594	0.172	0.003	1.76909e-137	1		Klf13	5.21288e-39	0.685651	0.549	0.202	1.6823e-34	5		Junb	2.75911e-07	1.9315	0.296	0.025	0.00890421	18
Iqsec3	0	1.22	0.19	0.03	0	0		Uqcrfs1	9.99316e-142	2.27065	0.194	0.009	3.22499e-137	1		Agfg2	6.6146e-39	1.32018	0.255	0.036	2.13466e-34	5		H13	2.80032e-07	2.44387	0.241	0.008	0.0090372	18
Isca2	0	1.64	0.13	0.01	0	0		Tnip2	1.25815e-141	1.45709	0.261	0.032	4.06029e-137	1		Eef2	6.69652e-39	1.18863	0.264	0.04	2.1611e-34	5		1500011B03Rik	2.80032e-07	2.48358	0.241	0.008	0.0090372	18
Iscu	0	2.03	0.16	0.01	0	0		Stub1	1.34194e-141	2.09522	0.198	0.011	4.33072e-137	1		Manf	6.70455e-39	1.19876	0.279	0.047	2.16369e-34	5		Ndufaf4	2.83104e-07	2.01901	0.315	0.034	0.00913634	18
Islr2	0	1.73	0.19	0.02	0	0		Setd4	3.26269e-141	1.87043	0.213	0.015	1.05293e-136	1		Nap1l5	7.59664e-39	2.12989	0.206	0.015	2.45159e-34	5		Ndufb6	2.90535e-07	2.5192	0.241	0.008	0.00937614	18
Itfg2	0	1.01	0.1	0.01	0	0		Mgll	4.14054e-141	1.08849	0.368	0.077	1.33624e-136	1		Flnb	7.73881e-39	0.886118	0.36	0.088	2.49747e-34	5		Cenpa	2.90535e-07	2.65921	0.241	0.008	0.00937614	18
Acin1	5.2634e-141	0.986995	0.388	0.086	1.6986e-136	0		Acin1	5.26335e-141	0.986995	0.388	0.086	1.69859e-136	1		Atp5mpl	9.38188e-39	2.54032	0.19	0.009	3.02772e-34	5		Apoe	2.90535e-07	2.5267	0.241	0.008	0.00937614	18
Itm2b	0	2.26	0.91	0.2	0	0		Anxa11	7.1424e-141	1.20641	0.329	0.06	2.30499e-136	1		Chka	9.54571e-39	0.796803	0.405	0.113	3.08059e-34	5		Rnf187	2.90535e-07	2.40978	0.241	0.008	0.00937614	18
Itm2c	0	2.18	0.72	0.09	0	0		Ptgds	7.99168e-141	2.85158	0.168	0.002	2.57908e-136	1		Mrps26	1.07498e-38	2.30777	0.19	0.009	3.46916e-34	5		Aldoc	2.90535e-07	2.01051	0.241	0.008	0.00937614	18
Cnnm1	2.6107e-140	0.825015	0.447	0.113	8.4251e-136	0		Cnnm1	2.61067e-140	0.825015	0.447	0.113	8.42514e-136	1		Fam168b	1.24328e-38	1.14963	0.27	0.043	4.0123e-34	5		Exoc3	2.94025e-07	1.58081	0.333	0.042	0.00948876	18
Itpa	0	1.5	0.13	0.01	0	0		Fam168b	2.62493e-140	1.43091	0.269	0.036	8.47117e-136	1		Naa20	1.30124e-38	1.34319	0.248	0.034	4.19936e-34	5		Brd2	2.94195e-07	1.89364	0.296	0.025	0.00949425	18
Itpka	0	1.71	0.46	0.06	0	0		Fam174a	4.59431e-140	1.50442	0.262	0.033	1.48268e-135	1		Ppfia2	1.38596e-38	-0.547995	0.959	0.95	4.47277e-34	5		2024-09-03	3.01015e-07	2.16118	0.315	0.034	0.00971437	18
Ivd	0	1.53	0.23	0.03	0	0		Psmc5	5.66132e-140	2.19843	0.195	0.01	1.82702e-135	1		Naa40	1.44693e-38	1.46316	0.261	0.04	4.66952e-34	5		Commd3	3.01417e-07	2.15117	0.241	0.008	0.00972734	18
Srsf11	1.8703e-139	0.672409	0.652	0.224	6.0359e-135	0		Srsf11	1.87033e-139	0.672409	0.652	0.224	6.03591e-135	1		Mgat5b	1.46882e-38	1.80371	0.216	0.02	4.74018e-34	5		0610030E20Rik	3.01417e-07	1.77509	0.241	0.008	0.00972734	18
Jagn1	0	1.24	0.13	0.01	0	0		Tsnax	2.56754e-139	1.57145	0.244	0.027	8.28598e-135	1		Eno2	1.51079e-38	1.47165	0.245	0.033	4.87561e-34	5		H2afj	3.01417e-07	2.24168	0.241	0.008	0.00972734	18
Jkamp	0	1.52	0.29	0.04	0	0		Lynx1	3.81946e-139	2.28154	0.178	0.005	1.23262e-134	1		Hspe1	1.66088e-38	2.34506	0.192	0.01	5.35998e-34	5		Pvr	3.01417e-07	2.42411	0.241	0.008	0.00972734	18
Jph4	0	1.28	0.32	0.05	0	0		Rab5if	4.32021e-139	1.8576	0.201	0.012	1.39422e-134	1		Nedd8	1.7446e-38	1.6955	0.225	0.024	5.63019e-34	5		Pgap2	3.01417e-07	1.98012	0.241	0.008	0.00972734	18
Jpt1	0	1.69	0.22	0.02	0	0		Psmb6	1.32964e-138	2.30075	0.173	0.004	4.29101e-134	1		Trmt6	1.87971e-38	1.56708	0.235	0.028	6.06619e-34	5		Cope	3.01417e-07	1.76903	0.241	0.008	0.00972734	18
Jtb	0	1.56	0.12	0.01	0	0		Nova2	1.40218e-138	1.23511	0.313	0.054	4.5251e-134	1		Snrpd2	2.06607e-38	2.40812	0.183	0.007	6.66761e-34	5		Rab2a	3.07163e-07	0.980306	0.741	0.269	0.00991276	18
Jun	0	1.77	0.33	0.04	0	0		Rps27	2.27751e-138	2.38932	0.176	0.005	7.34999e-134	1		Tspan7	2.08927e-38	0.637965	0.81	0.412	6.74248e-34	5		Kcnd2	3.129e-07	-1.06725	1	0.975	0.0100979	18
Jund	0	1.83	0.12	0	0	0		Zfp799	4.68273e-138	1.28352	0.278	0.04	1.51121e-133	1		Ogfrl1	2.14172e-38	1.29483	0.325	0.076	6.91176e-34	5		Tpm3	3.21154e-07	2.04779	0.333	0.042	0.0103643	18
Kbtbd11	0	1.73	0.3	0.03	0	0		Lin7b	5.90114e-138	2.42181	0.167	0.002	1.90441e-133	1		Srr	2.19103e-38	1.24087	0.281	0.05	7.07088e-34	5		Actr1a	3.2383e-07	1.81097	0.296	0.025	0.0104507	18
Kcna1	0	1.12	0.37	0.07	0	0		Cap1	9.84839e-138	1.10228	0.356	0.073	3.17827e-133	1		Zswim8	2.20761e-38	1.72525	0.216	0.02	7.12441e-34	5		Camkv	3.29949e-07	1.51514	0.315	0.034	0.0106481	18
Kcnc1	0	1.23	0.3	0.05	0	0		Pgk1	2.64926e-137	1.84638	0.217	0.018	8.54969e-133	1		Ywhab	2.40817e-38	0.728751	0.499	0.172	7.77166e-34	5		Slc25a27	3.40177e-07	1.76512	0.315	0.034	0.0109782	18
Ube2b	3.0215e-137	0.734041	0.574	0.184	9.7509e-133	0		Ube2b	3.02147e-137	0.734041	0.574	0.184	9.75087e-133	1		Zdhhc8	3.03498e-38	1.94753	0.212	0.018	9.79448e-34	5		Pitpna	3.48285e-07	1.20615	0.463	0.092	0.0112398	18
Kcnc3	0	1.41	0.56	0.1	0	0		Nedd8	6.17835e-137	2.00213	0.208	0.015	1.99388e-132	1		Bicral	3.08489e-38	0.874181	0.374	0.099	9.95554e-34	5		Orai2	3.58686e-07	1.72715	0.352	0.05	0.0115755	18
Kcnc4	0	1.55	0.25	0.03	0	0		Pfkl	7.68809e-137	1.76491	0.213	0.017	2.4811e-132	1		Klhl2	3.75781e-38	0.615764	0.608	0.242	1.21272e-33	5		Smim14	3.69981e-07	1.11304	0.648	0.185	0.01194	18
Kcng2	0	1.03	0.24	0.04	0	0		Tpm1	9.55633e-137	1.14171	0.317	0.057	3.08402e-132	1		Erg28	4.46545e-38	1.86932	0.24	0.033	1.44109e-33	5		Jun	3.75396e-07	2.82296	0.259	0.017	0.0121148	18
Kcnh3	0	1.23	0.2	0.03	0	0		Serp2	1.43834e-136	1.61158	0.237	0.026	4.64182e-132	1		Snrpb	4.65706e-38	1.56945	0.227	0.025	1.50293e-33	5		Ywhag	3.77708e-07	0.986521	0.556	0.134	0.0121894	18
Kcnip2	0	1.22	0.38	0.08	0	0		AY036118	1.7499e-136	-2.35905	0.469	0.612	5.64727e-132	1		Ggps1	4.73362e-38	0.956098	0.318	0.069	1.52763e-33	5		Nptxr	3.79447e-07	0.686851	0.574	0.143	0.0122455	18
Kcnip3	0	1.35	0.46	0.1	0	0		Nap1l5	2.26496e-136	1.8583	0.215	0.018	7.30949e-132	1		Srrm3	4.9099e-38	1.18086	0.307	0.064	1.58452e-33	5		Lrp11	3.94241e-07	1.66668	0.333	0.042	0.0127229	18
Kcnj4	0	1.48	0.17	0.01	0	0		Hcfc1r1	2.74126e-136	2.37884	0.168	0.003	8.84659e-132	1		Dnaja1	5.09994e-38	0.887775	0.353	0.088	1.64585e-33	5		Psmb1	4.0151e-07	2.00845	0.352	0.05	0.0129575	18
Kcnk2	0	1.43	0.26	0.04	0	0		Atp5mpl	2.87323e-136	2.20818	0.177	0.006	9.27248e-132	1		Xkr4	5.1254e-38	-1.1395	0.731	0.713	1.65407e-33	5		Dot1l	4.04175e-07	1.4013	0.574	0.176	0.0130435	18
Kcnq2	0	1.09	0.39	0.08	0	0		Fabp5	2.99899e-136	2.42958	0.167	0.003	9.67833e-132	1		Cpt1c	5.62018e-38	1.44957	0.234	0.028	1.81374e-33	5		Mfap1a	4.06937e-07	2.29567	0.204	0	0.0131327	18
Kctd13	0	1.39	0.13	0.01	0	0		Mrps21	3.33815e-136	1.99092	0.193	0.011	1.07729e-131	1		Ddost	6.26515e-38	2.03387	0.198	0.013	2.02189e-33	5		Mrps21	4.06937e-07	2.46859	0.204	0	0.0131327	18
Kctd17	0	1.24	0.13	0.01	0	0		Snu13	7.54277e-136	2.1091	0.196	0.012	2.4342e-131	1		Eef1g	6.71216e-38	1.20215	0.267	0.044	2.16615e-33	5		Plekho1	4.06937e-07	2.70356	0.204	0	0.0131327	18
Atp1b1	8.036e-136	0.709384	0.953	0.564	2.5934e-131	0		Atp1b1	8.03599e-136	0.709384	0.953	0.564	2.59337e-131	1		6330403K07Rik	6.79142e-38	2.17144	0.187	0.009	2.19173e-33	5		Mrpl20	4.06937e-07	2.68301	0.204	0	0.0131327	18
Kdelr1	0	1.08	0.14	0.02	0	0		Gns	9.33374e-136	1.35125	0.267	0.037	3.01219e-131	1		Ftl1	7.90603e-38	1.97846	0.201	0.014	2.55143e-33	5		Rplp0	4.06937e-07	2.51021	0.204	0	0.0131327	18
Kdm4b	0	1.25	0.15	0.02	0	0		Smdt1	1.49684e-135	2.374	0.169	0.004	4.83061e-131	1		Dtx3	8.01622e-38	1.47645	0.233	0.028	2.587e-33	5		Bet1l	4.06937e-07	2.69118	0.204	0	0.0131327	18
Keap1	0	1.34	0.1	0.01	0	0		Ncl	1.63189e-135	1.33943	0.292	0.047	5.26645e-131	1		Ndufb6	8.4941e-38	2.08191	0.19	0.01	2.74122e-33	5		Rex1bd	4.06937e-07	2.46928	0.204	0	0.0131327	18
Khsrp	0	1.59	0.26	0.03	0	0		Yipf1	3.33503e-135	1.50164	0.254	0.033	1.07628e-130	1		Ndufb1-ps	9.38431e-38	2.30967	0.176	0.004	3.0285e-33	5		Mrpl27	4.06937e-07	2.52674	0.204	0	0.0131327	18
Kif17	0	1.33	0.16	0.02	0	0		Cxcl12	3.56783e-135	1.78193	0.229	0.023	1.15141e-130	1		Akap8l	1.02946e-37	0.859768	0.33	0.075	3.32228e-33	5		Usp36	4.06937e-07	2.62611	0.204	0	0.0131327	18
Klhdc1	0	1.24	0.15	0.02	0	0		Rchy1	6.47611e-135	1.45514	0.27	0.039	2.08997e-130	1		Emc7	1.04361e-37	1.32726	0.273	0.048	3.36793e-33	5		Atp5mpl	4.06937e-07	2.52476	0.204	0	0.0131327	18
Klhl26	0	1.08	0.14	0.02	0	0		Gfra4	8.91511e-135	2.30554	0.165	0.003	2.87708e-130	1		Bri3	1.09503e-37	2.06555	0.2	0.014	3.53388e-33	5		Pdcd6	4.06937e-07	2.55233	0.204	0	0.0131327	18
Klhl33	0	1.15	0.1	0.01	0	0		Crebzf	9.28916e-135	1.08635	0.319	0.059	2.9978e-130	1		Erp29	1.20528e-37	1.3295	0.26	0.041	3.88969e-33	5		Polr2f	4.06937e-07	2.59451	0.204	0	0.0131327	18
Kmt5a	0	1.18	0.25	0.04	0	0		Gabarap	1.00301e-134	2.10854	0.177	0.006	3.23692e-130	1		Tcf25	1.24875e-37	0.93638	0.325	0.073	4.02997e-33	5		Tomm22	4.06937e-07	2.55473	0.204	0	0.0131327	18
Knop1	0	1.96	0.25	0.02	0	0		Ybx1	1.28659e-134	1.1233	0.333	0.065	4.15208e-130	1		Fez1	1.2825e-37	1.07412	0.333	0.078	4.13887e-33	5		Rpl37a	4.16028e-07	2.47699	0.259	0.017	0.013426	18
Lrrn2	2.0345e-134	0.82185	0.415	0.102	6.5657e-130	0		Lrrn2	2.03448e-134	0.82185	0.415	0.102	6.56568e-130	1		Eif4a1	1.29716e-37	0.897217	0.327	0.075	4.1862e-33	5		Cpt1c	4.17909e-07	1.28034	0.333	0.042	0.0134868	18
Kptn	0	1.31	0.14	0.02	0	0		Ap2m1	2.41574e-134	1.87346	0.202	0.014	7.79608e-130	1		Ssr2	1.31838e-37	2.26214	0.185	0.009	4.25467e-33	5		Mfap3	4.17909e-07	1.44108	0.333	0.042	0.0134868	18
Krtcap2	0	2.87	0.25	0	0	0		Vdac2	2.43776e-134	1.469	0.256	0.034	7.86712e-130	1		Cenpv	1.33888e-37	1.27617	0.305	0.064	4.32082e-33	5		Rnf169	4.18419e-07	1.84102	0.389	0.067	0.0135032	18
Kxd1	0	1.31	0.11	0.01	0	0		Larp1	2.64733e-134	1.23259	0.311	0.056	8.54347e-130	1		Dgkg	1.42915e-37	0.569977	0.706	0.31	4.61214e-33	5		Magi2	4.19556e-07	-0.829906	0.981	0.966	0.0135399	18
Rsrc2	3.1779e-134	0.667722	0.522	0.156	1.0256e-129	0		Rsrc2	3.17787e-134	0.667722	0.522	0.156	1.02556e-129	1		Thoc7	1.56419e-37	1.38997	0.277	0.05	5.04796e-33	5		Slc25a23	4.31707e-07	1.81416	0.37	0.059	0.013932	18
Enc1	4.6243e-134	0.946728	0.395	0.095	1.4924e-129	0		Enc1	4.62431e-134	0.946728	0.395	0.095	1.49236e-129	1		Preb	1.66416e-37	1.97375	0.191	0.011	5.37059e-33	5		Acsl3	4.33775e-07	1.4838	0.315	0.034	0.0139988	18
Lage3	0	1.59	0.12	0.01	0	0		Kcnc4	4.67551e-134	1.55065	0.249	0.032	1.50888e-129	1		Tmem208	1.6761e-37	2.19446	0.181	0.007	5.40911e-33	5		Ociad1	4.35015e-07	1.41427	0.481	0.109	0.0140388	18
Lamp1	0	1.33	0.25	0.04	0	0		Gstm5	5.58176e-134	2.29624	0.178	0.007	1.80135e-129	1		Hnrnpa2b1	1.68557e-37	0.674073	0.497	0.169	5.43968e-33	5		Atp6v1d	4.35161e-07	1.53453	0.463	0.101	0.0140435	18
Lamtor2	0	1.98	0.12	0	0	0		Celf3	7.29732e-134	1.40727	0.252	0.032	2.35499e-129	1		Stub1	1.78031e-37	1.81616	0.207	0.017	5.74541e-33	5		Akap10	4.35831e-07	1.28651	0.407	0.067	0.0140651	18
Pde4a	9.5155e-134	0.919294	0.408	0.101	3.0708e-129	0		Pde4a	9.51548e-134	0.919294	0.408	0.101	3.07083e-129	1		Mlf2	1.8583e-37	1.46043	0.239	0.031	5.99712e-33	5		Selenot	4.42945e-07	1.85482	0.333	0.042	0.0142947	18
Lamtor4	0	1.78	0.13	0.01	0	0		Ndufb7	1.06562e-133	2.44782	0.162	0.002	3.43896e-129	1		Prickle1	2.10014e-37	0.646426	0.855	0.459	6.77756e-33	5		Tex264	4.60886e-07	2.43631	0.259	0.017	0.0148737	18
Maco1	1.2958e-133	0.766415	0.46	0.125	4.1817e-129	0		Maco1	1.29577e-133	0.766415	0.46	0.125	4.18169e-129	1		Jpt1	2.16536e-37	1.55208	0.222	0.024	6.98806e-33	5		Dnm1	4.63833e-07	1.12384	0.574	0.151	0.0149688	18
Lancl1	0	1	0.32	0.07	0	0		Cers5	1.31092e-133	1.31708	0.276	0.042	4.23061e-129	1		B230219D22Rik	2.33566e-37	1.15574	0.279	0.051	7.53763e-33	5		Fgf14	4.71607e-07	-1.08071	0.944	0.933	0.0152197	18
Trerf1	1.3732e-133	0.641639	0.662	0.235	4.4315e-129	0		Trerf1	1.37316e-133	0.641639	0.662	0.235	4.43147e-129	1		Mdga2	2.6405e-37	-0.910025	0.856	0.796	8.52142e-33	5		Pfkm	4.74917e-07	1.40519	0.315	0.034	0.0153265	18
Laptm4a	0	1.76	0.32	0.04	0	0		Tomm6	1.76422e-133	2.41102	0.161	0.002	5.69348e-129	1		Ankrd12	2.67736e-37	0.572508	0.49	0.167	8.64038e-33	5		Cox11	4.7685e-07	2.44714	0.259	0.017	0.0153889	18
Luc7l3	1.8797e-133	0.607624	0.579	0.185	6.0661e-129	0		Luc7l3	1.87967e-133	0.607624	0.579	0.185	6.06606e-129	1		Rps28	2.81017e-37	2.44567	0.186	0.01	9.06898e-33	5		Rpl36	4.7685e-07	2.49239	0.259	0.017	0.0153889	18
Larp1	0	1.23	0.31	0.06	0	0		Dctn3	1.99781e-133	2.25861	0.167	0.004	6.44733e-129	1		Npm1	2.86043e-37	1.46201	0.259	0.041	9.23118e-33	5		Pde4a	4.87277e-07	1.05713	0.556	0.151	0.0157254	18
Ldha	0	1.51	0.13	0.01	0	0		Bri3	2.39335e-133	1.86961	0.196	0.013	7.7238e-129	1		Rilpl1	3.27185e-37	0.851031	0.319	0.069	1.05589e-32	5		Kcnc3	4.89889e-07	1.53787	0.444	0.092	0.0158097	18
Ldhb	0	2.26	0.3	0.02	0	0		6330403K07Rik	3.44481e-133	2.26804	0.173	0.006	1.11171e-128	1		Fabp5	3.5376e-37	2.44249	0.179	0.007	1.14165e-32	5		Arfgap1	4.97428e-07	1.12117	0.333	0.042	0.016053	18
Kcnk1	4.1971e-133	0.895581	0.422	0.108	1.3545e-128	0		Kcnk1	4.19707e-133	0.895581	0.422	0.108	1.35448e-128	1		Rps27	3.55153e-37	2.24995	0.179	0.007	1.14615e-32	5		Ubap2l	5.05501e-07	0.71891	0.574	0.151	0.0163135	18
Leprotl1	0	1.22	0.12	0.02	0	0		Pcyt2	5.9735e-133	2.02104	0.19	0.011	1.92777e-128	1		Ksr2	3.60437e-37	0.686809	0.448	0.14	1.1632e-32	5		Mrps33	5.10393e-07	2.23366	0.259	0.017	0.0164714	18
Letm2	0	1.14	0.2	0.03	0	0		Rcn2	7.79004e-133	1.40481	0.278	0.043	2.514e-128	1		Tmem234	3.60923e-37	1.14661	0.26	0.041	1.16477e-32	5		Tomm20	5.19811e-07	1.20984	0.315	0.034	0.0167753	18
Wipf3	1.265e-132	0.733451	0.707	0.272	4.0825e-128	0		Wipf3	1.26503e-132	0.733451	0.707	0.272	4.08251e-128	1		Kcnk1	4.20472e-37	0.652061	0.365	0.095	1.35695e-32	5		Maco1	5.30412e-07	1.05794	0.519	0.118	0.0171175	18
Letmd1	0	1.26	0.13	0.02	0	0		2300009A05Rik	1.54705e-132	1.39838	0.253	0.033	4.99264e-128	1		Rnf157	4.39269e-37	0.883023	0.346	0.085	1.41761e-32	5		Tiparp	5.39293e-07	1.34955	0.463	0.101	0.0174041	18
Lgi3	0	1.46	0.19	0.02	0	0		Lmtk3	1.74203e-132	1.49759	0.245	0.03	5.62189e-128	1		Slc35b1	4.45931e-37	1.95033	0.2	0.015	1.43911e-32	5		Cherp	5.46206e-07	2.14227	0.259	0.017	0.0176272	18
Dnaja1	1.8848e-132	0.983054	0.367	0.082	6.0828e-128	0		Dnaja1	1.88485e-132	0.983054	0.367	0.082	6.08279e-128	1		Nptx1	5.24389e-37	0.711436	0.389	0.108	1.69231e-32	5		Prrt1	5.46206e-07	2.22372	0.259	0.017	0.0176272	18
Lhfpl4	0	1.08	0.13	0.02	0	0		Jpt1	3.15593e-132	1.68634	0.224	0.023	1.01848e-127	1		Phc2	5.30475e-37	0.86615	0.399	0.116	1.71195e-32	5		Tpm1	5.46262e-07	1.25685	0.352	0.05	0.017629	18
Limd2	0	2.02	0.21	0.01	0	0		Snrpb	3.91317e-132	1.63925	0.234	0.026	1.26286e-127	1		Ergic3	5.55223e-37	2.10451	0.196	0.014	1.79181e-32	5		Atp9a	5.58347e-07	1.60145	0.333	0.042	0.018019	18
Limk2	0	1.03	0.17	0.03	0	0		Nrxn2	3.98732e-132	1.02141	0.314	0.058	1.28679e-127	1		Slc38a2	6.42367e-37	1.01868	0.306	0.065	2.07305e-32	5		Abcf1	5.58347e-07	1.49882	0.333	0.042	0.018019	18
Lin7b	0	2.42	0.17	0	0	0		Ndufc1	6.89185e-132	2.49078	0.168	0.005	2.22414e-127	1		Psmc1	7.50275e-37	1.81316	0.204	0.017	2.42129e-32	5		Cystm1	5.58347e-07	1.63818	0.333	0.042	0.018019	18
Bicral	8.6647e-132	0.910419	0.393	0.094	2.7963e-127	0		Bicral	8.66472e-132	0.910419	0.393	0.094	2.79628e-127	1		Cnnm1	8.50526e-37	0.67269	0.368	0.097	2.74482e-32	5		Sorcs3	5.60234e-07	-1.40906	0.907	0.908	0.0180799	18
Lman2l	0	1.35	0.34	0.05	0	0		Mrps26	1.09478e-131	2.09392	0.175	0.007	3.53307e-127	1		Prdx1	9.05078e-37	1.96923	0.202	0.017	2.92087e-32	5		Srsf9	5.65009e-07	2.16545	0.259	0.017	0.018234	18
Lmo4	0	1.11	0.31	0.06	0	0		Hspe1	1.38743e-131	2.13217	0.176	0.007	4.47753e-127	1		Eif3f	9.49642e-37	1.86953	0.202	0.017	3.06468e-32	5		Neurod1	5.84435e-07	2.0349	0.259	0.017	0.0188609	18
Lmtk3	0	1.5	0.25	0.03	0	0		Naa40	1.47509e-131	1.36526	0.279	0.045	4.76042e-127	1		2210016L21Rik	1.1424e-36	1.77207	0.218	0.024	3.68674e-32	5		Fam104a	5.84435e-07	1.83123	0.259	0.017	0.0188609	18
Lpcat4	0	1.31	0.12	0.01	0	0		Ftl1	1.77042e-131	2.39114	0.161	0.003	5.71351e-127	1		Ndufb2	1.42818e-36	1.67266	0.221	0.026	4.60903e-32	5		Svop	5.89116e-07	1.13165	0.481	0.109	0.019012	18
Lrp1	0	1.27	0.31	0.05	0	0		Aldoc	2.33937e-131	2.24133	0.17	0.005	7.54963e-127	1		Larp1	1.50123e-36	1.17762	0.284	0.055	4.84478e-32	5		Dlst	6.1327e-07	1.39193	0.37	0.059	0.0197915	18
Lrp1b	0	-1.02	0.99	0.98	0	0		Napa	2.42807e-131	1.66348	0.225	0.023	7.83585e-127	1		Dgat2	1.57711e-36	1.35814	0.257	0.042	5.08964e-32	5		Tspan7	6.18683e-07	1.05754	0.833	0.412	0.0199661	18
Lrpap1	0	2.45	0.42	0.03	0	0		Ndufa7	3.42635e-131	2.11836	0.183	0.01	1.10575e-126	1		Magi2	1.71964e-36	-0.616304	0.936	0.907	5.54963e-32	5		Ybx1	6.2253e-07	1.72782	0.426	0.092	0.0200903	18
Lrrc57	0	1.2	0.14	0.02	0	0		Lmo4	4.38527e-131	1.10576	0.314	0.059	1.41521e-126	1		Kcnip2	1.7342e-36	0.893048	0.328	0.077	5.59661e-32	5		Gabarapl2	6.25238e-07	1.58928	0.259	0.017	0.0201777	18
Lsm4	0	2.08	0.12	0	0	0		Tspyl4	4.43323e-131	1.60735	0.222	0.022	1.43069e-126	1		Vdac3	2.21825e-36	1.13846	0.251	0.039	7.15874e-32	5		Eef1akmt1	6.25238e-07	1.36933	0.259	0.017	0.0201777	18
Lsm7	0	2.8	0.27	0.01	0	0		Nucks1	5.7082e-131	1.08513	0.342	0.072	1.84215e-126	1		C2cd2l	2.87999e-36	1.48804	0.221	0.026	9.29429e-32	5		Serp2	6.25238e-07	1.52561	0.259	0.017	0.0201777	18
Ly6e	0	2.2	0.21	0.01	0	0		Cuedc2	5.97073e-131	2.0104	0.18	0.008	1.92687e-126	1		Jph4	2.96441e-36	0.803313	0.317	0.072	9.56675e-32	5		Reep2	6.25238e-07	1.16161	0.259	0.017	0.0201777	18
Ly6h	0	3.34	0.63	0.03	0	0		Esf1	6.99922e-131	1.27491	0.274	0.042	2.25879e-126	1		Srrm4	3.25178e-36	0.86578	0.335	0.081	1.04941e-31	5		Pkig	6.29516e-07	0.833113	0.63	0.176	0.0203157	18
Morf4l1	1.1879e-130	0.860801	0.426	0.111	3.8335e-126	0		Morf4l1	1.18786e-130	0.860801	0.426	0.111	3.83346e-126	1		F730043M19Rik	3.28409e-36	0.806898	0.352	0.091	1.05984e-31	5		Zmynd8	6.36633e-07	1.65154	0.519	0.143	0.0205454	18
Lynx1	0	2.28	0.18	0.01	0	0		4732463B04Rik	1.52818e-130	1.79793	0.217	0.021	4.93173e-126	1		Rnf187	3.54063e-36	1.80877	0.215	0.024	1.14263e-31	5		Tmem234	6.45233e-07	1.71007	0.352	0.05	0.0208229	18
Hnrnph1	1.5743e-130	0.766793	0.508	0.154	5.0806e-126	0		Hnrnph1	1.57431e-130	0.766793	0.508	0.154	5.08063e-126	1		Mprip	3.62705e-36	0.529638	0.482	0.161	1.17052e-31	5		Becn1	6.45233e-07	1.33627	0.352	0.05	0.0208229	18
Lztr1	0	1.19	0.13	0.02	0	0		Hras	2.49377e-130	2.34571	0.161	0.003	8.04788e-126	1		Psmc5	3.95783e-36	1.7808	0.202	0.018	1.27727e-31	5		Klf13	6.487e-07	0.856001	0.519	0.126	0.0209348	18
Chka	4.2604e-130	0.700134	0.468	0.132	1.3749e-125	0		Chka	4.26043e-130	0.700134	0.468	0.132	1.37492e-125	1		Ggt7	4.10137e-36	1.42059	0.221	0.027	1.32359e-31	5		Gripap1	6.56944e-07	1.97799	0.278	0.025	0.0212009	18
Lzts3	0	1.79	0.26	0.02	0	0		1110008P14Rik	5.69995e-130	2.25311	0.167	0.005	1.83949e-125	1		Sf3b3	4.20778e-36	1.20877	0.282	0.055	1.35793e-31	5		Camk2b	6.74705e-07	0.750303	0.796	0.277	0.0217741	18
Tef	5.9602e-130	0.996941	0.348	0.074	1.9235e-125	0		Tef	5.96018e-130	0.996941	0.348	0.074	1.92347e-125	1		Csmd2	4.41617e-36	0.673575	0.549	0.211	1.42519e-31	5		Serinc2	6.78231e-07	2.07517	0.278	0.025	0.0218879	18
Macrod2	0	-1	0.91	0.84	0	0		Gm27032	6.9979e-130	1.91635	0.172	0.006	2.25836e-125	1		Cops9	5.19062e-36	2.44051	0.165	0.003	1.67512e-31	5		Rpl14	6.78231e-07	2.44546	0.278	0.025	0.0218879	18
Mafg	0	1.35	0.15	0.02	0	0		Mmp17	2.96778e-129	1.03075	0.332	0.068	9.57761e-125	1		Nfix	6.98198e-36	0.783831	0.425	0.133	2.25322e-31	5		Ube2d1	6.78231e-07	1.90246	0.278	0.025	0.0218879	18
Maged1	0	1.9	0.43	0.05	0	0		Pak6	3.95791e-129	1.70339	0.211	0.019	1.2773e-124	1		Mbp	7.35746e-36	1.03234	0.337	0.086	2.3744e-31	5		Pcsk7	6.86621e-07	2.23625	0.296	0.034	0.0221586	18
Mageh1	0	1.74	0.13	0.01	0	0		Acot13	5.61228e-129	1.29504	0.264	0.039	1.8112e-124	1		Vps29	7.53727e-36	1.16357	0.26	0.044	2.43243e-31	5		Vmp1	6.95164e-07	0.680248	0.519	0.118	0.0224343	18
Malat1	0	2.26	1	1	0	0		Ndufb2	6.79069e-129	1.6424	0.224	0.024	2.19149e-124	1		4930578M01Rik	8.5187e-36	1.4952	0.22	0.026	2.74916e-31	5		Mtch1	7.00181e-07	1.93202	0.278	0.025	0.0225962	18
Cmip	8.5736e-129	0.838334	0.478	0.139	2.7669e-124	0		Cmip	8.57357e-129	0.838334	0.478	0.139	2.76686e-124	1		Chmp2a	9.22438e-36	2.41019	0.175	0.008	2.97689e-31	5		Timm17a	7.07805e-07	2.29737	0.296	0.034	0.0228423	18
Man2b1	0	1.1	0.12	0.01	0	0		Fkbp8	9.46155e-129	1.95933	0.184	0.011	3.05343e-124	1		Ndufa12	9.3792e-36	1.54863	0.215	0.024	3.02686e-31	5		Otud5	7.07805e-07	1.45786	0.296	0.034	0.0228423	18
Mmd	1.25e-128	0.928897	0.376	0.089	4.0339e-124	0		Mmd	1.24998e-128	0.928897	0.376	0.089	4.03394e-124	1		Hcfc1r1	9.38862e-36	2.36231	0.167	0.004	3.02989e-31	5		Ptprs	7.25391e-07	0.682282	0.648	0.185	0.0234098	18
Slc6a6	1.43e-128	0.810358	0.414	0.106	4.6148e-124	0		Slc6a6	1.42997e-128	0.810358	0.414	0.106	4.61481e-124	1		Snu13	9.70354e-36	1.99181	0.197	0.017	3.13153e-31	5		Sparcl1	7.33214e-07	0.760948	0.704	0.244	0.0236623	18
Mrfap1	2.9679e-128	0.942937	0.442	0.124	9.578e-124	0		Mrfap1	2.96789e-128	0.942937	0.442	0.124	9.57797e-124	1		Eif3c	1.03544e-35	1.26202	0.276	0.054	3.34157e-31	5		Glis3	7.6303e-07	-1.79718	0.741	0.765	0.0246245	18
Manbal	0	1.25	0.16	0.02	0	0		Dynlrb1	3.4805e-128	2.10554	0.19	0.013	1.12323e-123	1		Lynx1	1.09095e-35	1.86765	0.181	0.01	3.52073e-31	5		Mmp17	7.66508e-07	2.10473	0.315	0.042	0.0247367	18
Manf	0	1.26	0.31	0.05	0	0		Ndufa3	3.78586e-128	2.19116	0.169	0.006	1.22177e-123	1		Pcdh8	1.12557e-35	1.37871	0.244	0.038	3.63243e-31	5		Bin1	7.70217e-07	1.59777	0.278	0.025	0.0248565	18
Zfpm2	4.5423e-128	-0.960308	0.923	0.845	1.4659e-123	0		Zfpm2	4.54231e-128	-0.960308	0.923	0.845	1.46589e-123	1		Ddrgk1	1.13662e-35	2.0571	0.188	0.013	3.66809e-31	5		Pnrc1	7.73936e-07	2.57701	0.222	0.008	0.0249765	18
Map1a	0	1.04	0.23	0.04	0	0		Macrod2	4.62769e-128	-1.0035	0.912	0.842	1.49345e-123	1		Pnisr	1.24988e-35	0.484815	0.692	0.295	4.03362e-31	5		AY036118	7.81057e-07	-2.38055	0.5	0.664	0.0252063	18
Map1lc3a	0	2.19	0.13	0	0	0		Syngr1	6.47769e-128	1.87216	0.2	0.016	2.09048e-123	1		Tceal5	1.31166e-35	2.28269	0.169	0.005	4.23298e-31	5		Srr	7.83112e-07	1.36813	0.389	0.067	0.0252726	18
Map1lc3b	0	1.81	0.15	0.01	0	0		Pcdh8	6.60789e-128	1.37485	0.277	0.046	2.1325e-123	1		Lin7b	1.35369e-35	2.32294	0.169	0.005	4.36864e-31	5		Gpr19	7.89086e-07	2.1775	0.315	0.042	0.0254654	18
Kcnb1	1.3273e-127	0.944495	0.37	0.086	4.2836e-123	0		Kcnb1	1.32734e-127	0.944495	0.37	0.086	4.28359e-123	1		Slit1	1.52458e-35	0.535183	0.522	0.184	4.92014e-31	5		Ajm1	7.95028e-07	1.74698	0.278	0.025	0.0256571	18
Map1s	0	1.3	0.12	0.01	0	0		Dvl1	1.63025e-127	2.08207	0.172	0.007	5.26114e-123	1		Psmb2	1.59162e-35	0.939464	0.299	0.065	5.13649e-31	5		Zfp799	7.99012e-07	2.13385	0.296	0.034	0.0257857	18
Lingo2	3.0116e-127	-0.671823	0.977	0.963	9.7192e-123	0		Lingo2	3.01164e-127	-0.671823	0.977	0.963	9.71917e-123	1		Gas7	1.71507e-35	0.783339	0.354	0.094	5.53489e-31	5		Usp4	8.14903e-07	0.847736	0.407	0.076	0.0262985	18
Map2k2	0	1.75	0.17	0.01	0	0		Slc35b1	5.40732e-127	1.76091	0.203	0.017	1.74505e-122	1		Sdf2	1.8695e-35	1.54691	0.218	0.026	6.03325e-31	5		Comt	8.1714e-07	0.977497	0.426	0.084	0.0263707	18
Nfix	6.4689e-127	0.921774	0.399	0.101	2.0876e-122	0		Nfix	6.46888e-127	0.921774	0.399	0.101	2.08764e-122	1		Fbxl16	2.30909e-35	0.975156	0.305	0.068	7.45189e-31	5		Coq10b	8.23525e-07	2.29057	0.296	0.034	0.0265768	18
Map3k10	0	1.19	0.15	0.02	0	0		Cycs	6.77363e-127	2.40501	0.155	0.003	2.18599e-122	1		Islr2	2.38859e-35	1.99567	0.183	0.011	7.70847e-31	5		Mapk8ip3	8.24575e-07	1.40476	0.389	0.067	0.0266107	18
Map7d1	0	1.25	0.15	0.02	0	0		Abhd17b	8.73177e-127	1.20715	0.301	0.056	2.81792e-122	1		Lmtk3	2.71128e-35	1.10237	0.245	0.038	8.74985e-31	5		Aup1	8.32914e-07	2.48849	0.222	0.008	0.0268798	18
Mapk3	0	1.81	0.19	0.01	0	0		Ivd	8.74275e-127	1.53023	0.228	0.027	2.82146e-122	1		Pgk1	2.96226e-35	1.558	0.214	0.025	9.55981e-31	5		Npy5r	8.64003e-07	2.70178	0.222	0.008	0.0278831	18
Mapk8ip1	0	2.13	0.2	0.01	0	0		Tmbim6	1.04725e-126	1.38721	0.239	0.03	3.3797e-122	1		Cap2	3.02244e-35	0.561138	0.662	0.279	9.754e-31	5		Fastk	8.96207e-07	2.28665	0.222	0.008	0.0289224	18
Mapt	0	1.41	0.73	0.17	0	0		Tmem165	1.1644e-126	1.24885	0.266	0.041	3.75776e-122	1		Pak6	3.37214e-35	1.92777	0.197	0.017	1.08826e-30	5		Gnb2	8.96207e-07	2.53592	0.222	0.008	0.0289224	18
2024-03-02	0	1.22	0.12	0.01	0	0		Lamp1	1.20881e-126	1.32699	0.254	0.037	3.90106e-122	1		Yipf5	3.37392e-35	1.38851	0.228	0.031	1.08883e-30	5		Dusp3	8.96207e-07	2.26643	0.222	0.008	0.0289224	18
2024-03-02	0	1.48	0.19	0.02	0	0		Kcnk2	1.38757e-126	1.43104	0.259	0.039	4.47796e-122	1		Ndrg3	3.38806e-35	0.576881	0.472	0.162	1.09339e-30	5		Eef2	9.02188e-07	1.58756	0.278	0.025	0.0291154	18
Marcksl1	0	2.09	0.15	0.01	0	0		Cnbp	1.47729e-126	1.38317	0.256	0.037	4.7675e-122	1		Epb41l1	3.45114e-35	0.677317	0.437	0.141	1.11375e-30	5		Csmd2	9.1114e-07	0.84124	0.722	0.252	0.0294043	18
Mas1	0	1.46	0.2	0.02	0	0		Unc50	1.5859e-126	1.84204	0.187	0.012	5.11802e-122	1		Ncl	3.48453e-35	1.06468	0.304	0.069	1.12453e-30	5		Ptma	9.14531e-07	1.41632	0.37	0.059	0.0295138	18
Mast3	0	1.92	0.48	0.06	0	0		Rbx1	1.92784e-126	1.44817	0.234	0.029	6.22152e-122	1		Tef	3.96242e-35	1.00634	0.311	0.072	1.27875e-30	5		Spock2	9.31078e-07	1.59544	0.278	0.025	0.0300477	18
Mat2a	0	1.03	0.32	0.07	0	0		Pabpc1	2.01485e-126	1.22579	0.293	0.053	6.50234e-122	1		Psmb6	4.34557e-35	2.48872	0.162	0.003	1.4024e-30	5		Psmc5	9.60857e-07	1.71564	0.278	0.025	0.0310088	18
Matk	0	2.15	0.35	0.03	0	0		Slc16a11	2.32619e-126	2.112	0.163	0.005	7.50708e-122	1		Acot13	4.57526e-35	1.29563	0.263	0.049	1.47653e-30	5		Tef	9.60857e-07	1.65168	0.278	0.025	0.0310088	18
Mbp	0	1.42	0.35	0.06	0	0		Eef2	2.56511e-126	1.68295	0.2	0.016	8.27811e-122	1		Esf1	4.6566e-35	1.04982	0.268	0.051	1.50278e-30	5		Commd4	9.64119e-07	2.48836	0.222	0.008	0.0311141	18
Mcrip1	0	1.57	0.12	0.01	0	0		Islr2	3.29341e-126	1.72526	0.194	0.015	1.06285e-121	1		Tpm3	4.69251e-35	1.08368	0.271	0.052	1.51437e-30	5		Lmo4	9.86186e-07	1.65439	0.426	0.092	0.0318262	18
Mcts1	0	1.36	0.23	0.04	0	0		Cfl2	3.36486e-126	1.36675	0.243	0.032	1.08591e-121	1		Camkk1	4.91409e-35	1.30538	0.226	0.03	1.58587e-30	5		Pou6f1	9.8653e-07	1.58461	0.296	0.034	0.0318373	18
Mdga2	0	-1.05	0.89	0.82	0	0		Sirpa	3.86704e-126	1.2418	0.295	0.054	1.24797e-121	1		R3hdm4	4.95925e-35	0.785246	0.321	0.078	1.60045e-30	5		Phc2	9.94264e-07	1.74242	0.315	0.042	0.0320869	18
Mdh1	0	2.31	0.51	0.05	0	0		Psmb3	3.87247e-126	2.06205	0.176	0.009	1.24972e-121	1		Tmem246	5.0214e-35	1.74511	0.203	0.021	1.62051e-30	5		Atp5c1	9.95303e-07	0.982453	0.407	0.076	0.0321204	18
Mdh2	0	2.44	0.31	0.02	0	0		Ndufb3	5.10386e-126	1.51324	0.228	0.027	1.64712e-121	1		Pcyt2	5.08053e-35	2.03097	0.167	0.005	1.63959e-30	5		Ctr9	9.99907e-07	2.32738	0.222	0.008	0.032269	18
Meaf6	0	1.01	0.12	0.02	0	0		Slc30a3	5.13726e-126	1.30434	0.251	0.035	1.6579e-121	1		Timm13	5.16037e-35	2.62246	0.158	0.002	1.66535e-30	5		Ephx4	1.02327e-06	1.93524	0.315	0.042	0.0330228	18
Mecr	0	1.43	0.22	0.03	0	0		Cope	6.30379e-126	2.12996	0.173	0.008	2.03436e-121	1		Lrp11	5.27806e-35	0.79552	0.354	0.095	1.70334e-30	5		Eloc	1.03697e-06	2.16718	0.222	0.008	0.0334652	18
Opcml	6.5414e-126	-0.687272	0.983	0.947	2.111e-121	0		Opcml	6.54137e-126	-0.687272	0.983	0.947	2.11103e-121	1		Eif5	5.41795e-35	1.17012	0.261	0.048	1.74848e-30	5		Eef1b2	1.04746e-06	1.57214	0.296	0.034	0.0338037	18
Mtch2	7.0879e-126	0.834662	0.394	0.098	2.2874e-121	0		Mtch2	7.08788e-126	0.834662	0.394	0.098	2.2874e-121	1		Txn1	6.04799e-35	2.61396	0.167	0.007	1.95181e-30	5		Psma3	1.0663e-06	1.06923	0.519	0.134	0.0344116	18
Med25	0	1.03	0.16	0.03	0	0		Snw1	7.11043e-126	1.48395	0.232	0.028	2.29468e-121	1		Kcnc1	6.1922e-35	1.16851	0.271	0.052	1.99835e-30	5		Hspe1	1.07536e-06	1.99292	0.222	0.008	0.0347039	18
Med28	0	1.31	0.11	0.01	0	0		Emc7	1.22886e-125	1.17574	0.27	0.043	3.96576e-121	1		Timm23	6.26473e-35	1.36695	0.228	0.031	2.02175e-30	5		Ckmt1	1.07536e-06	1.72514	0.222	0.008	0.0347039	18
Hnrnpa2b1	1.5507e-125	0.793382	0.495	0.15	5.0043e-121	0		Hnrnpa2b1	1.55066e-125	0.793382	0.495	0.15	5.00428e-121	1		Cope	6.64043e-35	1.95451	0.185	0.013	2.143e-30	5		Dynlrb1	1.07536e-06	1.75795	0.222	0.008	0.0347039	18
Rapgefl1	1.5508e-125	0.802596	0.405	0.104	5.0047e-121	0		Rapgefl1	1.55079e-125	0.802596	0.405	0.104	5.00472e-121	1		Yipf1	8.95274e-35	1.54117	0.221	0.029	2.88923e-30	5		Tmem246	1.07536e-06	1.96509	0.222	0.008	0.0347039	18
Med4	0	1.72	0.14	0.01	0	0		Ndufa8	1.72179e-125	2.07579	0.175	0.009	5.55655e-121	1		2300009A05Rik	9.37465e-35	1.61431	0.215	0.026	3.02539e-30	5		Mtf1	1.07536e-06	1.37215	0.222	0.008	0.0347039	18
Mef2d	0	1.04	0.28	0.06	0	0		Adprh	1.74394e-125	2.03255	0.17	0.007	5.62804e-121	1		Sptbn4	1.03117e-34	0.945325	0.346	0.091	3.32778e-30	5		Brsk1	1.07536e-06	2.10584	0.222	0.008	0.0347039	18
Meg3	0	1.54	0.95	0.41	0	0		Timm13	1.84659e-125	2.44693	0.148	0.001	5.95932e-121	1		Atp6v0d1	1.03146e-34	1.34516	0.239	0.037	3.32871e-30	5		Scoc	1.07536e-06	1.48689	0.222	0.008	0.0347039	18
Sez6l	3.4863e-125	0.663808	0.634	0.229	1.1251e-120	0		Sez6l	3.48626e-125	0.663808	0.634	0.229	1.12509e-120	1		Srp9	1.14982e-34	2.15346	0.179	0.011	3.7107e-30	5		Npm1	1.07536e-06	2.09388	0.222	0.008	0.0347039	18
Mesd	0	1.64	0.14	0.01	0	0		Ap3b2	1.3696e-124	1.16576	0.257	0.038	4.41998e-120	1		Atp1a1	1.15959e-34	0.438175	0.561	0.211	3.74224e-30	5		Rad51ap2	1.07536e-06	2.04174	0.222	0.008	0.0347039	18
Chn1	1.6545e-124	0.661304	0.903	0.452	5.3394e-120	0		Chn1	1.6545e-124	0.661304	0.903	0.452	5.33939e-120	1		Plcb1	1.21376e-34	-0.805121	0.887	0.805	3.91706e-30	5		Trappc6b	1.07536e-06	2.07041	0.222	0.008	0.0347039	18
Mettl17	0	1.36	0.13	0.01	0	0		Arxes1	1.76908e-124	1.89238	0.186	0.013	5.70916e-120	1		Ndufaf4	1.249e-34	1.66947	0.209	0.024	4.03077e-30	5		Lynx1	1.07536e-06	1.4576	0.222	0.008	0.0347039	18
Mettl2	0	1.1	0.1	0.01	0	0		Tex264	2.21566e-124	1.74559	0.195	0.015	7.15038e-120	1		Psmc6	1.46647e-34	1.07047	0.257	0.046	4.7326e-30	5		Uqcc2	1.07536e-06	1.6821	0.222	0.008	0.0347039	18
Mettl23	0	1.04	0.16	0.03	0	0		Zfp1	2.62874e-124	1.26362	0.266	0.042	8.48348e-120	1		Ier3ip1	1.50017e-34	1.4346	0.219	0.028	4.84133e-30	5		Ndufa2	1.07536e-06	2.02007	0.222	0.008	0.0347039	18
Atp6v1b2	3.155e-124	0.836551	0.376	0.091	1.0182e-119	0		Atp6v1b2	3.15496e-124	0.836551	0.376	0.091	1.01817e-119	1		Mrps21	1.52312e-34	2.02597	0.178	0.011	4.91542e-30	5		Bcap31	1.07536e-06	1.73788	0.222	0.008	0.0347039	18
Mfap1b	0	1.11	0.1	0.01	0	0		Suclg1	3.49963e-124	1.43815	0.235	0.03	1.1294e-119	1		4732463B04Rik	1.55029e-34	2.01914	0.193	0.017	5.00308e-30	5		Nlgn2	1.07927e-06	1.73829	0.296	0.034	0.0348302	18
Mfap3	0	1.54	0.31	0.04	0	0		Uqcrc1	3.87907e-124	1.92282	0.176	0.01	1.25185e-119	1		Ckmt1	1.60223e-34	1.79699	0.186	0.014	5.17073e-30	5		2900097C17Rik	1.08164e-06	1.10638	0.444	0.092	0.0349066	18
Mfn2	0	1.12	0.11	0.02	0	0		Morf4l2	4.51892e-124	1.22711	0.27	0.044	1.45835e-119	1		Nipsnap2	1.76959e-34	1.31956	0.26	0.049	5.71083e-30	5		Tagln3	1.11524e-06	1.88683	0.315	0.042	0.035991	18
Mfsd11	0	1.15	0.21	0.03	0	0		Mapk3	6.9306e-124	1.80824	0.188	0.014	2.23664e-119	1		Hras	1.88832e-34	2.28323	0.175	0.01	6.09399e-30	5		Sec11c	1.1457e-06	1.5676	0.296	0.034	0.036974	18
Mgat4b	0	1.16	0.12	0.01	0	0		Ndufb1-ps	8.6263e-124	1.67738	0.199	0.017	2.78388e-119	1		Cxcl12	2.0536e-34	1.98237	0.185	0.014	6.62737e-30	5		Tuba1b	1.17654e-06	2.51597	0.241	0.017	0.0379693	18
Mgat5b	0	1.39	0.19	0.02	0	0		Babam1	1.1186e-123	1.63557	0.198	0.017	3.60995e-119	1		Glyr1	2.24506e-34	1.08403	0.263	0.05	7.24527e-30	5		Erg28	1.18092e-06	1.91286	0.315	0.042	0.0381106	18
Mgll	0	1.09	0.37	0.08	0	0		Dnm2	1.15501e-123	1.02332	0.302	0.058	3.72744e-119	1		Ostc	2.45702e-34	2.03361	0.18	0.012	7.9293e-30	5		Slc6a6	1.22071e-06	0.991296	0.593	0.16	0.0393947	18
Rtn4	1.4935e-123	0.64122	0.68	0.259	4.8198e-119	0		Rtn4	1.4935e-123	0.64122	0.68	0.259	4.81982e-119	1		Slc38a9	2.46399e-34	0.895177	0.356	0.1	7.95178e-30	5		Abhd17b	1.22551e-06	0.924288	0.481	0.109	0.0395496	18
Miat	0	1.03	0.4	0.08	0	0		Lancl1	1.49484e-123	1.00203	0.323	0.068	4.82416e-119	1		Sv2a	2.64104e-34	0.862832	0.318	0.078	8.52315e-30	5		Spry2	1.23654e-06	0.9273	0.481	0.118	0.0399057	18
Mib2	0	1.19	0.1	0.01	0	0		Reep5	2.27664e-123	1.23965	0.254	0.038	7.34719e-119	1		Ivd	2.66716e-34	1.9269	0.193	0.017	8.60746e-30	5		5031439G07Rik	1.25031e-06	0.983241	0.315	0.042	0.0403501	18
Micos10	0	1.42	0.2	0.03	0	0		Ostc	2.44236e-123	1.86254	0.188	0.014	7.88198e-119	1		Tubb5	2.68585e-34	1.33029	0.227	0.033	8.66777e-30	5		Tmbim6	1.25031e-06	1.41852	0.315	0.042	0.0403501	18
Micos13	0	2.31	0.14	0	0	0		Arpc5l	2.62662e-123	1.57721	0.212	0.022	8.47663e-119	1		Tex264	2.76206e-34	1.7273	0.183	0.013	8.91372e-30	5		Rnpep	1.25277e-06	1.85327	0.296	0.034	0.0404293	18
Mif	0	3.16	0.23	0	0	0		Ube2j2	2.96374e-123	1.68602	0.204	0.019	9.56458e-119	1		Eif3i	3.40058e-34	2.01605	0.18	0.012	1.09744e-29	5		Rab12	1.25277e-06	1.75899	0.296	0.034	0.0404293	18
Mlf2	0	1.96	0.25	0.02	0	0		Caml	7.72204e-123	1.13396	0.273	0.046	2.49206e-118	1		Gabarap	3.54156e-34	1.72833	0.185	0.014	1.14293e-29	5		Alkbh1	1.32868e-06	1.61722	0.37	0.067	0.0428791	18
Mllt11	0	1.66	0.25	0.03	0	0		D130043K22Rik	8.22733e-123	1.16801	0.298	0.058	2.65512e-118	1		Rcn2	3.8252e-34	1.32427	0.247	0.043	1.23447e-29	5		Kcnab2	1.32943e-06	1.55821	0.296	0.034	0.0429033	18
Mmp17	0	1.03	0.33	0.07	0	0		Tubb4a	9.03106e-123	2.09809	0.17	0.008	2.9145e-118	1		Nap1l1	4.3555e-34	0.92643	0.302	0.07	1.40561e-29	5		Chmp2a	1.32943e-06	1.67564	0.296	0.034	0.0429033	18
Trpm3	1.1255e-122	-0.893461	0.939	0.888	3.6323e-118	0		Trpm3	1.12552e-122	-0.893461	0.939	0.888	3.63228e-118	1		Fkbp8	4.48984e-34	1.64862	0.192	0.017	1.44896e-29	5		Knop1	1.32943e-06	1.57019	0.296	0.034	0.0429033	18
Chd4	1.2083e-122	0.710938	0.474	0.143	3.8994e-118	0		Chd4	1.20828e-122	0.710938	0.474	0.143	3.89935e-118	1		Dnm2	4.62914e-34	1.13283	0.276	0.056	1.49391e-29	5		Uqcrc2	1.34653e-06	1.37919	0.333	0.05	0.0434553	18
Mmp24	0	1.38	0.2	0.03	0	0		Emc6	2.12646e-122	2.19477	0.15	0.003	6.86252e-118	1		Dcakd	4.66463e-34	1.38067	0.241	0.04	1.50537e-29	5		Eno2	1.36181e-06	1.6521	0.315	0.042	0.0439483	18
Ywhag	2.6522e-122	0.790041	0.403	0.105	8.559e-118	0		Ywhag	2.65215e-122	0.790041	0.403	0.105	8.55903e-118	1		Pabpc1	5.65503e-34	0.869545	0.317	0.078	1.82499e-29	5		Cisd1	1.41059e-06	1.3065	0.296	0.034	0.0455225	18
Morf4l2	0	1.23	0.27	0.04	0	0		Napg	2.8649e-122	1.13679	0.281	0.05	9.2456e-118	1		Ndufc1	6.02064e-34	2.10436	0.181	0.013	1.94298e-29	5		Elavl3	1.424e-06	1.51323	0.537	0.16	0.0459553	18
Morn1	0	1.1	0.17	0.02	0	0		Timm23	3.08875e-122	1.38177	0.247	0.036	9.96802e-118	1		Cspg5	6.34732e-34	1.38683	0.216	0.028	2.04841e-29	5		Fra10ac1	1.4408e-06	2.17211	0.241	0.017	0.0464976	18
Strada	3.4565e-122	0.789921	0.416	0.112	1.1155e-117	0		Strada	3.45652e-122	0.789921	0.416	0.112	1.11549e-117	1		Nr3c2	6.47137e-34	-0.964985	0.782	0.758	2.08844e-29	5		Ndufa12	1.45594e-06	2.58955	0.259	0.025	0.046986	18
Morn2	0	1.71	0.13	0.01	0	0		Eif3c	4.05167e-122	1.21534	0.256	0.04	1.30755e-117	1		Babam1	6.70301e-34	1.95617	0.183	0.014	2.1632e-29	5		Rnf25	1.46941e-06	2.66403	0.185	0	0.0474209	18
Mpc2	0	1.36	0.43	0.08	0	0		Vdac1	5.60832e-122	1.09334	0.305	0.06	1.80992e-117	1		Psmc3	7.2218e-34	1.69341	0.202	0.023	2.33062e-29	5		Chpf	1.46941e-06	2.50452	0.185	0	0.0474209	18
Mpv17	0	1.1	0.11	0.02	0	0		Gdi1	5.94017e-122	1.54674	0.224	0.027	1.91701e-117	1		Fam3c	7.67168e-34	0.722646	0.333	0.088	2.4758e-29	5		Gle1	1.46941e-06	2.17002	0.185	0	0.0474209	18
Mrgbp	0	1.14	0.1	0.01	0	0		Arl8a	8.12276e-122	1.64896	0.205	0.02	2.62138e-117	1		Kcnb1	8.26431e-34	0.827109	0.34	0.091	2.66706e-29	5		Arhgap1	1.46941e-06	2.3367	0.185	0	0.0474209	18
Mri1	0	1.41	0.18	0.02	0	0		Trappc2l	8.74057e-122	2.33721	0.148	0.002	2.82076e-117	1		Napa	8.38776e-34	1.41812	0.216	0.028	2.7069e-29	5		Zfp770	1.46941e-06	2.37068	0.185	0	0.0474209	18
Mrpl11	0	1.98	0.11	0	0	0		Cox14	1.3675e-121	2.01756	0.17	0.009	4.41318e-117	1		Ubxn4	8.75725e-34	0.624947	0.413	0.131	2.82614e-29	5		Map1lc3a	1.46941e-06	2.6574	0.185	0	0.0474209	18
Mrpl18	0	1.4	0.11	0.01	0	0		Rnpep	1.38075e-121	1.49362	0.221	0.026	4.45597e-117	1		Tspan13	9.42237e-34	0.504736	0.504	0.181	3.04079e-29	5		Pfdn4	1.46941e-06	2.44609	0.185	0	0.0474209	18
Mrpl2	0	1.77	0.11	0	0	0		Ndufb6	1.53358e-121	2.04623	0.17	0.009	4.94917e-117	1		Ndufs2	1.0383e-33	1.67296	0.191	0.017	3.35081e-29	5		Ssr2	1.46941e-06	2.56724	0.185	0	0.0474209	18
Mrpl20	0	2.05	0.13	0.01	0	0		Fkbp3	1.6453e-121	1.3143	0.267	0.045	5.30971e-117	1		Kmt2a	1.05803e-33	0.600329	0.509	0.187	3.41448e-29	5		Bcl10	1.46941e-06	2.27605	0.185	0	0.0474209	18
Soga3	3.2074e-121	0.743541	0.456	0.133	1.0351e-116	0		Soga3	3.20745e-121	0.743541	0.456	0.133	1.03511e-116	1		Strada	1.15603e-33	0.78356	0.357	0.102	3.73075e-29	5		2410004B18Rik	1.46941e-06	2.24014	0.185	0	0.0474209	18
Mrpl21	0	1.87	0.17	0.01	0	0		Wscd2	3.45599e-121	1.14955	0.279	0.049	1.11532e-116	1		2024-03-02	1.1581e-33	1.69423	0.197	0.021	3.73742e-29	5		Tomm7	1.46941e-06	2.46188	0.185	0	0.0474209	18
Mrpl23	0	2.07	0.12	0	0	0		Dgat2	4.7721e-121	1.35573	0.255	0.04	1.54005e-116	1		Wbp2	1.16479e-33	1.6084	0.216	0.029	3.75902e-29	5		Gm42517	1.46941e-06	2.7084	0.185	0	0.0474209	18
Mrpl27	0	1.79	0.11	0	0	0		Rpl22	6.08529e-121	1.91581	0.175	0.01	1.96384e-116	1		B4galnt1	1.29297e-33	1.49721	0.205	0.024	4.17266e-29	5		Polr2j	1.46941e-06	2.30047	0.185	0	0.0474209	18
Ttc19	7.7454e-121	0.639073	0.467	0.137	2.4996e-116	0		Ttc19	7.74543e-121	0.639073	0.467	0.137	2.49961e-116	1		Akt3	1.43766e-33	-1.03441	0.781	0.732	4.63962e-29	5		Tmem160	1.46941e-06	2.85609	0.185	0	0.0474209	18
Mrpl30	0	1.68	0.11	0.01	0	0		Rps28	7.78079e-121	2.08951	0.156	0.005	2.51102e-116	1		Ndfip2	1.49063e-33	0.740978	0.325	0.082	4.81056e-29	5		Prmt1	1.46941e-06	2.51391	0.185	0	0.0474209	18
Mrpl32	0	1.11	0.11	0.01	0	0		Sf3b2	1.06209e-120	1.16145	0.296	0.058	3.42756e-116	1		Rbx1	1.54921e-33	1.26261	0.24	0.04	4.99961e-29	5		Fam57b	1.46941e-06	2.62057	0.185	0	0.0474209	18
Kmt2a	1.205e-120	0.6273	0.561	0.189	3.8887e-116	0		Kmt2a	1.20498e-120	0.6273	0.561	0.189	3.88872e-116	1		Nfia	1.68497e-33	-1.10475	0.751	0.704	5.43774e-29	5		Cdipt	1.46941e-06	2.67461	0.185	0	0.0474209	18
Mrpl38	0	1.96	0.15	0.01	0	0		Cdipt	1.77689e-120	1.84629	0.181	0.012	5.73437e-116	1		Uqcrfs1	1.95652e-33	1.76963	0.203	0.024	6.31409e-29	5		Hras	1.46941e-06	2.7347	0.185	0	0.0474209	18
Mrpl4	0	1.82	0.13	0.01	0	0		Sdf4	2.44812e-120	1.32855	0.236	0.033	7.90056e-116	1		Unc13a	2.01328e-33	0.871493	0.305	0.073	6.49727e-29	5		Tubb3	1.46941e-06	2.92136	0.185	0	0.0474209	18
Mrpl41	0	3.2	0.3	0	0	0		Aarsd1	2.70633e-120	1.90712	0.174	0.01	8.73386e-116	1		Cyhr1	2.07764e-33	1.6363	0.197	0.021	6.70495e-29	5		Ubl5	1.46941e-06	2.67431	0.185	0	0.0474209	18
Mrpl42	0	1.02	0.12	0.02	0	0		Brd1	2.84226e-120	1.16246	0.288	0.054	9.17254e-116	1		Araf	2.09631e-33	0.827565	0.377	0.113	6.76522e-29	5		Timm8b	1.46941e-06	2.5341	0.185	0	0.0474209	18
Mrpl43	0	1.94	0.1	0	0	0		Ndufv3	3.457e-120	1.63877	0.21	0.023	1.11564e-115	1		Opcml	2.21061e-33	-0.588424	0.951	0.934	7.13409e-29	5		Usp19	1.46941e-06	2.62085	0.185	0	0.0474209	18
Mrpl52	0	1.9	0.11	0	0	0		Pnkp	3.6281e-120	2.05471	0.163	0.007	1.17086e-115	1		Ccdc85a	2.31521e-33	-0.884286	0.827	0.772	7.47163e-29	5		Sf3b5	1.46941e-06	2.51902	0.185	0	0.0474209	18
Mrpl53	0	1.66	0.14	0.01	0	0		Micos13	3.69886e-120	2.30923	0.144	0.002	1.1937e-115	1		Prkag2	2.46042e-33	0.615703	0.534	0.205	7.94027e-29	5		Rundc1	1.46941e-06	2.16461	0.185	0	0.0474209	18
Mrpl55	0	1.42	0.1	0.01	0	0		Tmem234	5.0597e-120	1.30122	0.255	0.04	1.63287e-115	1		Tigd2	2.50578e-33	2.34518	0.164	0.008	8.08664e-29	5		Gps1	1.46941e-06	2.4011	0.185	0	0.0474209	18
Mrpl57	0	1.71	0.11	0.01	0	0		Mat2a	5.83968e-120	1.02794	0.32	0.069	1.88458e-115	1		Sesn1	2.548e-33	0.574055	0.411	0.13	8.2229e-29	5		Net1	1.46941e-06	2.34815	0.185	0	0.0474209	18
Mrps10	0	1.41	0.11	0.01	0	0		Ttyh1	8.2748e-120	1.32182	0.247	0.038	2.67044e-115	1		Pfdn2	2.55824e-33	2.10884	0.178	0.013	8.25594e-29	5		Pip4p1	1.46941e-06	2.48402	0.185	0	0.0474209	18
Mrps12	0	1.79	0.11	0	0	0		Tmbim4	1.19616e-119	1.90819	0.174	0.011	3.86024e-115	1		Mapk3	2.66914e-33	1.64184	0.206	0.025	8.61385e-29	5		Ranbp1	1.46941e-06	2.9003	0.185	0	0.0474209	18
Mrps14	0	1.76	0.13	0.01	0	0		Sugp2	1.24041e-119	1.3283	0.243	0.036	4.00306e-115	1		Rnf208	2.67673e-33	1.77335	0.171	0.01	8.63834e-29	5		Hcfc1r1	1.46941e-06	2.55476	0.185	0	0.0474209	18
Mrps15	0	1.37	0.14	0.02	0	0		Npm1	1.46549e-119	1.52866	0.231	0.031	4.72944e-115	1		Psd	2.71824e-33	0.91003	0.313	0.078	8.77231e-29	5		Rhbdl1	1.46941e-06	2.3768	0.185	0	0.0474209	18
Mrps17	0	1.25	0.12	0.01	0	0		Psmc1	1.58621e-119	1.51215	0.195	0.018	5.11903e-115	1		Phb2	2.75234e-33	2.03882	0.151	0.002	8.88235e-29	5		BC004004	1.46941e-06	2.45941	0.185	0	0.0474209	18
Prickle1	1.6664e-119	0.69373	0.912	0.495	5.3778e-115	0		Prickle1	1.66641e-119	0.69373	0.912	0.495	5.37784e-115	1		Dipk1b	2.95334e-33	1.8754	0.173	0.011	9.53103e-29	5		Tomm6	1.46941e-06	2.44801	0.185	0	0.0474209	18
Mrps18a	0	1.53	0.14	0.01	0	0		Tsn	2.37665e-119	1.11088	0.283	0.053	7.66994e-115	1		Trerf1	3.13798e-33	0.519028	0.591	0.242	1.01269e-28	5		Ndufv1	1.46941e-06	2.50146	0.185	0	0.0474209	18
Mrps18c	0	1.44	0.11	0.01	0	0		Mrps33	2.46083e-119	1.73646	0.19	0.016	7.94158e-115	1		Gripap1	3.42757e-33	1.24275	0.235	0.038	1.10614e-28	5		Pnkd	1.49006e-06	2.40902	0.241	0.017	0.0480874	18
Mrps21	0	1.99	0.19	0.01	0	0		Srp9	2.70947e-119	1.96386	0.173	0.01	8.74399e-115	1		Rpl22	3.78444e-33	2.02797	0.184	0.016	1.22131e-28	5		Ssu72	1.50212e-06	1.82493	0.333	0.05	0.0484764	18
Mrps24	0	1.44	0.11	0.01	0	0		Atp6v0d1	2.92405e-119	1.23815	0.244	0.036	9.4365e-115	1		Vdac1	5.10811e-33	0.79035	0.323	0.084	1.64849e-28	5		Mef2d	1.52543e-06	1.11547	0.315	0.042	0.0492286	18
Mrps26	0	2.09	0.18	0.01	0	0		5031439G07Rik	3.04131e-119	1.35453	0.233	0.032	9.8149e-115	1		Snrpd1	5.25863e-33	1.88899	0.184	0.016	1.69706e-28	5		Pdia6	1.52543e-06	1.69831	0.315	0.042	0.0492286	18
Mrps33	0	1.74	0.19	0.02	0	0		Got1	3.35161e-119	1.54152	0.213	0.024	1.08163e-114	1		Sipa1l3	5.46198e-33	0.478491	0.507	0.188	1.76269e-28	5		Zfp512	1.54133e-06	1.28143	0.296	0.034	0.0497417	18
Mrps34	0	2.03	0.1	0	0	0		Gtf2h5	3.64923e-119	1.72217	0.209	0.023	1.17768e-114	1		Ttc17	5.94856e-33	0.602353	0.398	0.124	1.91972e-28	5		Erp29	1.54364e-06	1.70071	0.333	0.05	0.0498162	18
Mt1	0	3.03	0.32	0.01	0	0		Drap1	5.74959e-119	2.24397	0.15	0.004	1.85551e-114	1		Mical3	5.97592e-33	0.933845	0.343	0.098	1.92855e-28	5		Sumo1	1.5598e-06	0.971415	0.519	0.126	0.050338	18
Mt3	0	3.9	0.48	0.01	0	0		Porcn	5.96037e-119	1.30761	0.236	0.033	1.92353e-114	1		Ly6e	6.56784e-33	1.78404	0.193	0.021	2.11957e-28	5		Kcnip3	1.57389e-06	0.931881	0.722	0.244	0.0507924	18
Mtch1	0	2.03	0.32	0.03	0	0		Mdga2	6.91834e-119	-1.05279	0.889	0.819	2.23269e-114	1		Skp1a	7.13291e-33	1.13785	0.251	0.048	2.30193e-28	5		Marcks	1.60386e-06	1.35882	0.352	0.059	0.0517598	18
Celf4	8.1217e-119	0.588043	0.747	0.304	2.621e-114	0		Celf4	8.12166e-119	0.588043	0.747	0.304	2.62102e-114	1		Pstk	7.15108e-33	1.1548	0.232	0.038	2.3078e-28	5		Pgk1	1.61417e-06	1.53277	0.315	0.042	0.0520924	18
Zmynd8	1.1011e-118	0.919029	0.356	0.086	3.5533e-114	0		Zmynd8	1.10106e-118	0.919029	0.356	0.086	3.55333e-114	1		Syt13	7.38001e-33	0.814145	0.326	0.087	2.38168e-28	5		Sv2a	1.67491e-06	1.42735	0.333	0.05	0.0540528	18
Lrp11	1.4021e-118	0.811608	0.39	0.102	4.5247e-114	0		Lrp11	1.40206e-118	0.811608	0.39	0.102	4.52473e-114	1		Rab40b	7.40091e-33	0.657319	0.349	0.099	2.38842e-28	5		Cds2	1.70235e-06	0.97048	0.444	0.101	0.0549383	18
Smim14	1.7532e-118	0.705195	0.403	0.108	5.658e-114	0		Smim14	1.75322e-118	0.705195	0.403	0.108	5.65798e-114	1		Crtc1	7.44478e-33	1.21097	0.225	0.035	2.40258e-28	5		Ptgds	1.70379e-06	2.36239	0.241	0.017	0.0549849	18
Mtfp1	0	2.03	0.15	0.01	0	0		Tm2d1	2.40288e-118	1.18079	0.257	0.042	7.75458e-114	1		Igfbp5	7.6617e-33	0.936586	0.323	0.087	2.47258e-28	5		Dnajb5	1.70379e-06	1.61991	0.241	0.017	0.0549849	18
Ptk2b	3.0748e-118	0.621867	0.692	0.271	9.9229e-114	0		Ptk2b	3.07478e-118	0.621867	0.692	0.271	9.92292e-114	1		Ddx50	7.70967e-33	0.593918	0.388	0.12	2.48806e-28	5		Tank	1.70786e-06	1.52692	0.315	0.042	0.055116	18
Mtg2	0	1.17	0.14	0.02	0	0		Pstk	3.11304e-118	1.27644	0.255	0.041	1.00464e-113	1		Pitpnm2	7.87036e-33	0.57265	0.51	0.194	2.53992e-28	5		Ggt7	1.7156e-06	1.65999	0.37	0.067	0.0553659	18
Mthfr	0	1.16	0.1	0.01	0	0		Rdh14	3.32074e-118	1.60694	0.193	0.017	1.07167e-113	1		Setd4	8.13256e-33	1.54373	0.187	0.017	2.62454e-28	5		Calb1	1.72322e-06	0.629147	0.389	0.067	0.0556116	18
Mtln	0	1.74	0.1	0	0	0		Camkk1	4.71808e-118	1.51849	0.213	0.025	1.52262e-113	1		Cox19	8.9201e-33	2.17035	0.17	0.011	2.87869e-28	5		Srpk2	1.72499e-06	0.845101	0.685	0.21	0.0556689	18
Srrm4	5.9096e-118	0.858853	0.357	0.086	1.9071e-113	0		Srrm4	5.90958e-118	0.858853	0.357	0.086	1.90714e-113	1		Rtf1	1.04428e-32	0.902073	0.29	0.067	3.37011e-28	5		Shank1	1.80503e-06	0.804409	0.37	0.067	0.058252	18
Mttp	0	1.02	0.14	0.02	0	0		Tmx2	6.21785e-118	1.44845	0.209	0.023	2.00662e-113	1		Sdha	1.31448e-32	0.661092	0.312	0.076	4.2421e-28	5		Kcnq2	1.8145e-06	0.944163	0.463	0.109	0.0585575	18
Mxd4	0	1.11	0.13	0.02	0	0		Sdha	1.40331e-117	1.00607	0.303	0.062	4.52876e-113	1		Ube2m	1.55522e-32	1.84858	0.177	0.014	5.01899e-28	5		Mrpl41	1.82142e-06	2.01605	0.241	0.017	0.0587809	18
Serinc3	1.5303e-117	0.876473	0.361	0.089	4.9385e-113	0		Serinc3	1.53029e-117	0.876473	0.361	0.089	4.93855e-113	1		Mtif2	1.59816e-32	0.756938	0.325	0.085	5.1576e-28	5		Mapk3	1.88312e-06	2.3391	0.241	0.017	0.0607721	18
Myl12b	0	2.45	0.36	0.02	0	0		Gps2	1.79344e-117	1.97125	0.153	0.005	5.7878e-113	1		Nlgn2	1.77765e-32	1.49879	0.193	0.021	5.73683e-28	5		Neurl1a	1.88312e-06	2.0704	0.241	0.017	0.0607721	18
Myl6	0	3.13	0.37	0.01	0	0		Srcin1	2.132e-117	1.25198	0.248	0.039	6.88038e-113	1		Tmem9b	2.04421e-32	1.48784	0.197	0.023	6.59709e-28	5		Ncstn	1.94683e-06	2.03994	0.241	0.017	0.062828	18
Ptprs	2.3238e-117	0.689367	0.458	0.136	7.4993e-113	0		Ptprs	2.32377e-117	0.689367	0.458	0.136	7.49926e-113	1		Trir	2.12071e-32	2.2476	0.156	0.005	6.84394e-28	5		Nop53	1.94683e-06	1.64459	0.241	0.017	0.062828	18
Naa20	0	1.52	0.26	0.03	0	0		Sdf2	2.62822e-117	1.25443	0.23	0.032	8.48181e-113	1		Mrps33	2.20931e-32	1.86209	0.177	0.014	7.12989e-28	5		Gtpbp2	1.96551e-06	1.43544	0.315	0.042	0.0634309	18
Vmp1	2.7463e-117	0.795461	0.381	0.099	8.8628e-113	0		Vmp1	2.74627e-117	0.795461	0.381	0.099	8.86275e-113	1		Ccnd2	2.34289e-32	1.0475	0.266	0.056	7.56098e-28	5		Rps6ka2	1.98779e-06	1.3069	0.519	0.143	0.06415	18
Naa40	0	1.37	0.28	0.05	0	0		Pdhb	4.46192e-117	1.51939	0.213	0.025	1.43995e-112	1		Grm1	2.34711e-32	-0.975596	0.782	0.732	7.5746e-28	5		Zdbf2	1.99663e-06	2.44582	0.259	0.025	0.0644354	18
Cdip1	5.2818e-117	0.736544	0.407	0.11	1.7045e-112	0		Cdip1	5.28179e-117	0.736544	0.407	0.11	1.70454e-112	1		Swi5	2.3513e-32	1.77084	0.183	0.016	7.58812e-28	5		Bag4	1.99663e-06	1.57338	0.259	0.025	0.0644354	18
Nabp2	0	1.19	0.11	0.01	0	0		Cct7	5.30337e-117	1.65751	0.192	0.018	1.7115e-112	1		Ap1s1	2.66907e-32	2.09038	0.163	0.009	8.61361e-28	5		Zfpm2	1.99697e-06	-1.10376	0.963	0.882	0.0644463	18
Naca	0	2.34	0.31	0.02	0	0		Phb2	5.86018e-117	1.8808	0.158	0.007	1.8912e-112	1		C78859	2.69272e-32	0.950192	0.252	0.049	8.68996e-28	5		Kdm7a	2.05514e-06	1.20168	0.574	0.185	0.0663234	18
Clstn1	6.1382e-117	0.814564	0.376	0.096	1.9809e-112	0		Clstn1	6.13817e-117	0.814564	0.376	0.096	1.98091e-112	1		Cltb	2.70337e-32	1.63177	0.172	0.012	8.72433e-28	5		Xbp1	2.08051e-06	2.01244	0.241	0.017	0.0671421	18
1500004A13Rik	6.477e-117	0.831465	0.38	0.099	2.0903e-112	0		1500004A13Rik	6.47705e-117	0.831465	0.38	0.099	2.09027e-112	1		Uqcrc1	2.76481e-32	1.72423	0.199	0.024	8.9226e-28	5		Prr7	2.08051e-06	1.78508	0.241	0.017	0.0671421	18
Stxbp1	8.2335e-117	0.95572	0.337	0.078	2.6571e-112	0		Stxbp1	8.23349e-117	0.95572	0.337	0.078	2.65711e-112	1		Ndufs8	2.77057e-32	2.26545	0.155	0.005	8.94118e-28	5		Hars	2.08051e-06	1.56214	0.241	0.017	0.0671421	18
Pdzd4	1.0118e-116	0.779275	0.375	0.097	3.2653e-112	0		Pdzd4	1.0118e-116	0.779275	0.375	0.097	3.26527e-112	1		Tor1a	3.20786e-32	2.16288	0.161	0.008	1.03524e-27	5		Ddx39b	2.1363e-06	1.00567	0.333	0.05	0.0689425	18
Plcb1	1.1229e-116	-0.909395	0.933	0.836	3.6239e-112	0		Plcb1	1.12293e-116	-0.909395	0.933	0.836	3.62393e-112	1		Rer1	3.40052e-32	1.83067	0.166	0.01	1.09741e-27	5		Tmem63b	2.13761e-06	1.09964	0.315	0.042	0.0689848	18
Ddx50	1.1533e-116	0.591922	0.442	0.128	3.722e-112	0		Ddx50	1.15333e-116	0.591922	0.442	0.128	3.72201e-112	1		Stxbp1	3.52906e-32	0.676009	0.348	0.098	1.1389e-27	5		Sqstm1	2.15047e-06	2.09275	0.296	0.042	0.0694001	18
A930015D03Rik	1.5586e-116	0.910356	0.326	0.072	5.0299e-112	0		A930015D03Rik	1.55861e-116	0.910356	0.326	0.072	5.02993e-112	1		Prkcz	4.12281e-32	1.10128	0.269	0.06	1.33051e-27	5		Chid1	2.15061e-06	1.41039	0.241	0.017	0.0694045	18
Pcmt1	1.5786e-116	0.842342	0.374	0.096	5.0945e-112	0		Pcmt1	1.57863e-116	0.842342	0.374	0.096	5.09455e-112	1		Rtn4	4.17107e-32	0.508117	0.673	0.302	1.34609e-27	5		Plk5	2.15061e-06	1.63957	0.241	0.017	0.0694045	18
Dot1l	1.5848e-116	0.967754	0.311	0.067	5.1145e-112	0		Dot1l	1.5848e-116	0.967754	0.311	0.067	5.11447e-112	1		Tmx2	4.5793e-32	1.40013	0.202	0.026	1.47783e-27	5		Tspan31	2.15061e-06	1.73548	0.241	0.017	0.0694045	18
Nap1l5	0	1.86	0.22	0.02	0	0		Rheb	1.60626e-116	1.2514	0.267	0.047	5.18372e-112	1		Pkd1	5.13258e-32	0.958993	0.265	0.056	1.65639e-27	5		Pcyt2	2.15061e-06	1.29504	0.241	0.017	0.0694045	18
Napa	0	1.66	0.23	0.02	0	0		Enpp5	1.63351e-116	1.41648	0.221	0.028	5.27166e-112	1		Gtf2h5	5.42231e-32	1.64772	0.188	0.02	1.74989e-27	5		Idh3g	2.15061e-06	1.43848	0.241	0.017	0.0694045	18
Napg	0	1.14	0.28	0.05	0	0		Ndufaf4	1.86533e-116	1.44616	0.221	0.029	6.01978e-112	1		Mtch2	5.44103e-32	0.72749	0.349	0.1	1.75593e-27	5		Ncor2	2.15466e-06	0.740007	0.37	0.067	0.0695352	18
Rbfox1	1.9617e-116	-0.611096	0.992	0.954	6.3308e-112	0		Rbfox1	1.9617e-116	-0.611096	0.992	0.954	6.3308e-112	1		Ntf3	5.46679e-32	1.14315	0.242	0.044	1.76424e-27	5		Tspan13	2.20307e-06	0.732127	0.685	0.235	0.0710976	18
Nars	0	1.13	0.14	0.02	0	0		Dctn1	2.28432e-116	1.49884	0.214	0.026	7.37195e-112	1		Ube2s	5.6687e-32	2.07072	0.164	0.01	1.8294e-27	5		Ggps1	2.20326e-06	0.568944	0.426	0.092	0.0711037	18
Nat8l	0	1.49	0.14	0.01	0	0		Psmc3	2.55784e-116	1.88005	0.172	0.011	8.25465e-112	1		Cycs	6.17617e-32	2.00014	0.167	0.011	1.99318e-27	5		Cald1	2.24074e-06	1.35542	0.481	0.126	0.0723131	18
Naxd	0	1.77	0.16	0.01	0	0		Podxl2	2.91724e-116	1.91829	0.174	0.012	9.41451e-112	1		Khsrp	6.543e-32	1.14349	0.222	0.035	2.11156e-27	5		Syt4	2.25255e-06	0.747407	0.352	0.059	0.0726942	18
Naxe	0	1.95	0.14	0.01	0	0		Ndufs8	3.44913e-116	2.22547	0.143	0.003	1.1131e-111	1		Tsnax	6.89638e-32	1.32336	0.218	0.034	2.2256e-27	5		Prelid3a	2.26028e-06	1.32015	0.315	0.042	0.0729438	18
Ncaph2	0	1.47	0.16	0.02	0	0		Capn15	4.20249e-116	1.26711	0.235	0.034	1.35623e-111	1		Camk2g	7.01237e-32	0.834841	0.308	0.079	2.26303e-27	5		Yipf1	2.26302e-06	1.93018	0.259	0.025	0.0730323	18
Ncdn	0	2.13	0.58	0.07	0	0		Cep19	4.64353e-116	1.67205	0.177	0.013	1.49856e-111	1		Porcn	8.18104e-32	1.11886	0.241	0.044	2.64018e-27	5		Caml	2.31558e-06	1.0907	0.333	0.05	0.0747285	18
Ncl	0	1.34	0.29	0.05	0	0		Syngr3	6.21071e-116	1.84448	0.166	0.009	2.00432e-111	1		Fam120b	8.29884e-32	0.88972	0.273	0.061	2.6782e-27	5		Arf4	2.318e-06	1.68469	0.389	0.084	0.0748064	18
Ndfip1	0	1.9	0.83	0.17	0	0		Trir	9.54933e-116	2.03256	0.153	0.006	3.08176e-111	1		Chn1	8.51191e-32	0.564278	0.844	0.47	2.74696e-27	5		Sptbn4	2.3219e-06	0.828583	0.5	0.126	0.0749323	18
Ndn	0	2.74	0.31	0.01	0	0		Rbm3	1.02612e-115	1.01241	0.286	0.055	3.31149e-111	1		Tmbim4	8.73041e-32	2.03866	0.166	0.011	2.81748e-27	5		Arhgef25	2.33477e-06	2.09078	0.259	0.025	0.0753478	18
Ndrg4	0	1.5	0.59	0.1	0	0		Snap47	1.08697e-115	1.32508	0.237	0.035	3.50788e-111	1		Tsn	8.89103e-32	1.06858	0.278	0.064	2.86931e-27	5		Chic1	2.45291e-06	0.844527	0.519	0.134	0.0791603	18
C1ql3	1.155e-115	0.595555	0.588	0.212	3.7274e-111	0		C1ql3	1.15499e-115	0.595555	0.588	0.212	3.7274e-111	1		Trappc2l	9.02589e-32	2.49475	0.144	0.002	2.91284e-27	5		Cab39	2.48023e-06	0.844346	0.463	0.109	0.0800419	18
Ndufa1	0	2.79	0.2	0	0	0		Tmem60	1.19618e-115	1.98036	0.155	0.006	3.8603e-111	1		Bbip1	9.88836e-32	0.985216	0.257	0.052	3.19117e-27	5		Slc4a3	2.48488e-06	1.98168	0.259	0.025	0.080192	18
Ndufa10	0	1.6	0.26	0.03	0	0		Ube2s	1.54366e-115	1.89047	0.165	0.009	4.98169e-111	1		Mat2a	1.00259e-31	0.719682	0.298	0.074	3.23555e-27	5		Glrb	2.50499e-06	0.978709	0.519	0.134	0.0808409	18
Ndufa11	0	3.04	0.25	0	0	0		Mtfp1	1.69721e-115	2.02779	0.154	0.006	5.47724e-111	1		Gabarapl1	1.01433e-31	1.48961	0.219	0.035	3.27343e-27	5		Sfswap	2.54289e-06	0.904354	0.611	0.193	0.0820641	18
Ndufa12	0	1.77	0.18	0.02	0	0		Tspoap1	1.84677e-115	1.36191	0.231	0.033	5.9599e-111	1		Ddx39b	1.02451e-31	1.26019	0.216	0.033	3.3063e-27	5		Mrpl53	2.56336e-06	1.40384	0.259	0.025	0.0827248	18
Ndufa13	0	4.16	0.46	0	0	0		Nefm	1.91847e-115	1.44215	0.218	0.028	6.19128e-111	1		Dhrs7	1.06447e-31	2.15114	0.168	0.012	3.43525e-27	5		Mgll	2.56336e-06	2.00668	0.259	0.025	0.0827248	18
Ptpre	2.1548e-115	0.509071	0.557	0.188	6.9539e-111	0		Ptpre	2.15478e-115	0.509071	0.557	0.188	6.9539e-111	1		Nrxn2	1.33933e-31	0.77599	0.302	0.076	4.32227e-27	5		Abhd12	2.57686e-06	0.908422	0.5	0.134	0.0831605	18
Ppfia2	2.3096e-115	-0.582472	0.986	0.955	7.4536e-111	0		Ppfia2	2.30962e-115	-0.582472	0.986	0.955	7.45361e-111	1		Abhd17b	1.34954e-31	0.971072	0.253	0.051	4.35523e-27	5		Mtdh	2.61619e-06	0.778926	0.722	0.252	0.0844296	18
Ndufa2	0	2.15	0.15	0.01	0	0		Pfkm	2.41407e-115	1.52587	0.205	0.023	7.79069e-111	1		Ybx1	1.36091e-31	0.917524	0.298	0.075	4.39193e-27	5		Bod1	2.63985e-06	2.58734	0.204	0.008	0.0851934	18
Ndufa3	0	2.19	0.17	0.01	0	0		Rap1gap	2.5885e-115	1.60983	0.204	0.023	8.3536e-111	1		Arl8a	1.36991e-31	1.13285	0.217	0.033	4.42097e-27	5		Morn2	2.63985e-06	2.2853	0.204	0.008	0.0851934	18
Fam3c	2.7393e-115	0.787244	0.375	0.098	8.8403e-111	0		Fam3c	2.73931e-115	0.787244	0.375	0.098	8.84029e-111	1		Ranbp1	1.39118e-31	2.06057	0.165	0.011	4.48961e-27	5		Dip2c	2.68598e-06	-1.07627	0.926	0.891	0.086682	18
Ndufa4	0	3.79	0.61	0.02	0	0		Sympk	3.06739e-115	1.57053	0.196	0.02	9.8991e-111	1		Gm26917	1.39724e-31	-2.73342	0.106	0.292	4.50918e-27	5		Slc2a3	2.73797e-06	1.49651	0.278	0.034	0.0883597	18
Hspa4	3.1484e-115	0.742586	0.369	0.093	1.0161e-110	0		Hspa4	3.14842e-115	0.742586	0.369	0.093	1.01606e-110	1		Gm27032	1.40431e-31	2.01544	0.149	0.004	4.53199e-27	5		Nipsnap1	2.73797e-06	1.80807	0.278	0.034	0.0883597	18
Ndufa5	0	2.16	0.23	0.02	0	0		Ppp2r1a	4.93002e-115	1.6655	0.196	0.02	1.59102e-110	1		Eif2s2	1.47118e-31	1.35856	0.219	0.035	4.74778e-27	5		Sntb2	2.7455e-06	0.864421	0.907	0.429	0.0886029	18
Ndufa6	0	2.5	0.21	0.01	0	0		Akr1a1	5.84329e-115	1.54919	0.214	0.027	1.88575e-110	1		Marcksl1	1.75466e-31	2.14234	0.167	0.012	5.66265e-27	5		Lonp2	2.77101e-06	1.75586	0.426	0.101	0.0894261	18
Ndufa7	0	2.12	0.18	0.01	0	0		Sf3b3	7.04413e-115	1.01844	0.288	0.057	2.27328e-110	1		9530059O14Rik	1.8559e-31	0.651735	0.428	0.148	5.98934e-27	5		Gadd45b	2.81335e-06	1.98543	0.259	0.025	0.0907924	18
Ndufa8	0	2.08	0.18	0.01	0	0		Ndufa2	7.13585e-115	2.14931	0.149	0.005	2.30288e-110	1		Mef2d	1.89094e-31	0.847901	0.27	0.059	6.10244e-27	5		Scamp5	2.91039e-06	0.871268	0.37	0.067	0.093924	18
Pi4ka	8.3508e-115	0.595362	0.584	0.208	2.695e-110	0		Pi4ka	8.35079e-115	0.595362	0.584	0.208	2.69497e-110	1		Tspyl4	2.02315e-31	1.32068	0.242	0.048	6.52912e-27	5		Ttc19	2.93465e-06	0.898821	0.741	0.286	0.0947071	18
Ndufa9	0	1.65	0.15	0.01	0	0		Scamp5	1.01871e-114	1.10088	0.255	0.042	3.28757e-110	1		Ppp1r13b	2.02567e-31	0.43947	0.516	0.197	6.53724e-27	5		Jtb	2.94375e-06	2.47046	0.204	0.008	0.0950008	18
Ndufab1	0	1.94	0.23	0.02	0	0		Dlg4	2.66925e-114	1.0467	0.288	0.057	8.61419e-110	1		0610030E20Rik	2.27389e-31	1.90188	0.172	0.014	7.3383e-27	5		Ndufb7	2.94375e-06	2.54346	0.204	0.008	0.0950008	18
Ndufaf4	0	1.45	0.22	0.03	0	0		Ephx4	3.18833e-114	1.13401	0.264	0.047	1.02894e-109	1		Smim14	2.2829e-31	0.602073	0.364	0.108	7.36737e-27	5		Hars2	3.05231e-06	2.39911	0.204	0.008	0.0985042	18
Pdia3	4.6419e-114	0.830224	0.344	0.082	1.498e-109	0		Pdia3	4.64194e-114	0.830224	0.344	0.082	1.49805e-109	1		Kctd17	2.46956e-31	2.18628	0.151	0.005	7.96977e-27	5		Osbpl6	3.05718e-06	0.728297	0.87	0.378	0.0986615	18
Ndufaf7	0	1.08	0.16	0.02	0	0		Dhrs7	5.04194e-114	1.6627	0.173	0.012	1.62713e-109	1		Fkbp3	2.471e-31	1.28322	0.251	0.051	7.97442e-27	5		Ubr4	3.07994e-06	1.60143	0.278	0.034	0.0993959	18
Ndufb10	0	2.67	0.27	0.01	0	0		Ccdc85b	6.37775e-114	2.15465	0.147	0.004	2.05823e-109	1		Micos10	2.52249e-31	1.50999	0.2	0.026	8.14058e-27	5		Pip5k1c	3.08664e-06	1.54857	0.259	0.025	0.0996121	18
Rab11fip2	1.3976e-113	0.741068	0.438	0.131	4.5104e-109	0		Rab11fip2	1.3976e-113	0.741068	0.438	0.131	4.51035e-109	1		Plekhm2	2.57935e-31	1.10765	0.231	0.041	8.32408e-27	5		Tmx2	3.18327e-06	1.36979	0.259	0.025	0.10273	18
Ndufb11	0	3.48	0.33	0	0	0		Wdr83os	1.40518e-113	1.94936	0.148	0.005	4.5348e-109	1		Prxl2a	2.68031e-31	1.26795	0.233	0.042	8.6499e-27	5		Tm2d2	3.18327e-06	1.71234	0.259	0.025	0.10273	18
Ndufb1-ps	0	1.68	0.2	0.02	0	0		Rer1	1.62818e-113	1.81623	0.169	0.011	5.25446e-109	1		Pdzd4	2.76499e-31	0.635219	0.332	0.093	8.92317e-27	5		Rbm24	3.27092e-06	1.90551	0.333	0.059	0.105559	18
Ndufb2	0	1.64	0.22	0.02	0	0		Atcay	1.73305e-113	1.30916	0.221	0.029	5.59289e-109	1		Drap1	2.88814e-31	2.11595	0.166	0.012	9.32061e-27	5		Brd9	3.28552e-06	1.74407	0.296	0.042	0.10603	18
Ndufb3	0	1.51	0.23	0.03	0	0		Tomm22	1.84927e-113	2.15505	0.141	0.003	5.96797e-109	1		Tmem191c	2.95489e-31	1.13491	0.21	0.03	9.53601e-27	5		Gabrd	3.36293e-06	2.02013	0.278	0.034	0.108529	18
Ndufb4	0	2.57	0.25	0.01	0	0		Mecr	1.87114e-113	1.42512	0.222	0.03	6.03854e-109	1		Arxes1	3.26859e-31	1.5336	0.183	0.018	1.05484e-26	5		Vsnl1	3.3693e-06	1.42923	0.407	0.092	0.108734	18
Mtif2	2.1892e-113	0.790056	0.354	0.088	7.0651e-109	0		Mtif2	2.18924e-113	0.790056	0.354	0.088	7.06513e-109	1		Acot7	3.33309e-31	1.24747	0.221	0.036	1.07566e-26	5		Clptm1	3.3853e-06	1.57976	0.259	0.025	0.10925	18
Ndufb5	0	2.35	0.27	0.02	0	0		Acot7	2.53564e-113	1.42549	0.211	0.026	8.18303e-109	1		Map2k1	3.69836e-31	0.565758	0.465	0.168	1.19354e-26	5		Cbarp	3.3853e-06	1.10895	0.259	0.025	0.10925	18
Ndufv2	2.797e-113	0.812784	0.329	0.076	9.0264e-109	0		Ndufv2	2.79697e-113	0.812784	0.329	0.076	9.02637e-109	1		Ogt	3.77294e-31	0.49962	0.587	0.242	1.2176e-26	5		Cnih1	3.3853e-06	1.75056	0.259	0.025	0.10925	18
Ndufb6	0	2.05	0.17	0.01	0	0		Fbxo33	4.67241e-113	1.15987	0.261	0.046	1.50788e-108	1		Srcin1	4.00985e-31	0.899011	0.265	0.057	1.29406e-26	5		Mcm3ap	3.40152e-06	2.16044	0.204	0.008	0.109774	18
Ndufb7	0	2.45	0.16	0	0	0		Zswim8	5.17255e-113	1.44336	0.212	0.027	1.66929e-108	1		Ccdc47	4.1441e-31	0.621795	0.318	0.086	1.33739e-26	5		Shank3	3.44526e-06	1.9393	0.333	0.059	0.111186	18
Ndufb8	0	3.08	0.3	0.01	0	0		Ckmt1	6.17157e-113	1.65948	0.176	0.014	1.99169e-108	1		Celf3	4.1897e-31	1.3252	0.22	0.036	1.3521e-26	5		Map2k2	3.46268e-06	1.51167	0.278	0.034	0.111748	18
Ndufb9	0	3.2	0.35	0.01	0	0		Tmem132a	6.40378e-113	1.46622	0.203	0.023	2.06663e-108	1		Mrpl38	4.56945e-31	1.97279	0.156	0.008	1.47465e-26	5		Atraid	3.47464e-06	2.08529	0.296	0.042	0.112134	18
Ndufc1	0	2.49	0.17	0.01	0	0		Rrnad1	6.53271e-113	1.39748	0.212	0.027	2.10824e-108	1		Alkbh1	4.60106e-31	1.14403	0.203	0.028	1.48485e-26	5		Gabrb1	3.48298e-06	-1.00315	1	0.882	0.112403	18
Syt13	1.007e-112	0.852511	0.335	0.079	3.2497e-108	0		Syt13	1.00699e-112	0.852511	0.335	0.079	3.24975e-108	1		Ccdc85b	4.71838e-31	2.44085	0.149	0.005	1.52271e-26	5		Mtch2	3.51585e-06	0.930102	0.481	0.126	0.113463	18
Ndufc2	0	3.09	0.42	0.02	0	0		Trappc4	1.39696e-112	2.12004	0.146	0.005	4.50828e-108	1		Wsb2	4.82407e-31	1.45738	0.189	0.022	1.55682e-26	5		Unc50	3.52621e-06	2.1966	0.204	0.008	0.113798	18
Ndufs2	0	1.62	0.16	0.01	0	0		Pdcd5	1.69501e-112	2.09831	0.156	0.008	5.47013e-108	1		Gdi1	5.37837e-31	1.24381	0.224	0.038	1.73571e-26	5		Wdr83os	3.52621e-06	2.22102	0.204	0.008	0.113798	18
Atp6v0a1	1.9182e-112	0.552505	0.605	0.219	6.1905e-108	0		Atp6v0a1	1.91822e-112	0.552505	0.605	0.219	6.1905e-108	1		Zfpm2	5.4957e-31	-0.807646	0.868	0.811	1.77357e-26	5		Clptm1l	3.52621e-06	2.25037	0.204	0.008	0.113798	18
Ndufs3	0	1.47	0.34	0.05	0	0		Tubb5	1.94377e-112	1.79718	0.175	0.014	6.27294e-108	1		Ap2m1	5.56669e-31	1.24386	0.217	0.035	1.79648e-26	5		Polr2g	3.52621e-06	2.20854	0.204	0.008	0.113798	18
Ndufs5	0	2.81	0.32	0.01	0	0		Ndufa12	2.45001e-112	1.77175	0.183	0.016	7.90667e-108	1		Sugp2	5.76749e-31	0.863145	0.239	0.044	1.86128e-26	5		Atp6v1b2	3.55992e-06	0.8344	0.574	0.185	0.114886	18
1110051M20Rik	2.5399e-112	0.574488	0.544	0.186	8.1967e-108	0		1110051M20Rik	2.53988e-112	0.574488	0.544	0.186	8.19669e-108	1		Golgb1	6.08768e-31	0.776852	0.295	0.074	1.96462e-26	5		Ptpn11	3.5711e-06	1.59237	0.37	0.076	0.115246	18
Mical3	2.6296e-112	0.692909	0.402	0.112	8.4863e-108	0		Mical3	2.62962e-112	0.692909	0.402	0.112	8.4863e-108	1		Camta2	6.10853e-31	1.18369	0.225	0.039	1.97134e-26	5		Zfp444	3.5996e-06	1.05437	0.259	0.025	0.116166	18
Ndufs6	0	2	0.11	0	0	0		C2cd2l	2.90946e-112	1.21948	0.236	0.036	9.38941e-108	1		Ulk2	6.2931e-31	0.520377	0.425	0.145	2.03091e-26	5		Cspg5	3.5996e-06	1.33522	0.259	0.025	0.116166	18
Dnajc7	2.984e-112	0.8955	0.313	0.069	9.6298e-108	0		Dnajc7	2.98395e-112	0.8955	0.313	0.069	9.62981e-108	1		Scn2b	6.85526e-31	1.65924	0.183	0.02	2.21233e-26	5		Gsr	3.65527e-06	2.17029	0.204	0.008	0.117963	18
Ndufs7	0	3.11	0.28	0	0	0		Zfp692	2.99081e-112	1.79265	0.165	0.01	9.65194e-108	1		Mical2	6.90432e-31	0.463785	0.586	0.239	2.22816e-26	5		Irf2bp2	3.65527e-06	2.05745	0.204	0.008	0.117963	18
Ndufs8	0	2.23	0.14	0	0	0		Gng7	2.9917e-112	1.03725	0.28	0.055	9.65482e-108	1		Gng3	6.99611e-31	2.34096	0.151	0.007	2.25778e-26	5		Cited2	3.65527e-06	2.08924	0.204	0.008	0.117963	18
Ndufv1	0	1.64	0.13	0.01	0	0		Taldo1	3.12156e-112	1.89	0.155	0.007	1.00739e-107	1		Gpr162	7.26904e-31	1.658	0.168	0.013	2.34586e-26	5		Bex1	3.65527e-06	2.09506	0.204	0.008	0.117963	18
Ndufv3	0	1.64	0.21	0.02	0	0		Cltb	4.16302e-112	1.59538	0.175	0.014	1.34349e-107	1		Kmt5a	7.52979e-31	1.09969	0.228	0.04	2.43001e-26	5		Rbbp7	3.74201e-06	0.694415	0.426	0.092	0.120762	18
Necap1	0	1.06	0.13	0.02	0	0		Smarcc2	4.87419e-112	1.06124	0.261	0.046	1.573e-107	1		Abcc8	7.79042e-31	1.41267	0.202	0.028	2.51413e-26	5		2210016L21Rik	3.78886e-06	1.96308	0.204	0.008	0.122274	18
Nedd8	0	2	0.21	0.02	0	0		Emc3	5.31293e-112	1.2468	0.22	0.03	1.71459e-107	1		Snph	7.79319e-31	0.643652	0.357	0.107	2.51502e-26	5		Wsb2	3.78886e-06	2.00825	0.204	0.008	0.122274	18
Sipa1l3	6.4701e-112	0.587443	0.534	0.182	2.088e-107	0		Sipa1l3	6.47014e-112	0.587443	0.534	0.182	2.08804e-107	1		Fbxo41	8.16042e-31	1.06541	0.241	0.047	2.63353e-26	5		Tecpr1	3.78886e-06	1.50332	0.204	0.008	0.122274	18
Nefl	0	1.65	0.31	0.04	0	0		Cops9	6.6198e-112	2.21568	0.14	0.003	2.13634e-107	1		Tomm22	8.48254e-31	1.83197	0.152	0.007	2.73749e-26	5		Kptn	3.78886e-06	1.74349	0.204	0.008	0.122274	18
Nefm	0	1.44	0.22	0.03	0	0		Mrpl38	6.85686e-112	1.96466	0.153	0.007	2.21284e-107	1		Cfl2	8.94053e-31	1.11337	0.223	0.039	2.88529e-26	5		Timm10b	3.78886e-06	2.06728	0.204	0.008	0.122274	18
Nenf	0	2.86	0.29	0.01	0	0		Pnmal1	7.24826e-112	1.3659	0.21	0.027	2.33916e-107	1		Rab11fip2	8.99693e-31	0.626248	0.401	0.133	2.90349e-26	5		Pgls	3.78886e-06	2.05254	0.204	0.008	0.122274	18
Net1	0	1.02	0.15	0.03	0	0		Ywhaq	7.66942e-112	1.00108	0.285	0.057	2.47508e-107	1		Syngr1	9.9886e-31	1.44592	0.17	0.014	3.22352e-26	5		Rps29	3.78886e-06	1.90164	0.204	0.008	0.122274	18
Neurod2	0	1.35	0.34	0.05	0	0		Iscu	7.82253e-112	2.02706	0.155	0.007	2.52449e-107	1		Cttn	1.06332e-30	1.26552	0.206	0.03	3.43154e-26	5		Mettl17	3.78886e-06	1.64193	0.204	0.008	0.122274	18
Nfs1	0	1.25	0.21	0.03	0	0		Ddrgk1	7.88619e-112	1.69231	0.174	0.014	2.54503e-107	1		Mrpl21	1.08308e-30	1.87198	0.148	0.005	3.49531e-26	5		Txn2	3.78886e-06	1.46105	0.204	0.008	0.122274	18
Nfu1	0	1.29	0.14	0.02	0	0		Crtc1	9.15613e-112	1.11917	0.25	0.042	2.95486e-107	1		Brd1	1.15607e-30	1.1177	0.249	0.051	3.73088e-26	5		Pmm1	3.78886e-06	1.77	0.204	0.008	0.122274	18
Nicn1	0	1.6	0.11	0.01	0	0		Tceal3	1.56585e-111	1.6183	0.186	0.018	5.05331e-107	1		Gm34567	1.24552e-30	1.5178	0.199	0.027	4.01955e-26	5		Tmem258	3.78886e-06	1.89784	0.204	0.008	0.122274	18
Nisch	0	1.23	0.4	0.07	0	0		Gng3	1.76968e-111	2.25213	0.143	0.004	5.7111e-107	1		Cct7	1.27032e-30	1.48175	0.206	0.03	4.09959e-26	5		Tceal3	3.78886e-06	1.73361	0.204	0.008	0.122274	18
Nit1	0	1.07	0.11	0.02	0	0		Prdx1	2.82613e-111	1.7027	0.178	0.015	9.1205e-107	1		Cuedc2	1.29714e-30	1.89892	0.171	0.015	4.18614e-26	5		Tmem30a	3.82729e-06	1.30072	0.519	0.151	0.123514	18
Nkain3	0	-1.12	0.56	0.46	0	0		Marcksl1	4.7935e-111	2.08918	0.147	0.005	1.54696e-106	1		Rchy1	1.2992e-30	1.09449	0.243	0.049	4.19279e-26	5		Bfar	4.12345e-06	1.7588	0.278	0.034	0.133072	18
Nkiras1	0	1.22	0.17	0.02	0	0		Mrpl21	5.69769e-111	1.86819	0.165	0.011	1.83876e-106	1		Pdhb	1.36499e-30	1.37524	0.212	0.034	4.40509e-26	5		Babam1	4.1639e-06	2.29429	0.222	0.017	0.134377	18
Kctd4	6.3321e-111	0.688008	0.382	0.103	2.0435e-106	0		Kctd4	6.33213e-111	0.688008	0.382	0.103	2.04351e-106	1		Supt6	1.40386e-30	0.815642	0.277	0.064	4.53053e-26	5		Cops5	4.3694e-06	1.44578	0.278	0.034	0.141009	18
Nlgn1	0	-1.03	0.98	0.95	0	0		Clcn4	7.48577e-111	1.09253	0.252	0.043	2.41581e-106	1		Gps2	1.43782e-30	1.60964	0.154	0.008	4.64013e-26	5		Ndufb1-ps	4.3694e-06	1.60784	0.278	0.034	0.141009	18
Nlgn2	0	1.05	0.16	0.03	0	0		Tmem9b	1.53506e-110	1.48319	0.19	0.02	4.95394e-106	1		Psma2	1.44981e-30	1.11751	0.226	0.04	4.67881e-26	5		Snx3	4.44142e-06	1.19619	0.407	0.092	0.143333	18
Nme1	0	2.29	0.25	0.01	0	0		Kmt5a	1.54438e-110	1.17745	0.246	0.041	4.98402e-106	1		Morf4l1	1.63314e-30	0.462678	0.415	0.14	5.27046e-26	5		Cox7a2l	4.45001e-06	2.43912	0.222	0.017	0.143611	18
Nme2	0	2.62	0.23	0.01	0	0		4930578M01Rik	1.59513e-110	1.40149	0.207	0.025	5.14781e-106	1		Psmd4	1.63913e-30	1.35509	0.197	0.026	5.28981e-26	5		Fscn1	4.49759e-06	1.44311	0.278	0.034	0.145146	18
Nob1	0	1.3	0.19	0.03	0	0		Map2k2	1.8023e-110	1.74695	0.166	0.011	5.81639e-106	1		Gm16835	1.75298e-30	1.14418	0.201	0.028	5.65723e-26	5		9830166K06Rik	4.49759e-06	1.39103	0.278	0.034	0.145146	18
Noc2l	0	1.32	0.14	0.02	0	0		Tigd2	2.07553e-110	1.844	0.163	0.01	6.69815e-106	1		Fbxw2	1.87236e-30	1.0136	0.262	0.059	6.04249e-26	5		Arsb	4.53787e-06	0.545176	0.611	0.176	0.146446	18
Nop10	0	2.03	0.13	0	0	0		Cyhr1	2.64178e-110	1.68258	0.179	0.016	8.52556e-106	1		Entr1	2.00988e-30	1.65355	0.187	0.023	6.48629e-26	5		Set	4.57514e-06	1.22308	0.333	0.059	0.147649	18
Nova2	0	1.24	0.31	0.05	0	0		2024-03-02	3.33365e-110	1.48016	0.193	0.021	1.07583e-105	1		Cnrip1	2.06716e-30	0.670422	0.388	0.128	6.67114e-26	5		Sptlc2	4.62937e-06	1.56166	0.278	0.034	0.149399	18
Agpat4	3.8175e-110	0.897619	0.307	0.068	1.232e-105	0		Agpat4	3.81755e-110	0.897619	0.307	0.068	1.232e-105	1		Gns	2.10558e-30	1.07891	0.226	0.04	6.79514e-26	5		Ergic1	4.62937e-06	1.21459	0.278	0.034	0.149399	18
Slc7a6	4.0811e-110	0.812109	0.318	0.073	1.3171e-105	0		Slc7a6	4.08112e-110	0.812109	0.318	0.073	1.31706e-105	1		Chid1	2.16503e-30	1.19792	0.187	0.022	6.98698e-26	5		Epb41l1	4.75603e-06	1.09562	0.611	0.218	0.153487	18
Npdc1	0	2.86	0.57	0.03	0	0		Tceal5	4.08495e-110	2.00379	0.15	0.007	1.31829e-105	1		Gle1	2.16928e-30	1.76676	0.153	0.008	7.00069e-26	5		Arpc5l	4.76485e-06	1.32057	0.278	0.034	0.153771	18
Nphp4	0	1.32	0.17	0.02	0	0		Map1lc3a	4.95342e-110	2.19465	0.134	0.002	1.59857e-105	1		Zfp692	2.17431e-30	1.88877	0.156	0.009	7.01694e-26	5		Ppp4c	4.76485e-06	1.09439	0.278	0.034	0.153771	18
Npm1	0	1.53	0.23	0.03	0	0		Chga	5.08909e-110	1.64557	0.17	0.013	1.64235e-105	1		Ap2s1	2.17566e-30	2.21576	0.149	0.007	7.02128e-26	5		Cul9	4.76485e-06	1.44513	0.278	0.034	0.153771	18
Nptxr	0	1.35	0.34	0.05	0	0		Cct5	5.1689e-110	1.48136	0.2	0.023	1.66811e-105	1		Sirpa	2.20548e-30	0.895118	0.279	0.066	7.11751e-26	5		Ctnnb1	4.76636e-06	1.70738	0.315	0.05	0.15382	18
Npy5r	0	1.38	0.19	0.02	0	0		Mcts1	5.35215e-110	1.36189	0.229	0.035	1.72725e-105	1		Nucks1	2.3012e-30	0.74956	0.344	0.103	7.42642e-26	5		Hk1	4.84809e-06	1.58495	0.296	0.042	0.156458	18
Nr3c2	0	-1.06	0.83	0.71	0	0		Mef2d	5.52954e-110	1.03847	0.277	0.056	1.78449e-105	1		Syngr3	2.49579e-30	1.61698	0.171	0.015	8.05441e-26	5		Borcs5	4.89437e-06	1.66371	0.315	0.05	0.157951	18
Nrgn	0	2.94	0.95	0.2	0	0		Cops5	5.65179e-110	1.27853	0.234	0.037	1.82395e-105	1		Bdnf	2.77001e-30	0.647725	0.34	0.101	8.93937e-26	5		Rlim	4.90412e-06	1.44542	0.278	0.034	0.158266	18
Nrn1	0	1.5	0.61	0.13	0	0		Tmem160	6.89678e-110	2.35057	0.13	0.001	2.22573e-105	1		Morf4l2	2.84803e-30	0.959936	0.253	0.054	9.19116e-26	5		Dnmbp	4.91475e-06	1.78404	0.222	0.017	0.158609	18
Nrxn1	0	-1.1	0.96	0.93	0	0		Vps29	7.97539e-110	1.2543	0.242	0.04	2.57382e-105	1		Abhd6	2.85496e-30	0.752992	0.317	0.089	9.21351e-26	5		Plekha3	4.98351e-06	1.63202	0.296	0.042	0.160828	18
Ywhae	1.5016e-109	0.590149	0.568	0.205	4.8459e-105	0		Ywhae	1.50158e-109	0.590149	0.568	0.205	4.8459e-105	1		Senp2	2.89416e-30	0.778319	0.296	0.075	9.34004e-26	5		Tafa5	5.07244e-06	0.887202	0.444	0.109	0.163698	18
Atp2b2	1.6402e-109	0.520017	0.763	0.324	5.2932e-105	0		Atp2b2	1.64018e-109	0.520017	0.763	0.324	5.29319e-105	1		Kctd4	3.12343e-30	0.673245	0.389	0.129	1.00799e-25	5		Pigp	5.07975e-06	1.77068	0.222	0.017	0.163934	18
Nrxn2	0	1.02	0.31	0.06	0	0		Ccdc107	1.77202e-109	2.14947	0.132	0.002	5.71865e-105	1		Nop10	3.21303e-30	2.05249	0.149	0.007	1.03691e-25	5		Nkap	5.07975e-06	2.47481	0.222	0.017	0.163934	18
Nsg1	0	2.32	0.39	0.03	0	0		Chid1	1.79893e-109	1.44617	0.202	0.025	5.8055e-105	1		Ndufb3	3.28641e-30	1.09134	0.231	0.043	1.06059e-25	5		Cbx3	5.16034e-06	1.27653	0.315	0.05	0.166535	18
Magi2	1.9844e-109	-0.651882	0.979	0.927	6.404e-105	0		Magi2	1.98438e-109	-0.651882	0.979	0.927	6.404e-105	1		Ssb	3.37328e-30	0.720077	0.324	0.091	1.08862e-25	5		Rcc2	5.25004e-06	2.16278	0.222	0.017	0.169429	18
Sort1	2.146e-109	0.554606	0.534	0.184	6.9255e-105	0		Sort1	2.14599e-109	0.554606	0.534	0.184	6.92554e-105	1		Gfra4	3.44889e-30	1.90912	0.165	0.013	1.11303e-25	5		Resp18	5.25372e-06	2.09711	0.167	0	0.169548	18
Nsg2	0	1.24	0.55	0.12	0	0		Ggt7	3.14931e-109	1.20853	0.215	0.029	1.01635e-104	1		Tmem160	3.49661e-30	2.19203	0.138	0.002	1.12843e-25	5		Tada1	5.25372e-06	2.1553	0.167	0	0.169548	18
Camk2g	3.2705e-109	0.775652	0.341	0.085	1.0555e-104	0		Camk2g	3.27054e-109	0.775652	0.341	0.085	1.05547e-104	1		Dlg4	3.5937e-30	0.948214	0.261	0.059	1.15976e-25	5		Rnf208	5.25372e-06	2.48639	0.167	0	0.169548	18
Mir124a-1hg	3.4486e-109	0.804626	0.304	0.067	1.1129e-104	0		Mir124a-1hg	3.44857e-109	0.804626	0.304	0.067	1.11292e-104	1		Cdc42	3.77661e-30	0.628672	0.375	0.12	1.21879e-25	5		Bmyc	5.25372e-06	2.37218	0.167	0	0.169548	18
Rab40b	3.6731e-109	0.778779	0.38	0.105	1.1854e-104	0		Rab40b	3.67309e-109	0.778779	0.38	0.105	1.18538e-104	1		Slc25a51	3.92293e-30	1.23116	0.209	0.033	1.26601e-25	5		BC005624	5.25372e-06	2.3705	0.167	0	0.169548	18
Nsmce3	0	2.1	0.2	0.01	0	0		Ranbp1	5.91239e-109	2.08854	0.148	0.006	1.90805e-104	1		Cnksr2	4.12531e-30	-0.771057	0.863	0.794	1.33132e-25	5		Thbs3	5.25372e-06	2.19535	0.167	0	0.169548	18
Nsmf	0	1.81	0.33	0.03	0	0		Naxe	6.09816e-109	1.94621	0.143	0.005	1.968e-104	1		Bod1l	4.34028e-30	0.694548	0.337	0.1	1.40069e-25	5		Hax1	5.25372e-06	2.22503	0.167	0	0.169548	18
Bbip1	6.7979e-109	0.973543	0.267	0.051	2.1938e-104	0		Bbip1	6.79791e-109	0.973543	0.267	0.051	2.19382e-104	1		5430405H02Rik	4.44996e-30	1.38546	0.192	0.025	1.43609e-25	5		Rps27	5.25372e-06	2.30852	0.167	0	0.169548	18
Tenm2	6.9531e-109	-0.765198	0.975	0.936	2.2439e-104	0		Tenm2	6.9531e-109	-0.765198	0.975	0.936	2.2439e-104	1		Fam174a	4.45316e-30	1.01715	0.239	0.047	1.43712e-25	5		Amigo1	5.25372e-06	2.17069	0.167	0	0.169548	18
Ntng2	0	1.64	0.34	0.05	0	0		Commd3	8.53745e-109	1.42405	0.186	0.019	2.75521e-104	1		Nceh1	4.53531e-30	1.00111	0.27	0.064	1.46363e-25	5		Eif3i	5.25372e-06	2.0851	0.167	0	0.169548	18
Nub1	0	1.27	0.17	0.02	0	0		Mgat5b	9.82174e-109	1.38911	0.188	0.02	3.16967e-104	1		Enc1	4.56692e-30	0.665611	0.412	0.144	1.47383e-25	5		Dnajc30	5.25372e-06	2.33888	0.167	0	0.169548	18
Nucks1	0	1.09	0.34	0.07	0	0		Car11	1.06182e-108	1.23183	0.214	0.029	3.4267e-104	1		Cwc15	4.93151e-30	1.41618	0.175	0.017	1.5915e-25	5		Hebp1	5.25372e-06	2.46788	0.167	0	0.169548	18
Nudc	0	1.79	0.13	0.01	0	0		Ccser1	1.40503e-108	-1.05896	0.876	0.785	4.53431e-104	1		Psma4	4.9978e-30	1.62621	0.185	0.023	1.61289e-25	5		Ech1	5.25372e-06	2.37528	0.167	0	0.169548	18
Golgb1	3.4223e-108	0.917376	0.311	0.072	1.1045e-103	0		Golgb1	3.42233e-108	0.917376	0.311	0.072	1.10445e-103	1		Rrnad1	5.16097e-30	1.23637	0.186	0.023	1.66555e-25	5		Clip3	5.25372e-06	2.00173	0.167	0	0.169548	18
Sv2a	3.6651e-108	0.724461	0.322	0.075	1.1828e-103	0		Sv2a	3.66507e-108	0.724461	0.322	0.075	1.18279e-103	1		Vsnl1	5.16992e-30	0.968431	0.272	0.065	1.66844e-25	5		Lin7b	5.25372e-06	2.38476	0.167	0	0.169548	18
Nudt9	0	1.01	0.11	0.01	0	0		Dhps	3.6953e-108	2.01772	0.139	0.004	1.19255e-103	1		Srsf1	5.25818e-30	0.68912	0.359	0.111	1.69692e-25	5		Phkg2	5.25372e-06	2.32527	0.167	0	0.169548	18
Oaz1	0	3.33	0.42	0.01	0	0		Eno1	3.72189e-108	1.7429	0.167	0.012	1.20113e-103	1		Lamtor4	6.12342e-30	2.04842	0.14	0.003	1.97615e-25	5		Fkbp8	5.25372e-06	2.42165	0.167	0	0.169548	18
Ociad1	0	1.08	0.44	0.09	0	0		Ier3ip1	4.42518e-108	1.4208	0.21	0.028	1.42809e-103	1		Nefl	6.34179e-30	0.883514	0.307	0.086	2.04662e-25	5		C2cd4b	5.25372e-06	2.99385	0.167	0	0.169548	18
Odf2	0	1.02	0.39	0.09	0	0		Mas1	4.87782e-108	1.46256	0.2	0.024	1.57417e-103	1		Psmb4	7.4263e-30	1.42446	0.183	0.022	2.39662e-25	5		Gtf2a2	5.25372e-06	2.15268	0.167	0	0.169548	18
2024-09-03	5.3196e-108	0.832303	0.308	0.07	1.7167e-103	0		2024-09-03	5.31956e-108	0.832303	0.308	0.07	1.71673e-103	1		Mas1	7.58564e-30	1.06999	0.199	0.028	2.44804e-25	5		Ctdsp2	5.25372e-06	2.25276	0.167	0	0.169548	18
Ogfrl1	0	1.24	0.35	0.07	0	0		Nfs1	5.38133e-108	1.25258	0.208	0.027	1.73666e-103	1		Taldo1	7.63923e-30	1.65895	0.169	0.015	2.46533e-25	5		Cnpy2	5.25372e-06	2.29865	0.167	0	0.169548	18
Olfm1	0	2.47	0.98	0.32	0	0		Tmem63b	5.41377e-108	1.10899	0.247	0.043	1.74713e-103	1		Pmm1	8.51229e-30	2.1442	0.15	0.008	2.74709e-25	5		Mtfp1	5.25372e-06	2.16182	0.167	0	0.169548	18
Orai2	0	1.68	0.4	0.06	0	0		Cdk9	6.07736e-108	1.80902	0.168	0.013	1.96128e-103	1		Tspoap1	9.36415e-30	1.11558	0.221	0.04	3.022e-25	5		Sec61g	5.25372e-06	2.54926	0.167	0	0.169548	18
Tpm3	7.038e-108	0.87953	0.271	0.054	2.2713e-103	0		Tpm3	7.03798e-108	0.87953	0.271	0.054	2.2713e-103	1		D130043K22Rik	1.0039e-29	1.15455	0.233	0.046	3.23979e-25	5		Fbll1	5.25372e-06	2.53491	0.167	0	0.169548	18
Rasgrf1	9.802e-108	0.598153	0.85	0.415	3.1633e-103	0		Rasgrf1	9.80204e-108	0.598153	0.85	0.415	3.16331e-103	1		Hspa4	1.02221e-29	0.674045	0.355	0.112	3.29887e-25	5		Mrpl55	5.25372e-06	2.31628	0.167	0	0.169548	18
Orc6	0	1.24	0.18	0.03	0	0		Abhd16a	1.06215e-107	1.50059	0.182	0.018	3.42777e-103	1		Arhgap39	1.03093e-29	0.383376	0.643	0.281	3.32702e-25	5		Cwc25	5.25372e-06	2.41409	0.167	0	0.169548	18
Gpr22	1.1231e-107	0.699597	0.352	0.091	3.6244e-103	0		Gpr22	1.12308e-107	0.699597	0.352	0.091	3.6244e-103	1		Dctn1	1.05955e-29	0.989213	0.225	0.041	3.41939e-25	5		Coa3	5.25372e-06	2.77117	0.167	0	0.169548	18
Elmod1	1.3338e-107	0.575865	0.806	0.369	4.3046e-103	0		Elmod1	1.33384e-107	0.575865	0.806	0.369	4.30457e-103	1		Lamp1	1.11686e-29	1.20394	0.211	0.035	3.60432e-25	5		Hdac5	5.25372e-06	2.13698	0.167	0	0.169548	18
Oscp1	0	1.11	0.19	0.04	0	0		Eif3i	1.39996e-107	1.78927	0.158	0.01	4.51796e-103	1		2024-09-03	1.14946e-29	0.6669	0.315	0.087	3.70953e-25	5		Fam171a2	5.25372e-06	2.2027	0.167	0	0.169548	18
Ostc	0	1.86	0.19	0.01	0	0		Dgkz	1.72967e-107	1.32298	0.221	0.033	5.58198e-103	1		Wipf3	1.23488e-29	0.463522	0.688	0.32	3.98521e-25	5		Arhgdia	5.25372e-06	2.11079	0.167	0	0.169548	18
Igfbp5	1.7366e-107	0.970353	0.275	0.055	5.6043e-103	0		Igfbp5	1.73659e-107	0.970353	0.275	0.055	5.60433e-103	1		Ssna1	1.53957e-29	2.28798	0.135	0.002	4.96849e-25	5		Dhrs7	5.25372e-06	2.1125	0.167	0	0.169548	18
Otub2	0	1.23	0.11	0.01	0	0		Yif1b	1.78058e-107	2.04119	0.135	0.003	5.74629e-103	1		Adprh	1.55815e-29	1.87479	0.16	0.012	5.02848e-25	5		Gm47423	5.25372e-06	2.31745	0.167	0	0.169548	18
Oxa1l	0	1.55	0.14	0.01	0	0		Rp9	1.97378e-107	1.20137	0.24	0.041	6.36977e-103	1		Eid1	1.73589e-29	0.874918	0.28	0.072	5.60206e-25	5		Them6	5.25372e-06	2.2777	0.167	0	0.169548	18
Cap2	1.9927e-107	0.53867	0.723	0.298	6.4309e-103	0		Cap2	1.99272e-107	0.53867	0.723	0.298	6.4309e-103	1		Pdcd5	1.74094e-29	1.8376	0.157	0.011	5.61837e-25	5		Eif3d	5.25372e-06	2.08894	0.167	0	0.169548	18
P4htm	0	1.87	0.36	0.04	0	0		Rnf114	2.11606e-107	1.44797	0.197	0.024	6.82894e-103	1		Timm17a	1.7536e-29	1.34318	0.184	0.023	5.65923e-25	5		Pdxp	5.25372e-06	2.04543	0.167	0	0.169548	18
Dhdds	2.2933e-107	0.886337	0.285	0.06	7.4008e-103	0		Dhdds	2.29325e-107	0.886337	0.285	0.06	7.40079e-103	1		Capn15	1.81778e-29	1.37014	0.203	0.031	5.86635e-25	5		Samm50	5.25372e-06	1.99749	0.167	0	0.169548	18
Pa2g4	0	1.26	0.12	0.01	0	0		Micos10	2.46552e-107	1.41807	0.201	0.025	7.95674e-103	1		Ap3b2	1.95989e-29	1.10051	0.226	0.043	6.32495e-25	5		Fndc1	5.25372e-06	2.21984	0.167	0	0.169548	18
Pabpc1	0	1.23	0.29	0.05	0	0		Cox11	2.54305e-107	1.57416	0.186	0.019	8.20692e-103	1		Ube4b	1.96958e-29	0.686709	0.302	0.082	6.35622e-25	5		Rxrb	5.25372e-06	2.017	0.167	0	0.169548	18
Pabpn1	0	1.59	0.51	0.07	0	0		Pmm1	2.6814e-107	1.84571	0.147	0.006	8.6534e-103	1		Atp6v1b2	2.21898e-29	0.84371	0.326	0.097	7.1611e-25	5		Grp	5.25372e-06	2.84614	0.167	0	0.169548	18
Csmd3	2.7916e-107	-0.838113	0.933	0.853	9.0092e-103	0		Csmd3	2.79165e-107	-0.838113	0.933	0.853	9.0092e-103	1		Rnf167	2.23607e-29	1.1704	0.164	0.014	7.21626e-25	5		Mrpl21	5.25372e-06	2.46091	0.167	0	0.169548	18
Pacsin1	0	1.69	0.64	0.12	0	0		Cnih1	3.37175e-107	1.57451	0.18	0.017	1.08813e-102	1		Nav1	2.26459e-29	0.579367	0.421	0.15	7.30828e-25	5		Neat1	5.25372e-06	3.10545	0.167	0	0.169548	18
Pak1ip1	0	1.26	0.11	0.01	0	0		Kcng2	3.50586e-107	1.02624	0.235	0.038	1.13141e-102	1		Dmtn	2.31225e-29	0.936856	0.259	0.059	7.46211e-25	5		Cuedc2	5.25372e-06	2.66413	0.167	0	0.169548	18
Pak6	0	1.7	0.21	0.02	0	0		Akap8	3.61885e-107	1.17605	0.236	0.039	1.16788e-102	1		Ei24	2.61056e-29	1.28656	0.182	0.022	8.4248e-25	5		Rtl8a	5.25372e-06	2.25585	0.167	0	0.169548	18
Palm	0	1.81	0.32	0.04	0	0		Entr1	5.23704e-107	1.36606	0.198	0.024	1.6901e-102	1		Kcnj4	2.6445e-29	2.0465	0.147	0.008	8.53433e-25	5		Nap1l3	5.25372e-06	2.36341	0.167	0	0.169548	18
Tmem175	5.3747e-107	0.890815	0.295	0.064	1.7345e-102	0		Tmem175	5.37474e-107	0.890815	0.295	0.064	1.73454e-102	1		Rtn4rl1	2.71491e-29	0.666406	0.289	0.075	8.76157e-25	5		Tmem35a	5.25372e-06	2.04125	0.167	0	0.169548	18
Pam16	0	1.96	0.13	0.01	0	0		Snf8	6.5314e-107	1.60567	0.184	0.019	2.10781e-102	1		Fam216a	2.91785e-29	1.44866	0.188	0.025	9.41649e-25	5		Eif1ax	5.25372e-06	2.4141	0.167	0	0.169548	18
Srsf2	6.8321e-107	0.703342	0.401	0.116	2.2049e-102	0		Srsf2	6.83213e-107	0.703342	0.401	0.116	2.20487e-102	1		Dgkz	3.02664e-29	0.868271	0.244	0.051	9.76756e-25	5		Morf4l2	5.33314e-06	1.41923	0.333	0.059	0.172111	18
Park7	0	2.48	0.22	0.01	0	0		Alkbh1	7.66006e-107	1.16746	0.229	0.036	2.47205e-102	1		Gpr22	3.22683e-29	0.666471	0.329	0.097	1.04136e-24	5		Safb	5.34572e-06	1.60583	0.278	0.034	0.172517	18
Bin1	9.2198e-107	0.973708	0.27	0.054	2.9754e-102	0		Bin1	9.21979e-107	0.973708	0.27	0.054	2.97541e-102	1		Chrm1	3.23727e-29	0.788649	0.279	0.07	1.04473e-24	5		Uqcrb	5.41184e-06	1.40767	0.296	0.042	0.174651	18
Patz1	0	1.08	0.13	0.02	0	0		Mri1	1.05628e-106	1.41473	0.184	0.019	3.40883e-102	1		Myo18a	3.32409e-29	0.76739	0.257	0.057	1.07275e-24	5		Pcmt1	5.45263e-06	1.02531	0.407	0.092	0.175967	18
Pcbp1	0	1.74	0.16	0.01	0	0		Skp1a	1.05917e-106	1.30871	0.228	0.036	3.41817e-102	1		Cep78	3.38464e-29	1.62876	0.186	0.025	1.09229e-24	5		Pcdh8	5.47147e-06	1.29707	0.63	0.227	0.176575	18
Pcdh8	0	1.37	0.28	0.05	0	0		Rnf167	1.07806e-106	1.57889	0.173	0.015	3.47911e-102	1		Cct5	3.61533e-29	0.899258	0.229	0.044	1.16674e-24	5		Ggnbp2	5.57686e-06	0.778048	0.593	0.193	0.179976	18
Pcif1	0	1.4	0.11	0.01	0	0		Clu	1.52975e-106	1.70886	0.174	0.016	4.93681e-102	1		Commd3	3.70579e-29	1.54036	0.187	0.025	1.19593e-24	5		Fkbp3	5.5854e-06	1.55522	0.315	0.05	0.180252	18
Add1	1.562e-106	0.527825	0.445	0.137	5.0409e-102	0		Add1	1.562e-106	0.527825	0.445	0.137	5.04089e-102	1		Gon4l	3.72726e-29	1.19123	0.229	0.046	1.20286e-24	5		Trmt1	5.60715e-06	2.43864	0.222	0.017	0.180954	18
Pcp4	0	2.11	0.53	0.06	0	0		Pgam5	1.5743e-106	1.87949	0.151	0.008	5.08057e-102	1		Lmo4	3.74679e-29	0.870308	0.29	0.077	1.20916e-24	5		Arel1	5.61151e-06	0.972053	0.333	0.059	0.181095	18
Pcsk1n	0	4.67	0.93	0.03	0	0		Ahsa1	2.11741e-106	1.86143	0.143	0.006	6.8333e-102	1		Fam57b	3.84132e-29	1.58975	0.166	0.015	1.23967e-24	5		Ankrd10	5.69734e-06	0.978821	0.389	0.084	0.183864	18
Pcyox1	0	1.32	0.17	0.02	0	0		Fbxo41	2.6711e-106	1.04773	0.269	0.054	8.62018e-102	1		Celf4	3.85457e-29	0.48346	0.714	0.339	1.24395e-24	5		Pdia3	5.70555e-06	0.908712	0.407	0.092	0.184129	18
Srr	2.7835e-106	0.912811	0.293	0.064	8.9828e-102	0		Srr	2.78347e-106	0.912811	0.293	0.064	8.98282e-102	1		Slc16a11	3.89922e-29	1.81384	0.153	0.01	1.25836e-24	5		Kdelr1	5.79432e-06	1.98617	0.222	0.017	0.186994	18
Dcakd	4.3631e-106	0.972328	0.255	0.047	1.4081e-101	0		Dcakd	4.36311e-106	0.972328	0.255	0.047	1.40806e-101	1		Ywhaq	4.06736e-29	0.738188	0.279	0.07	1.31262e-24	5		Polg	5.79432e-06	2.14162	0.222	0.017	0.186994	18
Pcyt2	0	2.02	0.19	0.01	0	0		Rnf208	5.82116e-106	2.0447	0.137	0.004	1.87861e-101	1		Sltm	4.11435e-29	0.419201	0.55	0.229	1.32778e-24	5		Suz12	5.81088e-06	0.974369	0.352	0.067	0.187529	18
Prkcz	6.8063e-106	0.933839	0.292	0.064	2.1965e-101	0		Prkcz	6.80631e-106	0.933839	0.292	0.064	2.19653e-101	1		Serp2	4.12724e-29	1.6002	0.194	0.028	1.33194e-24	5		Srrm2	5.85772e-06	1.06956	0.704	0.294	0.18904	18
Pdap1	0	1.86	0.16	0.01	0	0		Ddx39b	7.36696e-106	1.40139	0.2	0.025	2.37747e-101	1		Arpc5	4.23619e-29	1.45998	0.196	0.029	1.3671e-24	5		Smg5	5.98746e-06	2.04992	0.222	0.017	0.193227	18
Pdcd5	0	2.1	0.16	0.01	0	0		Ift20	7.53194e-106	1.70436	0.174	0.016	2.43071e-101	1		Vmp1	4.41363e-29	0.522326	0.345	0.104	1.42437e-24	5		Anapc16	5.98746e-06	2.01334	0.222	0.017	0.193227	18
Pdcd6	0	1.33	0.13	0.01	0	0		Pfdn6	8.61294e-106	2.05893	0.135	0.003	2.77957e-101	1		Trrap	4.66278e-29	0.873701	0.266	0.064	1.50477e-24	5		Mafg	5.98746e-06	2.19079	0.222	0.017	0.193227	18
Supt6	9.9732e-106	0.943353	0.264	0.051	3.2185e-101	0		Supt6	9.97319e-106	0.943353	0.264	0.051	3.21855e-101	1		Lancl1	5.0865e-29	0.667369	0.282	0.07	1.64152e-24	5		Agap2	6.03805e-06	1.36458	0.296	0.042	0.19486	18
Nipsnap2	1.0835e-105	0.965171	0.264	0.051	3.4968e-101	0		Nipsnap2	1.08353e-105	0.965171	0.264	0.051	3.49676e-101	1		Uqcrc2	5.10071e-29	0.728267	0.294	0.079	1.6461e-24	5		Ilf3	6.04385e-06	1.39865	0.315	0.05	0.195047	18
Pde1b	0	1.07	0.16	0.02	0	0		Slc25a51	1.33463e-105	1.22416	0.23	0.037	4.30713e-101	1		Slc7a6	5.54539e-29	0.851004	0.279	0.07	1.78961e-24	5		Rab11a	6.18675e-06	2.19409	0.222	0.017	0.199659	18
Pdgfa	0	1.15	0.12	0.01	0	0		Ap2s1	1.40203e-105	2.0169	0.136	0.004	4.52463e-101	1		Atp6v1g1	5.80928e-29	2.05563	0.149	0.009	1.87477e-24	5		Mia3	6.20359e-06	1.10289	0.481	0.151	0.200202	18
Pdhb	0	1.52	0.21	0.03	0	0		H13	1.4192e-105	1.2387	0.206	0.028	4.58003e-101	1		Atcay	5.99537e-29	1.05093	0.21	0.036	1.93483e-24	5		Msl1	6.20451e-06	1.05415	0.315	0.05	0.200232	18
Pdia6	0	1.46	0.18	0.02	0	0		Epha10	2.64588e-105	1.55768	0.188	0.021	8.53879e-101	1		Lrrfip1	6.03096e-29	0.683383	0.348	0.108	1.94631e-24	5		Cap2	6.22296e-06	0.743717	0.87	0.445	0.200828	18
Pdxp	0	1.53	0.11	0.01	0	0		Lgi3	2.78755e-105	1.45856	0.193	0.023	8.99597e-101	1		Nefm	6.18223e-29	1.28563	0.205	0.035	1.99513e-24	5		Slc23a2	6.24595e-06	0.874716	0.463	0.118	0.201569	18
Pea15a	0	2.06	0.38	0.03	0	0		Tubb4b	3.66236e-105	1.92308	0.137	0.004	1.18192e-100	1		Prkg1	6.51587e-29	-0.931613	0.81	0.743	2.1028e-24	5		Auh	6.45907e-06	1.16703	0.444	0.118	0.208447	18
Pebp1	0	2.96	0.48	0.02	0	0		Wipf2	3.9713e-105	1.01161	0.277	0.058	1.28162e-100	1		Sf3b5	6.53806e-29	2.42869	0.132	0.002	2.10996e-24	5		Gng7	6.51277e-06	1.15518	0.37	0.076	0.21018	18
Penk	0	1.39	0.11	0.02	0	0		Sirt3	4.24183e-105	1.74709	0.164	0.013	1.36892e-100	1		Zfp740	6.6506e-29	1.77864	0.152	0.01	2.14628e-24	5		Atp6v1c1	6.56816e-06	1.31588	0.352	0.067	0.211968	18
Pex6	0	1.5	0.1	0.01	0	0		Smim26	4.30146e-105	2.22167	0.125	0.001	1.38817e-100	1		Iscu	6.69652e-29	1.59703	0.163	0.014	2.1611e-24	5		Atxn2	6.56949e-06	1.02555	0.63	0.218	0.212011	18
Pfdn2	0	1.51	0.14	0.01	0	0		Foxk1	4.99363e-105	1.01808	0.25	0.046	1.61155e-100	1		Ccdc12	7.35448e-29	1.48846	0.18	0.022	2.37344e-24	5		Hdac1	6.60454e-06	2.14377	0.222	0.017	0.213142	18
Pfdn5	0	3.11	0.28	0.01	0	0		Ssna1	5.44179e-105	2.20145	0.13	0.002	1.75617e-100	1		Enpp5	7.41163e-29	1.16824	0.198	0.03	2.39188e-24	5		Ccdc58	6.67423e-06	2.31163	0.259	0.034	0.215391	18
Pfdn6	0	2.06	0.14	0	0	0		Aurkaip1	5.52301e-105	2.28674	0.123	0.001	1.78238e-100	1		Cisd2	7.57135e-29	0.86467	0.234	0.047	2.44343e-24	5		Myh10	6.68217e-06	1.1675	0.407	0.092	0.215647	18
Ccdc47	6.2162e-105	0.747553	0.328	0.081	2.0061e-100	0		Ccdc47	6.21624e-105	0.747553	0.328	0.081	2.0061e-100	1		Jkamp	7.57731e-29	0.920283	0.243	0.052	2.44535e-24	5		Mir9-3hg	6.73325e-06	1.12965	0.296	0.042	0.217296	18
Pfkl	0	1.76	0.21	0.02	0	0		Rab11b	6.26085e-105	1.58078	0.171	0.015	2.0205e-100	1		Dusp12	7.76966e-29	1.78879	0.154	0.011	2.50743e-24	5		Ncs1	6.7837e-06	0.952117	0.426	0.101	0.218924	18
Cnrip1	7.2196e-105	0.535836	0.449	0.142	2.3299e-100	0		Cnrip1	7.21956e-105	0.535836	0.449	0.142	2.3299e-100	1		Tusc3	7.87314e-29	0.297811	0.565	0.229	2.54082e-24	5		Phrf1	6.82342e-06	1.82658	0.222	0.017	0.220205	18
Pfkm	0	1.53	0.21	0.02	0	0		Ensa	7.46427e-105	1.22067	0.24	0.042	2.40887e-100	1		Dhdds	8.15395e-29	0.819386	0.252	0.057	2.63144e-24	5		Exoc7	6.82342e-06	1.84853	0.222	0.017	0.220205	18
Pfn1	0	2.88	0.23	0	0	0		Tor1a	1.00584e-104	1.80068	0.15	0.008	3.24604e-100	1		Ppp1r11	8.17514e-29	1.91119	0.154	0.011	2.63828e-24	5		Fbxo25	6.87122e-06	1.54312	0.259	0.034	0.221748	18
Pfn2	0	1.36	0.3	0.05	0	0		Fam57b	1.05805e-104	1.63234	0.163	0.013	3.41453e-100	1		Cops5	8.21428e-29	1.07076	0.222	0.042	2.65091e-24	5		Sbf1	6.87122e-06	2.26522	0.259	0.034	0.221748	18
Pgam1	0	2.41	0.27	0.01	0	0		Pcbp1	1.22637e-104	1.73849	0.156	0.01	3.95775e-100	1		Mri1	8.47383e-29	1.65757	0.167	0.016	2.73467e-24	5		Chpt1	6.88899e-06	0.912079	0.315	0.05	0.222322	18
Pgam5	0	1.88	0.15	0.01	0	0		Cttn	1.71462e-104	1.28992	0.208	0.029	5.53342e-100	1		Abhd16a	8.59358e-29	1.11709	0.184	0.024	2.77332e-24	5		Pdzd4	6.89637e-06	1.35888	0.481	0.143	0.22256	18
Agfg2	1.976e-104	0.950451	0.274	0.057	6.3769e-100	0		Agfg2	1.97599e-104	0.950451	0.274	0.057	6.37692e-100	1		Sparcl1	8.64805e-29	0.514345	0.724	0.356	2.7909e-24	5		Lrrc4	6.93784e-06	0.693427	0.519	0.143	0.223898	18
Pgap2	0	1.03	0.14	0.03	0	0		Trafd1	2.03079e-104	1.21266	0.197	0.025	6.55375e-100	1		Arid4a	9.47216e-29	0.597436	0.333	0.101	3.05685e-24	5		Kcnb1	6.98549e-06	1.06134	0.519	0.151	0.225436	18
Pgk1	0	1.85	0.22	0.02	0	0		Wsb2	2.03314e-104	1.30996	0.187	0.021	6.56134e-100	1		Ephx4	9.63257e-29	1.06054	0.235	0.049	3.10862e-24	5		Kcnj9	7.04924e-06	1.13618	0.222	0.017	0.227493	18
Pgp	0	1.93	0.12	0	0	0		Zbtb7a	2.68175e-104	1.28936	0.212	0.031	8.65455e-100	1		Ppp2r1a	9.83091e-29	1.15965	0.216	0.039	3.17263e-24	5		Sptlc1	7.04924e-06	1.74192	0.222	0.017	0.227493	18
2900097C17Rik	2.7916e-104	0.981219	0.284	0.062	9.0089e-100	0		2900097C17Rik	2.79157e-104	0.981219	0.284	0.062	9.00895e-100	1		4930402H24Rik	1.011e-28	0.413342	0.526	0.214	3.2627e-24	5		Csdc2	7.19415e-06	2.11401	0.241	0.025	0.23217	18
Psmb2	3.0262e-104	0.834163	0.309	0.073	9.7662e-100	0		Psmb2	3.02622e-104	0.834163	0.309	0.073	9.76623e-100	1		Tenm2	1.02113e-28	-0.691207	0.933	0.897	3.29539e-24	5		Dhx36	7.25496e-06	0.754562	0.5	0.134	0.234132	18
Arhgap39	3.4155e-104	0.509563	0.676	0.274	1.1023e-99	0		Arhgap39	3.41553e-104	0.509563	0.676	0.274	1.10226e-99	1		Coa3	1.05828e-28	2.2407	0.137	0.004	3.41528e-24	5		Plk2	7.25662e-06	1.25162	0.463	0.126	0.234186	18
Ergic1	3.8122e-104	0.96152	0.249	0.046	1.2303e-99	0		Ergic1	3.81218e-104	0.96152	0.249	0.046	1.23027e-99	1		Mfsd11	1.0593e-28	1.25381	0.182	0.023	3.41859e-24	5		Kif5a	7.28219e-06	1.53404	0.222	0.017	0.235011	18
Pgrmc1	0	2.28	0.49	0.04	0	0		Ube2m	3.864e-104	2.19916	0.13	0.003	1.24699e-99	1		Klc1	1.10995e-28	0.525943	0.332	0.098	3.58203e-24	5		Slc30a6	7.28219e-06	1.22975	0.222	0.017	0.235011	18
Phax	0	1.01	0.14	0.02	0	0		Bex1	4.36651e-104	2.16731	0.124	0.001	1.40916e-99	1		Rph3a	1.14255e-28	0.524239	0.347	0.106	3.68725e-24	5		Fbxo28	7.33102e-06	0.522094	0.37	0.076	0.236587	18
Slit1	5.1434e-104	0.480204	0.547	0.192	1.6599e-99	0		Slit1	5.14343e-104	0.480204	0.547	0.192	1.65989e-99	1		Tmbim6	1.14268e-28	0.956615	0.224	0.043	3.68767e-24	5		Miat	7.39528e-06	1.12996	0.389	0.092	0.23866	18
Phb2	0	1.88	0.16	0.01	0	0		Gm9856	5.32294e-104	1.95188	0.139	0.005	1.71782e-99	1		Zbtb7a	1.1559e-28	1.30706	0.22	0.042	3.73033e-24	5		Osbpl3	7.4054e-06	0.756296	0.426	0.101	0.238987	18
Phkg2	0	1.21	0.12	0.01	0	0		Naxd	6.61189e-104	1.773	0.157	0.011	2.13379e-99	1		Klhdc10	1.21551e-28	0.469035	0.473	0.183	3.92269e-24	5		Rbm4b	7.41746e-06	1.98258	0.241	0.025	0.239376	18
Pianp	0	1.56	0.15	0.01	0	0		Chmp2a	6.81715e-104	1.99664	0.149	0.008	2.20003e-99	1		Tomm6	1.22144e-28	2.14916	0.14	0.005	3.94183e-24	5		Cbx6	7.64738e-06	1.8483	0.241	0.025	0.246796	18
Pigp	0	1.47	0.17	0.02	0	0		Eif5	7.54121e-104	1.08572	0.251	0.047	2.4337e-99	1		Micos13	1.24809e-28	1.95617	0.137	0.004	4.02783e-24	5		Rnf8	7.64738e-06	1.85225	0.241	0.025	0.246796	18
Pigx	0	1.22	0.11	0.01	0	0		Timm17a	7.5456e-104	1.46042	0.191	0.023	2.43512e-99	1		Naxe	1.25163e-28	1.95858	0.143	0.007	4.03927e-24	5		Map4	7.67161e-06	0.921826	0.556	0.176	0.247578	18
Pik3ip1	0	1.36	0.15	0.02	0	0		Coa3	8.45773e-104	2.14107	0.127	0.002	2.72948e-99	1		Ndufs4	1.25817e-28	0.524894	0.375	0.125	4.06035e-24	5		Sbno1	7.73316e-06	0.901445	0.574	0.202	0.249565	18
Pim2	0	1.29	0.11	0.01	0	0		Gm1043	9.15862e-104	1.16822	0.23	0.038	2.95567e-99	1		Nav3	1.31091e-28	-0.710635	0.871	0.805	4.23058e-24	5		Senp2	7.73632e-06	0.86585	0.426	0.101	0.249667	18
Pink1	0	1.27	0.1	0.01	0	0		Cwc15	9.29593e-104	1.58327	0.178	0.018	2.99998e-99	1		Bptf	1.32816e-28	0.506957	0.433	0.159	4.28623e-24	5		Wbp11	7.88411e-06	2.14104	0.241	0.025	0.254436	18
Pip4k2b	0	1.11	0.15	0.02	0	0		Vdac3	9.82616e-104	1.11673	0.229	0.038	3.1711e-99	1		Rprml	1.42754e-28	2.33009	0.127	0.001	4.60695e-24	5		Dgkd	7.89003e-06	0.77111	0.593	0.202	0.254627	18
Pip4p1	0	1.25	0.12	0.01	0	0		Atp5k	1.02703e-103	2.24251	0.124	0.001	3.31443e-99	1		Gstm5	1.44461e-28	1.53039	0.184	0.025	4.66206e-24	5		Lrp1b	7.93801e-06	-0.638639	1	0.983	0.256175	18
Pja1	0	1.53	0.13	0.01	0	0		Gtpbp2	1.03956e-103	1.57224	0.165	0.014	3.35487e-99	1		Slc12a5	1.60234e-28	0.702586	0.277	0.069	5.17109e-24	5		Metap2	7.99409e-06	0.960619	0.407	0.092	0.257985	18
Sptan1	1.0721e-103	0.516347	0.678	0.276	3.46e-99	0		Sptan1	1.07213e-103	0.516347	0.678	0.276	3.45997e-99	1		Trafd1	1.74076e-28	1.37386	0.183	0.024	5.61778e-24	5		Scamp1	8.05104e-06	1.06911	0.389	0.084	0.259823	18
Snhg11	1.1172e-103	0.702826	0.707	0.327	3.6055e-99	0		Snhg11	1.11722e-103	0.702826	0.707	0.327	3.60551e-99	1		Ndufs6	1.7763e-28	2.09085	0.139	0.005	5.73248e-24	5		Vdac3	8.11765e-06	1.60963	0.315	0.059	0.261973	18
Pkig	0	1.09	0.57	0.15	0	0		Dbndd2	1.21148e-103	1.54001	0.177	0.018	3.9097e-99	1		Grm2	1.86278e-28	1.02376	0.217	0.04	6.01156e-24	5		Akr1a1	8.12784e-06	1.94354	0.241	0.025	0.262302	18
Pkm	0	1.97	0.36	0.04	0	0		Kcnj4	1.48065e-103	1.48274	0.165	0.014	4.77835e-99	1		Pigp	1.93716e-28	1.42759	0.165	0.016	6.25159e-24	5		Got2	8.12784e-06	1.55713	0.241	0.025	0.262302	18
Pla2g12a	0	1.27	0.13	0.01	0	0		Mfsd11	1.58447e-103	1.14805	0.214	0.032	5.11339e-99	1		C1ql3	1.95271e-28	0.424226	0.572	0.244	6.30177e-24	5		Cmip	8.16201e-06	0.642013	0.63	0.21	0.263404	18
Plcl1	0	-1.13	0.81	0.74	0	0		Hist3h2ba	3.64025e-103	2.10455	0.129	0.003	1.17478e-98	1		Suclg1	1.97652e-28	1.03992	0.224	0.044	6.37861e-24	5		Ddx5	8.2631e-06	1.15497	0.722	0.303	0.266667	18
Fez1	3.7297e-103	0.858441	0.304	0.072	1.20365e-98	0		Fez1	3.72971e-103	0.858441	0.304	0.072	1.20365e-98	1		Tmem258	2.03153e-28	2.16345	0.133	0.003	6.55616e-24	5		Slc30a3	8.3754e-06	0.930287	0.352	0.067	0.270291	18
Cers4	3.9021e-103	0.879046	0.287	0.064	1.25928e-98	0		Cers4	3.9021e-103	0.879046	0.287	0.064	1.25928e-98	1		Adar	2.23406e-28	0.834112	0.233	0.048	7.20976e-24	5		Zdhhc20	8.39156e-06	0.822483	0.574	0.185	0.270812	18
Pld3	0	1.69	0.35	0.04	0	0		Mmp24	4.99937e-103	1.37887	0.197	0.026	1.6134e-98	1		Ppp1ca	2.34703e-28	2.03654	0.151	0.011	7.57432e-24	5		Plekhm2	8.48075e-06	0.813763	0.315	0.05	0.273691	18
R3hdm2	6.3533e-103	0.631932	0.405	0.12	2.05033e-98	0		R3hdm2	6.35328e-103	0.631932	0.405	0.12	2.05033e-98	1		Plcl1	2.35701e-28	-1.04713	0.742	0.696	7.60655e-24	5		Grik5	9.02424e-06	1.17445	0.389	0.084	0.29123	18
Ppp2ca	6.7648e-103	0.896462	0.283	0.062	2.18314e-98	0		Ppp2ca	6.76482e-103	0.896462	0.283	0.062	2.18314e-98	1		Aldoc	2.40406e-28	1.47564	0.194	0.03	7.75839e-24	5		Dab1	9.10429e-06	-0.629219	1	0.958	0.293814	18
Plekhj1	0	2.15	0.11	0	0	0		Fbxo21	7.61974e-103	1.51552	0.167	0.015	2.45904e-98	1		Ndufa3	2.65609e-28	1.75266	0.152	0.011	8.57173e-24	5		Sec11a	9.23193e-06	0.619202	0.389	0.084	0.297933	18
Slc38a9	8.3237e-103	0.656676	0.402	0.12	2.68624e-98	0		Slc38a9	8.32374e-103	0.656676	0.402	0.12	2.68624e-98	1		Emc3	2.66282e-28	1.22707	0.198	0.031	8.59346e-24	5		Itsn1	9.39215e-06	0.896696	0.63	0.227	0.303104	18
Plekhm2	0	1.03	0.22	0.04	0	0		BC005624	8.62778e-103	2.01551	0.146	0.008	2.78436e-98	1		Sec14l1	2.67448e-28	0.582092	0.317	0.092	8.63109e-24	5		Arhgap39	9.3933e-06	0.510605	0.759	0.294	0.303141	18
Plk2	0	1.18	0.15	0.02	0	0		Pdap1	1.17811e-102	1.86122	0.157	0.011	3.80198e-98	1		Coro1a	2.72137e-28	2.33723	0.129	0.002	8.7824e-24	5		Hmgxb3	9.45183e-06	1.68906	0.315	0.059	0.305029	18
Plk5	0	2.21	0.31	0.02	0	0		Slc7a4	1.18835e-102	1.59111	0.153	0.01	3.83506e-98	1		Smc1a	2.74828e-28	1.03423	0.238	0.052	8.86924e-24	5		Actl6b	9.45846e-06	1.5624	0.241	0.025	0.305243	18
Pitpna	1.2778e-102	0.911839	0.288	0.064	4.12372e-98	0		Pitpna	1.2778e-102	0.911839	0.288	0.064	4.12372e-98	1		Paip2	2.8074e-28	0.546707	0.366	0.12	9.06003e-24	5		Man2a2	9.45846e-06	1.8762	0.241	0.025	0.305243	18
Myo18a	1.3007e-102	0.923761	0.283	0.062	4.19749e-98	0		Myo18a	1.30066e-102	0.923761	0.283	0.062	4.19749e-98	1		Mmd	2.81283e-28	0.710198	0.352	0.113	9.07757e-24	5		Ndufv2	9.49096e-06	1.21085	0.37	0.076	0.306292	18
Capzb	2.5346e-102	0.870437	0.28	0.061	8.17978e-98	0		Capzb	2.53464e-102	0.870437	0.28	0.061	8.17978e-98	1		Actl6b	2.93314e-28	1.1453	0.184	0.025	9.46584e-24	5		Rfx3	9.58402e-06	-1.24911	0.926	0.891	0.309296	18
Galnt16	2.7121e-102	0.753635	0.36	0.099	8.75236e-98	0		Galnt16	2.71206e-102	0.753635	0.36	0.099	8.75236e-98	1		Tom1l2	2.94038e-28	0.585474	0.405	0.143	9.4892e-24	5		Flywch1	9.66109e-06	1.03293	0.389	0.084	0.311783	18
Plpbp	0	1.07	0.1	0.01	0	0		Psmd4	3.44175e-102	1.45651	0.192	0.024	1.11072e-97	1		Rapgef1	2.97928e-28	1.07253	0.231	0.048	9.61473e-24	5		Tmem198	9.74846e-06	1.60932	0.241	0.025	0.314602	18
Nsun7	4.1389e-102	0.673725	0.343	0.09	1.3357e-97	0		Nsun7	4.13888e-102	0.673725	0.343	0.09	1.3357e-97	1		Cox14	3.07721e-28	1.88488	0.156	0.013	9.93076e-24	5		Jph4	9.74846e-06	1.49865	0.241	0.025	0.314602	18
Plppr2	0	1.87	0.4	0.04	0	0		Psmd9	4.49004e-102	1.37887	0.181	0.02	1.44903e-97	1		Fis1	3.57517e-28	1.29016	0.186	0.026	1.15378e-23	5		Hid1	9.91962e-06	2.4802	0.185	0.008	0.320126	18
Pmm1	0	1.85	0.15	0.01	0	0		5430405H02Rik	5.86091e-102	1.32276	0.207	0.03	1.89143e-97	1		Ssbp4	3.60473e-28	1.56071	0.157	0.013	1.16332e-23	5		Gas7	9.99422e-06	0.58767	0.333	0.059	0.322534	18
Pnkd	0	1.16	0.22	0.04	0	0		0610012G03Rik	6.66914e-102	2.08331	0.124	0.002	2.15227e-97	1		Kcng2	3.73753e-28	1.10877	0.233	0.05	1.20618e-23	5		Igsf8	1.01783e-05	0.666525	0.37	0.076	0.328473	18
Abhd6	6.9678e-102	0.687082	0.355	0.097	2.24865e-97	0		Abhd6	6.96782e-102	0.687082	0.355	0.097	2.24865e-97	1		Hmgn1	3.7987e-28	1.16895	0.188	0.027	1.22592e-23	5		Birc2	1.01951e-05	1.9045	0.315	0.059	0.329016	18
Pnkp	0	2.05	0.16	0.01	0	0		Pigp	7.20924e-102	1.46946	0.17	0.016	2.32657e-97	1		Clstn2	3.90193e-28	-0.860144	0.834	0.759	1.25923e-23	5		Cnnm1	1.02795e-05	0.989213	0.648	0.261	0.331741	18
Pnmal1	0	1.37	0.21	0.03	0	0		Tmem9	7.51739e-102	1.77643	0.147	0.008	2.42601e-97	1		Galnt16	4.08731e-28	0.586216	0.351	0.111	1.31906e-23	5		Ndufb2	1.02853e-05	1.52673	0.259	0.034	0.331928	18
Eftud2	8.7316e-102	0.964022	0.263	0.053	2.81787e-97	0		Eftud2	8.73161e-102	0.964022	0.263	0.053	2.81787e-97	1		Rab14	4.09137e-28	0.594613	0.391	0.138	1.32037e-23	5		Rufy3	1.03073e-05	0.879281	0.463	0.126	0.332638	18
Pnn	1.1264e-101	0.875427	0.255	0.05	3.63515e-97	0		Pnn	1.12641e-101	0.875427	0.255	0.05	3.63515e-97	1		Gpatch8	4.21822e-28	0.396463	0.61	0.265	1.3613e-23	5		Car11	1.03542e-05	1.46701	0.241	0.025	0.334149	18
Ntf3	1.4654e-101	0.920238	0.262	0.053	4.7291e-97	0		Ntf3	1.46539e-101	0.920238	0.262	0.053	4.7291e-97	1		Kif1a	4.25728e-28	0.476486	0.324	0.097	1.37391e-23	5		Rp9	1.03542e-05	1.63508	0.241	0.025	0.334149	18
Pnmal2	0	1.97	0.35	0.04	0	0		Vcp	4.71615e-101	1.11366	0.248	0.048	1.522e-96	1		Inf2	4.26728e-28	1.69695	0.163	0.016	1.37714e-23	5		Poldip3	1.03542e-05	1.49741	0.241	0.025	0.334149	18
Podxl2	0	1.92	0.17	0.01	0	0		Rtl8a	4.93687e-101	2.10214	0.123	0.002	1.59323e-96	1		Gm9856	4.63419e-28	2.10596	0.131	0.003	1.49555e-23	5		Ahcyl1	1.04161e-05	0.334637	0.5	0.134	0.336149	18
Gm10419	5.0324e-101	0.732508	0.337	0.089	1.62404e-96	0		Gm10419	5.03236e-101	0.732508	0.337	0.089	1.62404e-96	1		Ubxn1	4.93857e-28	2.07546	0.137	0.005	1.59378e-23	5		Wasf3	1.05831e-05	1.69894	0.259	0.034	0.341536	18
Dcaf7	5.6155e-101	0.998579	0.23	0.04	1.81223e-96	0		Dcaf7	5.61549e-101	0.998579	0.23	0.04	1.81223e-96	1		Mrps15	5.22744e-28	1.73324	0.148	0.01	1.687e-23	5		Snrpb	1.06554e-05	2.70763	0.185	0.008	0.343872	18
Polg	0	1.23	0.14	0.02	0	0		Pnkd	5.6775e-101	1.16383	0.22	0.036	1.83224e-96	1		Rufy3	5.54435e-28	0.526587	0.402	0.141	1.78927e-23	5		Dnajb11	1.06554e-05	2.15338	0.185	0.008	0.343872	18
Polr1d	0	1.38	0.15	0.02	0	0		Polr2e	6.53551e-101	2.16329	0.126	0.003	2.10914e-96	1		Tceal3	5.61771e-28	0.926888	0.212	0.039	1.81295e-23	5		Srp19	1.06703e-05	1.03497	0.241	0.025	0.344353	18
Polr2e	0	2.16	0.13	0	0	0		Npy5r	6.9288e-101	1.37743	0.191	0.024	2.23606e-96	1		Ina	5.70579e-28	0.945323	0.222	0.044	1.84137e-23	5		Ogfrl1	1.06939e-05	1.15089	0.426	0.109	0.345113	18
Set	8.6511e-101	0.901173	0.267	0.056	2.79188e-96	0		Set	8.65108e-101	0.901173	0.267	0.056	2.79188e-96	1		Agpat3	5.80563e-28	0.846943	0.217	0.04	1.87359e-23	5		Fam3c	1.07211e-05	1.20207	0.37	0.084	0.34599	18
Polr2f	0	1.55	0.11	0.01	0	0		Fam53b	8.81e-101	1.7375	0.139	0.006	2.84316e-96	1		Eif4h	6.59242e-28	0.744281	0.222	0.043	2.12751e-23	5		Rnf157	1.07216e-05	0.710538	0.556	0.168	0.346008	18
Sidt1	8.8703e-101	0.599501	0.432	0.138	2.86263e-96	0		Sidt1	8.87032e-101	0.599501	0.432	0.138	2.86263e-96	1		Ift122	6.88917e-28	1.07069	0.205	0.036	2.22327e-23	5		Firre	1.08061e-05	1.35436	0.296	0.05	0.348735	18
Polr2g	0	1.33	0.13	0.01	0	0		Map1lc3b	1.787e-100	1.81181	0.145	0.008	5.76701e-96	1		Bax	7.34656e-28	2.18813	0.13	0.003	2.37088e-23	5		Sorbs1	1.08388e-05	0.764623	0.852	0.378	0.349789	18
Polr2j	0	1.91	0.12	0	0	0		Zfp706	2.90943e-100	1.33968	0.196	0.027	9.3893e-96	1		Kif3a	7.68548e-28	0.645685	0.296	0.082	2.48026e-23	5		Habp4	1.08911e-05	1.97532	0.278	0.042	0.351478	18
Polr2k	0	1.46	0.12	0.01	0	0		Stk25	3.82533e-100	1.50793	0.168	0.016	1.23451e-95	1		Psmd13	8.17548e-28	1.20097	0.17	0.02	2.63839e-23	5		Dnm2	1.09129e-05	0.806787	0.37	0.076	0.352182	18
Polr3a	0	1.08	0.12	0.02	0	0		Nop10	4.32862e-100	2.02575	0.127	0.003	1.39693e-95	1		Cep19	8.27303e-28	1.64853	0.16	0.015	2.66987e-23	5		Srp14	1.09957e-05	1.55284	0.241	0.025	0.354853	18
Polr3e	0	1.13	0.13	0.02	0	0		Rbis	5.09193e-100	1.69322	0.15	0.01	1.64327e-95	1		Arpc5l	8.51969e-28	1.25887	0.195	0.031	2.74947e-23	5		Jund	1.09957e-05	1.67095	0.241	0.025	0.354853	18
Pomp	0	2.31	0.2	0.01	0	0		Tbc1d9b	5.50216e-100	1.24127	0.206	0.03	1.77566e-95	1		Wscd2	1.02876e-27	0.847779	0.244	0.055	3.32e-23	5		Per1	1.09957e-05	1.61943	0.241	0.025	0.354853	18
Pop5	0	2.1	0.21	0.01	0	0		Letm2	9.17375e-100	1.13903	0.2	0.028	2.96055e-95	1		Naxd	1.03776e-27	1.54677	0.152	0.012	3.34905e-23	5		Coro1a	1.10426e-05	2.08084	0.185	0.008	0.356367	18
Srrm1	1.0667e-99	0.613135	0.412	0.127	3.44257e-95	0		Srrm1	1.06673e-99	0.613135	0.412	0.127	3.44257e-95	1		Cct3	1.05682e-27	1.21785	0.194	0.031	3.41056e-23	5		Fndc9	1.10426e-05	2.11512	0.185	0.008	0.356367	18
Zfp266	1.5724e-99	0.862488	0.286	0.065	5.07452e-95	0		Zfp266	1.57242e-99	0.862488	0.286	0.065	5.07452e-95	1		Mageh1	1.08356e-27	1.87011	0.144	0.009	3.49687e-23	5		Hnrnpa3	1.10659e-05	1.29194	0.389	0.084	0.357118	18
Porcn	0	1.31	0.24	0.03	0	0		BC004004	1.6614e-99	1.31808	0.189	0.024	5.36168e-95	1		Ift20	1.09171e-27	1.47707	0.168	0.02	3.52316e-23	5		Ric3	1.1191e-05	1.72842	0.278	0.042	0.361157	18
Pou6f1	0	1.56	0.15	0.01	0	0		Zfr2	2.15088e-99	1.63943	0.154	0.012	6.94133e-95	1		H2afv	1.13087e-27	2.15767	0.135	0.005	3.64955e-23	5		Ube4a	1.1191e-05	1.59816	0.278	0.042	0.361157	18
Ppa1	0	1.05	0.14	0.02	0	0		Tro	2.45903e-99	1.36791	0.188	0.024	7.93579e-95	1		Nudc	1.21947e-27	1.7827	0.14	0.008	3.93548e-23	5		Dbndd2	1.13305e-05	1.32385	0.241	0.025	0.365659	18
Ppfia4	0	1.06	0.12	0.02	0	0		Traf6	3.88221e-99	1.4808	0.178	0.02	1.25287e-94	1		Ilf2	1.22077e-27	1.09869	0.206	0.037	3.93967e-23	5		Lgi3	1.13305e-05	0.954906	0.241	0.025	0.365659	18
Ppia	0	4.23	0.8	0.03	0	0		Kcnh3	3.93973e-99	1.2278	0.197	0.027	1.27143e-94	1		Sympk	1.2429e-27	1.50946	0.183	0.026	4.01107e-23	5		Hmgn1	1.13305e-05	1.03554	0.241	0.025	0.365659	18
Ppib	0	2.72	0.45	0.03	0	0		Dynll2	4.22988e-99	1.93402	0.137	0.006	1.36507e-94	1		Telo2	1.26181e-27	1.91904	0.141	0.008	4.07213e-23	5		Zdhhc6	1.13305e-05	1.65728	0.241	0.025	0.365659	18
Ppil2	0	1.74	0.32	0.04	0	0		Ilf2	4.30752e-99	1.27219	0.213	0.034	1.39012e-94	1		Rbm24	1.26409e-27	1.16386	0.187	0.028	4.07947e-23	5		Mat2a	1.14306e-05	0.915336	0.37	0.076	0.368887	18
Rab14	6.9449e-99	0.608624	0.405	0.124	2.24126e-94	0		Rab14	6.9449e-99	0.608624	0.405	0.124	2.24126e-94	1		Dvl1	1.31487e-27	1.84746	0.144	0.009	4.24334e-23	5		Ube2v1	1.15265e-05	1.92507	0.259	0.034	0.371982	18
Bptf	7.7019e-99	0.47301	0.469	0.157	2.48557e-94	0		Bptf	7.70193e-99	0.47301	0.469	0.157	2.48557e-94	1		Arglu1	1.31737e-27	0.325147	0.645	0.291	4.25143e-23	5		Ndufa5	1.15265e-05	1.58871	0.259	0.034	0.371982	18
Ppm1g	0	1.01	0.15	0.03	0	0		Fbxo10	1.07374e-98	1.43147	0.19	0.025	3.46517e-94	1		Tmed4	1.32821e-27	1.76585	0.151	0.012	4.28638e-23	5		Hprt	1.1684e-05	1.39979	0.296	0.05	0.377067	18
Egfem1	1.09836e-98	-0.958636	0.902	0.822	3.54463e-94	0		Egfem1	1.09836e-98	-0.958636	0.902	0.822	3.54463e-94	1		Cnih1	1.50802e-27	1.26415	0.178	0.024	4.86669e-23	5		Efcab14	1.18147e-05	1.78274	0.278	0.042	0.381284	18
Klhdc10	1.2478e-98	0.459072	0.522	0.188	4.02692e-94	0		Klhdc10	1.2478e-98	0.459072	0.522	0.188	4.02692e-94	1		Sdf4	1.51084e-27	0.68903	0.24	0.053	4.87579e-23	5		Rbm3	1.18147e-05	0.976552	0.278	0.042	0.381284	18
Aco2	1.61434e-98	0.789229	0.279	0.062	5.2098e-94	0		Aco2	1.61434e-98	0.789229	0.279	0.062	5.2098e-94	1		Urgcp	1.56434e-27	1.00689	0.262	0.066	5.04842e-23	5		Slc35b1	1.18576e-05	2.074	0.185	0.008	0.382669	18
Ssb	1.62903e-98	0.724569	0.326	0.085	5.25719e-94	0		Ssb	1.62903e-98	0.724569	0.326	0.085	5.25719e-94	1		Letm2	1.58555e-27	1.45507	0.159	0.015	5.11688e-23	5		Camk2a	1.18835e-05	0.745234	0.907	0.479	0.383503	18
Ogt	1.71026e-98	0.493092	0.658	0.269	5.51934e-94	0		Ogt	1.71026e-98	0.493092	0.658	0.269	5.51934e-94	1		Sptan1	1.58787e-27	0.303826	0.663	0.298	5.12436e-23	5		A930015D03Rik	1.19716e-05	1.22376	0.37	0.076	0.386346	18
Ppp1ca	0	1.87	0.13	0.01	0	0		Cdk11b	1.71089e-98	1.49883	0.178	0.021	5.52138e-94	1		Stx6	1.76866e-27	0.929376	0.252	0.061	5.70782e-23	5		Atp6v1e1	1.20177e-05	1.086	0.37	0.084	0.387835	18
Ppp1cc	0	1.01	0.19	0.03	0	0		Bcas2	1.77998e-98	1.37146	0.169	0.017	5.74434e-94	1		Zfp706	1.82663e-27	1.32181	0.2	0.035	5.8949e-23	5		Cap1	1.21459e-05	1.02783	0.407	0.101	0.391972	18
Ppp1r11	0	1.77	0.12	0.01	0	0		Cul9	2.23371e-98	1.13367	0.218	0.036	7.20862e-94	1		Usp4	1.87041e-27	1.00781	0.203	0.036	6.03618e-23	5		Crebzf	1.21525e-05	1.42213	0.315	0.059	0.392187	18
Ppp1r1a	0	3.58	0.71	0.03	0	0		Gabarapl1	2.23866e-98	1.25908	0.202	0.029	7.22461e-94	1		Pex13	1.91008e-27	1.07162	0.211	0.039	6.16421e-23	5		Faah	1.21994e-05	1.28002	0.259	0.034	0.3937	18
Araf	2.4799e-98	0.579021	0.389	0.116	8.00314e-94	0		Araf	2.4799e-98	0.579021	0.389	0.116	8.00314e-94	1		Ubn2	1.95405e-27	0.452136	0.616	0.285	6.30611e-23	5		Dlgap1	1.22274e-05	-0.549647	1	0.975	0.394604	18
Ppp2r1a	0	1.67	0.2	0.02	0	0		Nob1	2.5129e-98	1.2957	0.191	0.025	8.10963e-94	1		Nob1	1.9657e-27	1.48526	0.165	0.018	6.34371e-23	5		Mrps26	1.22863e-05	2.19401	0.185	0.008	0.396505	18
Ppt1	0	1.54	0.33	0.05	0	0		Scn2b	2.55447e-98	1.30494	0.176	0.02	8.24379e-94	1		Sprn	1.98361e-27	1.38524	0.19	0.03	6.40152e-23	5		Tmem144	1.22863e-05	2.2082	0.185	0.008	0.396505	18
Rph3a	2.73306e-98	0.682261	0.328	0.086	8.82012e-94	0		Rph3a	2.73306e-98	0.682261	0.328	0.086	8.82012e-94	1		Vash1	2.00152e-27	2.0847	0.137	0.007	6.45929e-23	5		Zfp612	1.22863e-05	2.22493	0.185	0.008	0.396505	18
Senp2	2.74568e-98	0.674542	0.311	0.077	8.86086e-94	0		Senp2	2.74568e-98	0.674542	0.311	0.077	8.86086e-94	1		Chga	2.02562e-27	1.15177	0.17	0.021	6.53709e-23	5		Eif5b	1.24115e-05	1.2578	0.407	0.101	0.400545	18
Praf2	0	1.75	0.12	0.01	0	0		Mrpl20	2.99023e-98	2.0523	0.13	0.005	9.65007e-94	1		Slc35f3	2.36571e-27	0.425471	0.62	0.275	7.63463e-23	5		R3hdm2	1.2526e-05	0.751886	0.574	0.176	0.404238	18
Prdx1	0	1.7	0.18	0.02	0	0		Cacna1h	3.07615e-98	1.08427	0.213	0.034	9.92734e-94	1		Foxk1	2.45956e-27	0.989012	0.235	0.052	7.93748e-23	5		Gtf2h1	1.25498e-05	1.5068	0.259	0.034	0.405008	18
Prdx2	0	2.17	0.21	0.01	0	0		Ndufs2	3.11732e-98	1.62198	0.157	0.013	1.00602e-93	1		Snhg11	2.46118e-27	0.552713	0.559	0.251	7.94271e-23	5		Tmco1	1.27298e-05	2.14188	0.185	0.008	0.410817	18
Prdx5	0	3.41	0.33	0.01	0	0		Slc4a3	3.23656e-98	1.32039	0.162	0.015	1.0445e-93	1		Dlst	2.4648e-27	1.15597	0.186	0.028	7.9544e-23	5		Prdx1	1.27298e-05	2.27225	0.185	0.008	0.410817	18
Prdx6	0	1.57	0.13	0.01	0	0		Yipf4	3.28201e-98	1.03935	0.24	0.046	1.05917e-93	1		Mapk8ip3	2.53146e-27	0.923972	0.226	0.048	8.16954e-23	5		Emc8	1.27298e-05	1.98444	0.185	0.008	0.410817	18
Preb	0	2.07	0.21	0.01	0	0		Med4	3.29422e-98	1.71636	0.143	0.008	1.06311e-93	1		Mapk8ip1	2.5905e-27	1.35343	0.172	0.022	8.36008e-23	5		Timm13	1.27298e-05	2.12824	0.185	0.008	0.410817	18
Prelid3a	0	2.08	0.39	0.03	0	0		Grm2	3.62113e-98	1.21366	0.188	0.024	1.16861e-93	1		Ptk2b	2.73334e-27	0.373692	0.665	0.307	8.82105e-23	5		Pdlim7	1.27298e-05	2.19518	0.185	0.008	0.410817	18
Prkcsh	0	1.02	0.12	0.02	0	0		Psma5	4.37855e-98	1.53411	0.177	0.02	1.41304e-93	1		Dbndd2	2.99444e-27	1.34242	0.175	0.023	9.66366e-23	5		Kras	1.28974e-05	0.950351	0.463	0.126	0.416225	18
Prmt1	0	1.77	0.11	0	0	0		Map1a	4.53154e-98	1.0399	0.23	0.041	1.46242e-93	1		Dlat	3.18631e-27	1.05876	0.224	0.047	1.02828e-22	5		Zbtb18	1.2961e-05	1.35023	0.296	0.05	0.418276	18
Prnp	0	1.05	0.56	0.14	0	0		Hdgf	4.78373e-98	1.50885	0.171	0.018	1.5438e-93	1		Cdipt	3.54721e-27	1.20325	0.181	0.026	1.14476e-22	5		Als2	1.31886e-05	1.67165	0.185	0.008	0.425622	18
Proser1	0	1.18	0.13	0.02	0	0		Telo2	5.36145e-98	1.66866	0.138	0.007	1.73025e-93	1		5031439G07Rik	3.57129e-27	1.20587	0.196	0.033	1.15253e-22	5		Kif3b	1.31886e-05	1.7091	0.185	0.008	0.425622	18
Ccnd2	5.362e-98	0.83387	0.278	0.063	1.73042e-93	0		Ccnd2	5.362e-98	0.83387	0.278	0.063	1.73042e-93	1		Zkscan16	3.97553e-27	1.01483	0.18	0.025	1.28298e-22	5		Eno1	1.31886e-05	1.88011	0.185	0.008	0.425622	18
Rasgef1a	5.38819e-98	0.495614	0.483	0.166	1.73888e-93	0		Rasgef1a	5.38819e-98	0.495614	0.483	0.166	1.73888e-93	1		Hk1	3.99104e-27	0.897403	0.202	0.036	1.28799e-22	5		Ap2s1	1.31886e-05	1.86318	0.185	0.008	0.425622	18
Prpf4b	0	1.06	0.43	0.1	0	0		Txn1	5.64015e-98	1.85305	0.137	0.007	1.82019e-93	1		Map1lc3a	4.11621e-27	2.09961	0.141	0.009	1.32838e-22	5		Taf10	1.31886e-05	1.89426	0.185	0.008	0.425622	18
Prr7	0	2.39	0.27	0.01	0	0		Pam16	6.0949e-98	1.9579	0.132	0.005	1.96695e-93	1		Ube2v1	4.19607e-27	1.54275	0.149	0.012	1.35416e-22	5		Letm2	1.31886e-05	1.52101	0.185	0.008	0.425622	18
Prrt1	0	1.52	0.27	0.03	0	0		Clasrp	6.12058e-98	1.44711	0.157	0.013	1.97523e-93	1		Fam171b	4.25567e-27	0.338562	0.542	0.227	1.37339e-22	5		Fnta	1.31886e-05	1.73735	0.185	0.008	0.425622	18
Mapk8ip3	6.78083e-98	0.958378	0.243	0.047	2.18831e-93	0		Mapk8ip3	6.78083e-98	0.958378	0.243	0.047	2.18831e-93	1		Crtac1	4.2654e-27	0.862087	0.287	0.081	1.37653e-22	5		Dazap1	1.31886e-05	1.30132	0.185	0.008	0.425622	18
Prxl2a	0	1.74	0.25	0.03	0	0		Vps28	7.7853e-98	1.86316	0.127	0.004	2.51247e-93	1		Caml	4.30507e-27	0.932836	0.212	0.041	1.38933e-22	5		Gabarap	1.31886e-05	1.76687	0.185	0.008	0.425622	18
Psmc6	9.77502e-98	0.838056	0.26	0.054	3.15459e-93	0		Psmc6	9.77502e-98	0.838056	0.26	0.054	3.15459e-93	1		Wdr83os	4.39202e-27	1.89339	0.133	0.005	1.41739e-22	5		C1qbp	1.31886e-05	2.14805	0.185	0.008	0.425622	18
Klhl22	1.18684e-97	0.964873	0.227	0.04	3.83018e-93	0		Klhl22	1.18684e-97	0.964873	0.227	0.04	3.83018e-93	1		Tubb4b	4.39727e-27	1.83786	0.151	0.013	1.41909e-22	5		Arhgap23	1.31886e-05	1.47443	0.185	0.008	0.425622	18
Slc35f3	1.40728e-97	0.449712	0.701	0.293	4.54159e-93	0		Slc35f3	1.40728e-97	0.449712	0.701	0.293	4.54159e-93	1		Eno1	4.86213e-27	1.67233	0.161	0.017	1.56911e-22	5		Med10	1.31886e-05	1.61617	0.185	0.008	0.425622	18
Psap	0	1.26	0.67	0.16	0	0		Tssc4	1.54207e-97	2.08317	0.117	0.001	4.97656e-93	1		Kansl3	4.89297e-27	0.976464	0.193	0.031	1.57906e-22	5		Prxl2a	1.31886e-05	1.52003	0.185	0.008	0.425622	18
Tspan13	2.77556e-97	0.435348	0.515	0.185	8.95728e-93	0		Tspan13	2.77556e-97	0.435348	0.515	0.185	8.95728e-93	1		Anxa6	5.00583e-27	0.73061	0.242	0.055	1.61548e-22	5		Bnip3l	1.31886e-05	1.27274	0.185	0.008	0.425622	18
Gabbr2	2.92901e-97	0.431502	0.721	0.305	9.45251e-93	0		Gabbr2	2.92901e-97	0.431502	0.721	0.305	9.45251e-93	1		Pam16	5.10071e-27	2.02562	0.135	0.007	1.6461e-22	5		Puf60	1.31886e-05	1.54662	0.185	0.008	0.425622	18
Psd	0	1.77	0.27	0.03	0	0		Usp20	3.37295e-97	1.75665	0.15	0.011	1.08852e-92	1		Rpl35	5.34634e-27	1.99767	0.135	0.007	1.72537e-22	5		Csnk1e	1.31886e-05	2.00503	0.185	0.008	0.425622	18
Mtdh	3.40216e-97	0.432688	0.581	0.22	1.09795e-92	0		Mtdh	3.40216e-97	0.432688	0.581	0.22	1.09795e-92	1		Yipf4	5.69607e-27	0.804359	0.262	0.068	1.83824e-22	5		Pmm2	1.31886e-05	1.59662	0.185	0.008	0.425622	18
Sptbn4	3.50674e-97	0.550549	0.378	0.112	1.1317e-92	0		Sptbn4	3.50674e-97	0.550549	0.378	0.112	1.1317e-92	1		Zmynd8	5.96985e-27	0.563065	0.317	0.097	1.92659e-22	5		Borcs7	1.31886e-05	1.71544	0.185	0.008	0.425622	18
Psenen	0	2.77	0.22	0	0	0		Bax	3.99692e-97	1.92017	0.127	0.004	1.28988e-92	1		Bcar1	5.99661e-27	1.32365	0.171	0.022	1.93523e-22	5		Arih2	1.32942e-05	1.61747	0.333	0.067	0.429031	18
Rapgef1	4.50473e-97	0.723189	0.292	0.069	1.45377e-92	0		Rapgef1	4.50473e-97	0.723189	0.292	0.069	1.45377e-92	1		Epn1	6.03196e-27	1.36659	0.173	0.023	1.94663e-22	5		Sesn1	1.34575e-05	0.721143	0.537	0.16	0.434301	18
Gon4l	5.26413e-97	0.732145	0.278	0.063	1.69884e-92	0		Gon4l	5.26413e-97	0.732145	0.278	0.063	1.69884e-92	1		Rasgef1a	6.13831e-27	0.446864	0.465	0.184	1.98096e-22	5		Tmem178	1.45148e-05	0.893096	0.519	0.168	0.468422	18
Bod1l	5.3984e-97	0.711557	0.347	0.096	1.74217e-92	0		Bod1l	5.3984e-97	0.711557	0.347	0.096	1.74217e-92	1		Sort1	6.57714e-27	0.350303	0.483	0.191	2.12258e-22	5		Cnksr2	1.46468e-05	-0.939877	0.981	0.882	0.472682	18
Psma1	0	1.62	0.28	0.04	0	0		Yipf3	6.23715e-97	1.78271	0.136	0.007	2.01285e-92	1		Ccdc107	6.64811e-27	1.63204	0.138	0.008	2.14548e-22	5		Tusc3	1.49281e-05	0.765208	0.63	0.218	0.481758	18
Psma2	0	1.08	0.21	0.04	0	0		Efnb3	7.87039e-97	1.42263	0.163	0.016	2.53993e-92	1		Tmem132a	6.66483e-27	1.13995	0.181	0.026	2.15087e-22	5		Ptpre	1.49293e-05	0.562788	0.667	0.235	0.481799	18
Psma3	0	1.13	0.43	0.09	0	0		Lamtor2	7.99897e-97	1.98055	0.121	0.002	2.58143e-92	1		Mrpl23	6.75094e-27	2.22464	0.126	0.003	2.17866e-22	5		Dgat2	1.51288e-05	1.31341	0.296	0.05	0.488236	18
Dgkg	8.88585e-97	0.548911	0.791	0.374	2.86764e-92	0		Dgkg	8.88585e-97	0.548911	0.791	0.374	2.86764e-92	1		Clstn1	7.10375e-27	0.590665	0.322	0.101	2.29252e-22	5		Ldha	1.51884e-05	2.13114	0.222	0.025	0.490161	18
Psma4	0	1.68	0.15	0.01	0	0		Plcl1	9.11121e-97	-1.13231	0.812	0.739	2.94037e-92	1		Map6	7.49652e-27	0.912158	0.241	0.056	2.41928e-22	5		Abhd6	1.52135e-05	0.966561	0.5	0.16	0.490971	18
St3gal5	1.02048e-96	0.594077	0.375	0.111	3.29329e-92	0		St3gal5	1.02048e-96	0.594077	0.375	0.111	3.29329e-92	1		Praf2	7.71361e-27	1.66218	0.143	0.01	2.48934e-22	5		Nr4a2	1.5327e-05	1.29292	0.463	0.134	0.494632	18
Psma5	0	1.53	0.18	0.02	0	0		Gm34567	1.14764e-96	1.04574	0.262	0.057	3.70367e-92	1		Stx5a	7.91169e-27	0.721543	0.217	0.043	2.55326e-22	5		Sirt2	1.5472e-05	2.22724	0.204	0.017	0.499312	18
Frrs1l	1.6283e-96	0.473679	0.44	0.144	5.25484e-92	0		Frrs1l	1.6283e-96	0.473679	0.44	0.144	5.25484e-92	1		Clcn4	7.93677e-27	0.979661	0.24	0.056	2.56135e-22	5		Dnajc18	1.55221e-05	1.14451	0.296	0.05	0.50093	18
Bcl11b	1.84052e-96	0.485908	0.6	0.234	5.93972e-92	0		Bcl11b	1.84052e-96	0.485908	0.6	0.234	5.93972e-92	1		Snx3	8.1327e-27	0.725665	0.279	0.077	2.62458e-22	5		Mphosph8	1.57802e-05	1.11203	0.389	0.092	0.509259	18
Flnb	2.63645e-96	0.566065	0.382	0.114	8.50834e-92	0		Flnb	2.63645e-96	0.566065	0.382	0.114	8.50834e-92	1		Mtdh	8.33089e-27	0.374494	0.525	0.22	2.68854e-22	5		Nrxn3	1.60984e-05	-1.14716	1	0.933	0.519528	18
Psma6	0	1.05	0.16	0.03	0	0		Atp6v1g1	3.08204e-96	1.80298	0.138	0.008	9.94636e-92	1		Rab5if	8.43064e-27	1.18319	0.173	0.023	2.72074e-22	5		Pea15a	1.65092e-05	2.33726	0.204	0.017	0.532783	18
Fbxw2	3.22194e-96	0.856908	0.287	0.068	1.03979e-91	0		Fbxw2	3.22194e-96	0.856908	0.287	0.068	1.03979e-91	1		Cirbp	8.46593e-27	1.68247	0.137	0.008	2.73213e-22	5		Rsbn1l	1.67649e-05	0.730332	0.407	0.101	0.541037	18
Anks3	3.88451e-96	0.867106	0.268	0.059	1.25361e-91	0		Anks3	3.88451e-96	0.867106	0.268	0.059	1.25361e-91	1		Got1	8.93019e-27	1.04181	0.209	0.04	2.88195e-22	5		Bbs5	1.67769e-05	1.26534	0.315	0.059	0.541425	18
Psma7	0	2.45	0.28	0.01	0	0		Ypel4	4.31742e-96	1.01968	0.231	0.043	1.39332e-91	1		Ssu72	8.98796e-27	0.969764	0.221	0.047	2.90059e-22	5		Ptpn1	1.67769e-05	1.06071	0.315	0.059	0.541425	18
Psmb1	0	1.48	0.27	0.04	0	0		Tmed4	4.39889e-96	1.61024	0.147	0.011	1.41961e-91	1		Eftud2	9.50775e-27	0.768868	0.254	0.063	3.06834e-22	5		Tmem116	1.70523e-05	2.03458	0.204	0.017	0.550311	18
Psmb3	0	2.06	0.18	0.01	0	0		Ttc4	4.43266e-96	1.47004	0.161	0.015	1.43051e-91	1		St3gal5	9.6062e-27	0.626612	0.319	0.099	3.10011e-22	5		Ppp3r1	1.70985e-05	0.8505	0.537	0.176	0.551803	18
Bsn	5.24549e-96	0.497354	0.447	0.149	1.69282e-91	0		Bsn	5.24549e-96	0.497354	0.447	0.149	1.69282e-91	1		Prr14l	1.00165e-26	0.528902	0.375	0.13	3.23253e-22	5		Shtn1	1.70992e-05	0.639717	0.463	0.126	0.551826	18
Psmb4	0	2.48	0.19	0.01	0	0		Mrpl23	5.46757e-96	2.06855	0.121	0.003	1.7645e-91	1		Ndufv1	1.03623e-26	1.52565	0.147	0.012	3.34412e-22	5		Cd47	1.71273e-05	0.825185	0.778	0.345	0.552732	18
Stk38	5.8479e-96	0.696254	0.324	0.086	1.88723e-91	0		Stk38	5.8479e-96	0.696254	0.324	0.086	1.88723e-91	1		Podxl2	1.11408e-26	1.38586	0.16	0.017	3.59535e-22	5		Asphd2	1.71953e-05	1.11146	0.296	0.05	0.554926	18
Psmb5	0	2.82	0.28	0.01	0	0		Camta2	5.93102e-96	1.04732	0.21	0.034	1.91406e-91	1		Atp6v0a1	1.18996e-26	0.344529	0.547	0.229	3.84025e-22	5		Klc1	1.74947e-05	1.17199	0.407	0.101	0.564588	18
Rnf169	6.82281e-96	0.490279	0.436	0.142	2.20186e-91	0		Rnf169	6.82281e-96	0.490279	0.436	0.142	2.20186e-91	1		Tia1	1.20621e-26	0.312129	0.598	0.265	3.89269e-22	5		Glrx3	1.76124e-05	2.16915	0.204	0.017	0.568387	18
Psmb6	0	2.3	0.17	0	0	0		Ina	7.41664e-96	1.11188	0.214	0.036	2.3935e-91	1		Ewsr1	1.28072e-26	0.279946	0.404	0.144	4.13314e-22	5		Cct5	1.76124e-05	2.25735	0.204	0.017	0.568387	18
Psmc1	0	1.51	0.2	0.02	0	0		Cdc37	7.58696e-96	1.81998	0.138	0.008	2.44847e-91	1		Ttc4	1.29176e-26	1.38597	0.16	0.017	4.16876e-22	5		Agpat3	1.76693e-05	1.32228	0.278	0.042	0.570222	18
Madd	8.27318e-96	0.787108	0.265	0.058	2.66992e-91	0		Madd	8.27318e-96	0.787108	0.265	0.058	2.66992e-91	1		Pdap1	1.4162e-26	1.73877	0.156	0.016	4.57036e-22	5		Mid1	1.8095e-05	1.32662	0.296	0.05	0.58396	18
Snx3	8.5723e-96	0.8078	0.307	0.078	2.76645e-91	0		Snx3	8.5723e-96	0.8078	0.307	0.078	2.76645e-91	1		Pitpna	1.43866e-26	0.698534	0.275	0.074	4.64285e-22	5		Cox19	1.819e-05	1.40372	0.204	0.017	0.587028	18
Psmc3	0	1.88	0.17	0.01	0	0		Cry2	8.60207e-96	1.06423	0.217	0.037	2.77606e-91	1		Guk1	1.45768e-26	2.20041	0.133	0.007	4.70423e-22	5		Ndufs4	1.84199e-05	1.10309	0.481	0.16	0.594448	18
Psmc4	0	1.94	0.1	0	0	0		Hspa9	8.88891e-96	1.01698	0.248	0.05	2.86863e-91	1		Me3	1.48781e-26	0.453602	0.542	0.231	4.80146e-22	5		Kif5c	1.86021e-05	0.756715	0.63	0.227	0.600328	18
Psmc5	0	2.2	0.2	0.01	0	0		Txn2	1.0231e-95	1.68307	0.147	0.011	3.30176e-91	1		Cdk11b	1.48814e-26	1.03993	0.18	0.026	4.80254e-22	5		Tmem70	1.862e-05	1.93144	0.148	0	0.600904	18
Psmd13	0	1.4	0.17	0.02	0	0		Lamtor4	1.02755e-95	1.77563	0.133	0.006	3.31609e-91	1		Gm1043	1.53833e-26	1.05108	0.203	0.038	4.96449e-22	5		Dbi	1.862e-05	2.53595	0.148	0	0.600904	18
Tusc3	1.05078e-95	0.357291	0.63	0.249	3.39107e-91	0		Tusc3	1.05078e-95	0.357291	0.63	0.249	3.39107e-91	1		Tmem256	1.5862e-26	2.32542	0.119	0.001	5.11899e-22	5		Kcnk2	1.862e-05	2.28543	0.148	0	0.600904	18
Rhobtb2	1.20207e-95	0.96649	0.226	0.041	3.87931e-91	0		Rhobtb2	1.20207e-95	0.96649	0.226	0.041	3.87931e-91	1		Ufc1	1.60194e-26	1.60092	0.154	0.015	5.16979e-22	5		Usp20	1.862e-05	2.04732	0.148	0	0.600904	18
Psmd4	0	1.46	0.19	0.02	0	0		Ube2i	1.41405e-95	1.41039	0.182	0.023	4.56342e-91	1		Lncppara	1.66793e-26	0.646137	0.286	0.08	5.38274e-22	5		Lpcat4	1.862e-05	2.3679	0.148	0	0.600904	18
Psmd5	0	1.08	0.13	0.02	0	0		Slc48a1	1.49193e-95	1.7524	0.138	0.008	4.81476e-91	1		Slitrk3	1.70658e-26	0.69723	0.258	0.065	5.50749e-22	5		Hypk	1.862e-05	2.18556	0.148	0	0.600904	18
Psmd6	0	1.39	0.14	0.02	0	0		B4galnt1	1.59784e-95	1.34427	0.171	0.019	5.15656e-91	1		Ralbp1	1.74798e-26	1.11574	0.189	0.031	5.64108e-22	5		Lamtor5	1.862e-05	2.495	0.148	0	0.600904	18
Psmd7	0	2.3	0.29	0.02	0	0		Fam189b	1.70176e-95	1.72578	0.135	0.007	5.49193e-91	1		Tmem165	1.75881e-26	0.930176	0.222	0.048	5.67603e-22	5		Slc2a1	1.862e-05	2.02219	0.148	0	0.600904	18
Psmd8	0	1.75	0.1	0	0	0		Higd1a	2.22326e-95	1.83437	0.137	0.008	7.1749e-91	1		Rundc3a	1.81691e-26	1.23339	0.187	0.03	5.86353e-22	5		1110065P20Rik	1.862e-05	1.99838	0.148	0	0.600904	18
Psmd9	0	1.38	0.18	0.02	0	0		Jund	2.74992e-95	1.82862	0.123	0.003	8.87454e-91	1		Tmem120b	1.8181e-26	1.71929	0.158	0.017	5.86737e-22	5		Thap3	1.862e-05	2.33384	0.148	0	0.600904	18
Tia1	3.41961e-95	0.391832	0.659	0.264	1.10358e-90	0		Tia1	3.41961e-95	0.391832	0.659	0.264	1.10358e-90	1		Necap1	1.85257e-26	1.52336	0.154	0.015	5.97862e-22	5		Rpl22	1.862e-05	2.42248	0.148	0	0.600904	18
Psmg2	0	1.07	0.1	0.01	0	0		Timm10b	3.79265e-95	1.85323	0.131	0.006	1.22396e-90	1		Mir124a-1hg	1.85771e-26	0.721394	0.267	0.07	5.9952e-22	5		Cdk5	1.862e-05	2.08591	0.148	0	0.600904	18
Kif5c	5.3105e-95	0.452271	0.518	0.186	1.71381e-90	0		Kif5c	5.3105e-95	0.452271	0.518	0.186	1.71381e-90	1		Pnkp	1.86142e-26	1.84362	0.141	0.01	6.00719e-22	5		Tmem128	1.862e-05	2.2621	0.148	0	0.600904	18
Fus	6.52053e-95	0.413845	0.505	0.179	2.1043e-90	0		Fus	6.52053e-95	0.413845	0.505	0.179	2.1043e-90	1		Madd	1.86596e-26	0.791354	0.229	0.051	6.02182e-22	5		Tmsb10	1.862e-05	2.09436	0.148	0	0.600904	18
Gm47283	6.77792e-95	0.634346	0.418	0.136	2.18737e-90	0		Gm47283	6.77792e-95	0.634346	0.418	0.136	2.18737e-90	1		Agpat4	1.9167e-26	0.663654	0.288	0.082	6.18558e-22	5		Podxl2	1.862e-05	2.47815	0.148	0	0.600904	18
Ankrd12	8.81112e-95	0.538004	0.489	0.173	2.84353e-90	0		Ankrd12	8.81112e-95	0.538004	0.489	0.173	2.84353e-90	1		Rab11b	1.9264e-26	1.26562	0.171	0.023	6.21687e-22	5		Blvrb	1.862e-05	2.35358	0.148	0	0.600904	18
Pstk	0	1.28	0.26	0.04	0	0		Ufc1	9.80867e-95	1.456	0.156	0.014	3.16545e-90	1		Psma5	1.96479e-26	1.47187	0.163	0.02	6.34078e-22	5		Rbm42	1.862e-05	2.08732	0.148	0	0.600904	18
Ptgds	0	2.85	0.17	0	0	0		Abcf1	1.00774e-94	1.35086	0.182	0.024	3.25218e-90	1		Tubb4a	2.29308e-26	1.44372	0.159	0.017	7.40024e-22	5		Cars	1.862e-05	1.88943	0.148	0	0.600904	18
Ptma	0	2.24	0.35	0.03	0	0		Bcap31	1.07036e-94	1.35551	0.171	0.02	3.45427e-90	1		0610012G03Rik	2.35488e-26	2.11436	0.126	0.004	7.59966e-22	5		Mt2	1.862e-05	2.60869	0.148	0	0.600904	18
Ptms	0	1.74	0.29	0.03	0	0		Gnptg	1.10318e-94	1.14424	0.191	0.027	3.56017e-90	1		Aarsd1	2.61516e-26	1.42066	0.159	0.017	8.43964e-22	5		Map1lc3b	1.862e-05	2.1329	0.148	0	0.600904	18
Mphosph8	1.53172e-94	0.743411	0.286	0.068	4.94315e-90	0		Mphosph8	1.53172e-94	0.743411	0.286	0.068	4.94315e-90	1		Mbnl2	2.62598e-26	0.430364	0.715	0.356	8.47456e-22	5		Impdh2	1.862e-05	2.21218	0.148	0	0.600904	18
Ptov1	0	2.06	0.21	0.01	0	0		Rpn2	1.62048e-94	1.29973	0.202	0.032	5.2296e-90	1		Cemip	2.67566e-26	0.436485	0.406	0.15	8.6349e-22	5		Sbno2	1.862e-05	2.09395	0.148	0	0.600904	18
Mical2	1.70322e-94	0.441211	0.667	0.275	5.49663e-90	0		Mical2	1.70322e-94	0.441211	0.667	0.275	5.49663e-90	1		Pfdn6	2.69434e-26	2.37082	0.126	0.004	8.69516e-22	5		Rexo1	1.862e-05	1.9202	0.148	0	0.600904	18
Ptpmt1	0	1.39	0.13	0.01	0	0		Fam171a2	1.71948e-94	1.69977	0.137	0.008	5.54911e-90	1		Ube2i	2.84326e-26	1.48671	0.166	0.022	9.17576e-22	5		Plekhj1	1.862e-05	2.1631	0.148	0	0.600904	18
Ptpn1	0	1.05	0.23	0.04	0	0		Sprn	1.89705e-94	1.47582	0.16	0.016	6.12216e-90	1		Trappc4	2.85745e-26	2.13205	0.134	0.008	9.22158e-22	5		Llph	1.862e-05	2.39631	0.148	0	0.600904	18
Ptprn	0	1.28	0.38	0.06	0	0		Mrps14	1.91523e-94	1.76453	0.133	0.007	6.18082e-90	1		Aurkaip1	2.86668e-26	2.28013	0.124	0.003	9.25134e-22	5		2310033P09Rik	1.862e-05	2.0787	0.148	0	0.600904	18
Puf60	0	2.14	0.2	0.01	0	0		Nudc	2.08649e-94	1.79114	0.128	0.005	6.73351e-90	1		Lamtor2	2.91407e-26	2.22023	0.121	0.002	9.40429e-22	5		Lyrm9	1.862e-05	2.08938	0.148	0	0.600904	18
Pura	0	1.46	0.59	0.12	0	0		Lsm4	2.09063e-94	2.08006	0.117	0.002	6.74689e-90	1		Tm2d1	2.97163e-26	0.977845	0.207	0.04	9.59005e-22	5		Mien1	1.862e-05	2.33245	0.148	0	0.600904	18
Ndrg3	2.30348e-94	0.521769	0.456	0.155	7.4338e-90	0		Ndrg3	2.30348e-94	0.521769	0.456	0.155	7.4338e-90	1		Car11	3.16494e-26	0.958528	0.21	0.041	1.02139e-21	5		Hpcal1	1.862e-05	2.22353	0.148	0	0.600904	18
Qtrt1	0	1.55	0.11	0.01	0	0		Ptpn1	2.672e-94	1.05279	0.225	0.041	8.62307e-90	1		Rab11fip3	3.24202e-26	0.605999	0.298	0.088	1.04626e-21	5		Mlh3	1.862e-05	1.86349	0.148	0	0.600904	18
R3hdm4	0	1.47	0.29	0.04	0	0		Dnajc8	2.75591e-94	1.00181	0.212	0.036	8.89388e-90	1		Mmp24	3.36994e-26	1.43574	0.166	0.022	1.08755e-21	5		Zc3h7b	1.862e-05	2.29144	0.148	0	0.600904	18
Lncppara	2.99073e-94	0.772617	0.3	0.076	9.65169e-90	0		Lncppara	2.99073e-94	0.772617	0.3	0.076	9.65169e-90	1		Tmem63b	3.52762e-26	0.797619	0.233	0.054	1.13843e-21	5		Smdt1	1.862e-05	2.23097	0.148	0	0.600904	18
Fam120b	3.97617e-94	0.758985	0.279	0.065	1.28319e-89	0		Fam120b	3.97617e-94	0.758985	0.279	0.065	1.28319e-89	1		Kptn	3.8105e-26	1.83613	0.142	0.011	1.22972e-21	5		Tarbp2	1.862e-05	1.87227	0.148	0	0.600904	18
Rab11b	0	1.58	0.17	0.02	0	0		Pdia6	4.37217e-94	1.45729	0.176	0.022	1.41099e-89	1		Abhd17a	3.93749e-26	1.91938	0.137	0.009	1.27071e-21	5		Gnl1	1.862e-05	2.0517	0.148	0	0.600904	18
Rab24	0	1.4	0.12	0.01	0	0		Rtraf	6.70232e-94	1.52385	0.153	0.014	2.16297e-89	1		Cct8	4.23992e-26	1.15721	0.19	0.033	1.36831e-21	5		Yipf3	1.862e-05	1.97454	0.148	0	0.600904	18
Rab34	0	1.58	0.13	0.01	0	0		Zfp740	7.0209e-94	1.39127	0.154	0.014	2.26578e-89	1		Zc3h15	4.29185e-26	0.862898	0.239	0.057	1.38507e-21	5		Sra1	1.862e-05	2.19421	0.148	0	0.600904	18
Rab36	0	1.22	0.14	0.02	0	0		Mrpl53	7.39021e-94	1.65508	0.135	0.007	2.38497e-89	1		Bsn	4.61247e-26	0.443447	0.397	0.144	1.48854e-21	5		Ccdc85b	1.862e-05	2.42331	0.148	0	0.600904	18
Rab3a	0	2.92	0.43	0.02	0	0		Cep78	1.36763e-93	1.12268	0.211	0.036	4.41362e-89	1		Bcl11b	4.65418e-26	0.410237	0.605	0.277	1.502e-21	5		Gm31356	1.862e-05	1.99109	0.148	0	0.600904	18
Rab5b	0	1.1	0.21	0.04	0	0		Ssbp4	1.72844e-93	1.67792	0.136	0.008	5.57803e-89	1		Cdk9	4.74614e-26	1.47588	0.155	0.016	1.53167e-21	5		Las1l	1.862e-05	2.07269	0.148	0	0.600904	18
Rab5if	0	1.86	0.2	0.01	0	0		Psma4	1.7691e-93	1.67936	0.154	0.014	5.70925e-89	1		Tmem175	4.74773e-26	0.858527	0.268	0.074	1.53219e-21	5		Usp14	1.88295e-05	1.22844	0.444	0.126	0.607665	18
Rabac1	0	3.47	0.46	0.01	0	0		Gripap1	1.91059e-93	1.03628	0.225	0.042	6.16584e-89	1		Rpn2	4.82907e-26	1.1015	0.197	0.037	1.55844e-21	5		Zfhx2	1.90142e-05	1.19361	0.333	0.067	0.613625	18
Syt11	2.00318e-93	0.398928	0.534	0.198	6.46466e-89	0		Syt11	2.00318e-93	0.398928	0.534	0.198	6.46466e-89	1		Mtmr12	5.05167e-26	0.3948	0.398	0.145	1.63028e-21	5		Khsrp	1.90394e-05	1.16915	0.296	0.05	0.614439	18
Srsf1	2.05121e-93	0.528745	0.39	0.12	6.61967e-89	0		Srsf1	2.05121e-93	0.528745	0.39	0.12	6.61967e-89	1		Hacd3	5.05861e-26	0.495605	0.332	0.107	1.63252e-21	5		Mfn2	1.93998e-05	2.00721	0.204	0.017	0.626072	18
Rabl6	0	1.26	0.44	0.08	0	0		Xbp1	2.07926e-93	1.65255	0.147	0.012	6.71017e-89	1		Plekhj1	5.24955e-26	1.82688	0.123	0.003	1.69414e-21	5		Parp1	1.9529e-05	1.09936	0.296	0.05	0.630241	18
Rack1	0	2.28	0.32	0.02	0	0		Ppp1ca	2.25301e-93	1.86956	0.126	0.005	7.27091e-89	1		Ddx46	5.26309e-26	0.675153	0.268	0.073	1.69851e-21	5		Nudt3	1.96236e-05	0.90505	0.389	0.092	0.633294	18
Rad51ap2	0	1.47	0.16	0.02	0	0		6430590A07Rik	2.3507e-93	1.40558	0.16	0.016	7.58617e-89	1		Gm10419	5.7745e-26	0.865571	0.254	0.066	1.86355e-21	5		Gpm6b	1.96245e-05	0.812247	0.833	0.42	0.633323	18
Rae1	0	1.13	0.14	0.02	0	0		Plekhj1	3.02201e-93	2.14679	0.112	0.001	9.75264e-89	1		Gsg1l	5.933e-26	1.02704	0.192	0.034	1.9147e-21	5		Os9	2.00331e-05	1.92989	0.204	0.017	0.646509	18
Scn3b	3.35521e-93	0.602675	0.355	0.103	1.08279e-88	0		Scn3b	3.35521e-93	0.602675	0.355	0.103	1.08279e-88	1		A930015D03Rik	6.04254e-26	0.737881	0.26	0.069	1.95005e-21	5		Srsf10	2.00536e-05	0.649273	0.389	0.092	0.64717	18
Ksr2	3.35619e-93	0.493307	0.51	0.188	1.08311e-88	0		Ksr2	3.35619e-93	0.493307	0.51	0.188	1.08311e-88	1		Psmd9	6.13755e-26	1.57273	0.154	0.016	1.98071e-21	5		Smap1	2.04986e-05	0.682431	0.481	0.143	0.66153	18
Ralbp1	0	1.14	0.2	0.03	0	0		Dhrs7b	3.48332e-93	1.52118	0.153	0.014	1.12414e-88	1		Smim26	6.47595e-26	2.17736	0.125	0.004	2.08992e-21	5		Mir22hg	2.05445e-05	1.08825	0.296	0.05	0.663013	18
Ramp1	0	1.72	0.47	0.06	0	0		Mesd	3.58879e-93	1.64162	0.141	0.01	1.15818e-88	1		Cdc40	6.57991e-26	0.423998	0.428	0.162	2.12347e-21	5		Ksr2	2.09213e-05	0.933126	0.593	0.218	0.675173	18
Ramp2	0	1.8	0.12	0.01	0	0		Csad	3.9125e-93	1.20156	0.187	0.026	1.26264e-88	1		Cpsf7	6.58491e-26	1.03	0.207	0.041	2.12508e-21	5		Nek9	2.12654e-05	0.932165	0.278	0.042	0.686277	18
Ran	0	2.23	0.23	0.01	0	0		Mageh1	4.80011e-93	1.73612	0.127	0.005	1.54909e-88	1		Castor2	6.68349e-26	1.31208	0.183	0.03	2.1569e-21	5		Supt6	2.14297e-05	1.3426	0.315	0.059	0.69158	18
Ppp2r5c	5.81476e-93	0.584299	0.358	0.105	1.87654e-88	0		Ppp2r5c	5.81476e-93	0.584299	0.358	0.105	1.87654e-88	1		Atp5k	6.6909e-26	1.84999	0.125	0.004	2.15929e-21	5		Klf9	2.17157e-05	0.418023	0.556	0.176	0.700809	18
Ranbp1	0	2.09	0.15	0.01	0	0		Snrpd1	6.74696e-93	1.57059	0.163	0.018	2.17738e-88	1		Clmp	6.78819e-26	0.789173	0.24	0.059	2.19069e-21	5		Rabgef1	2.18211e-05	2.14755	0.222	0.025	0.704211	18
Banp	7.93429e-93	0.835862	0.269	0.062	2.56056e-88	0		Banp	7.93429e-93	0.835862	0.269	0.062	2.56056e-88	1		Ccdc58	6.81656e-26	1.52875	0.165	0.022	2.19984e-21	5		Kcnj4	2.18328e-05	0.871138	0.278	0.042	0.704588	18
Zc3h15	8.23608e-93	0.804638	0.275	0.065	2.65795e-88	0		Zc3h15	8.23608e-93	0.804638	0.275	0.065	2.65795e-88	1		Tmem109	7.21997e-26	1.54078	0.139	0.01	2.33003e-21	5		Rnps1	2.19036e-05	0.991707	0.333	0.067	0.706872	18
Fam219a	8.90162e-93	0.843502	0.254	0.055	2.87273e-88	0		Fam219a	8.90162e-93	0.843502	0.254	0.055	2.87273e-88	1		Fam162a	7.29436e-26	1.2268	0.175	0.026	2.35404e-21	5		Nav1	2.20362e-05	1.01838	0.37	0.084	0.711153	18
Synj2bp	1.00374e-92	0.520715	0.357	0.104	3.23927e-88	0		Synj2bp	1.00374e-92	0.520715	0.357	0.104	3.23927e-88	1		Tafa5	7.57683e-26	0.715409	0.288	0.085	2.4452e-21	5		Sin3b	2.20532e-05	1.7458	0.204	0.017	0.711702	18
Ranbp3	0	1	0.11	0.01	0	0		Tmem258	1.07501e-92	1.96447	0.117	0.003	3.46926e-88	1		Psip1	7.70698e-26	0.351464	0.491	0.2	2.4872e-21	5		Aarsd1	2.20532e-05	1.90283	0.204	0.017	0.711702	18
Ewsr1	1.45515e-92	0.527154	0.432	0.144	4.69606e-88	0		Ewsr1	1.45515e-92	0.527154	0.432	0.144	4.69606e-88	1		Nfx1	8.30701e-26	0.549282	0.328	0.105	2.68084e-21	5		Nkiras1	2.24837e-05	1.80081	0.222	0.025	0.725595	18
Rap1gap	0	1.61	0.2	0.02	0	0		Pianp	1.54228e-92	1.56294	0.146	0.012	4.97724e-88	1		Fam13c	8.4532e-26	0.501043	0.37	0.131	2.72802e-21	5		Hnrnph2	2.24972e-05	1.21461	0.315	0.059	0.726031	18
Pkd1	1.66736e-92	0.613874	0.284	0.068	5.38092e-88	0		Pkd1	1.66736e-92	0.613874	0.284	0.068	5.38092e-88	1		Tmem14c	8.86172e-26	1.50816	0.127	0.005	2.85986e-21	5		AU040320	2.27283e-05	1.25897	0.296	0.05	0.733488	18
Rap2b	0	1.22	0.18	0.03	0	0		Snrpg	1.72818e-92	1.8542	0.131	0.007	5.57717e-88	1		Fam171a2	8.94586e-26	1.64185	0.127	0.005	2.88701e-21	5		Actn1	2.27485e-05	0.877083	0.463	0.134	0.734139	18
Rasl10a	0	2.99	0.4	0.01	0	0		Abcc8	1.82341e-92	1.09693	0.184	0.025	5.88451e-88	1		Wnk2	9.10224e-26	0.745243	0.247	0.062	2.93748e-21	5		C2cd2l	2.27686e-05	1.79049	0.204	0.017	0.73479	18
Rbis	0	1.69	0.15	0.01	0	0		Fam216a	2.19161e-92	1.1673	0.181	0.024	7.07277e-88	1		Bin1	9.41417e-26	0.870507	0.22	0.048	3.03814e-21	5		Adprh	2.27686e-05	1.58796	0.204	0.017	0.73479	18
Rbm3	0	1.01	0.29	0.06	0	0		Btg2	2.49161e-92	1.45763	0.162	0.017	8.04093e-88	1		Bex1	9.70203e-26	2.29629	0.124	0.004	3.13104e-21	5		Ncoa5	2.30498e-05	1.19973	0.315	0.059	0.743863	18
Rbm8a	0	1.3	0.1	0.01	0	0		Ccdc58	2.54403e-92	1.05503	0.211	0.036	8.2101e-88	1		Map7d1	1.03773e-25	1.43575	0.167	0.023	3.34896e-21	5		Abr	2.31176e-05	1.12692	0.852	0.471	0.746051	18
Rbmxl1	0	1.47	0.1	0.01	0	0		Psmd13	2.63747e-92	1.39658	0.17	0.02	8.51165e-88	1		Safb	1.03788e-25	0.9116	0.202	0.039	3.34945e-21	5		Gstm5	2.35061e-05	0.667025	0.204	0.017	0.75859	18
Rbx1	0	1.45	0.23	0.03	0	0		Mrps18a	3.08696e-92	1.53005	0.141	0.01	9.96225e-88	1		Atpaf1	1.06815e-25	0.826361	0.214	0.044	3.44715e-21	5		Psma5	2.35061e-05	1.15186	0.204	0.017	0.75859	18
Rchy1	0	1.46	0.27	0.04	0	0		Tecpr1	3.21831e-92	1.23169	0.185	0.026	1.03861e-87	1		Rnf25	1.10251e-25	1.51491	0.143	0.012	3.55802e-21	5		Nasp	2.35061e-05	1.41504	0.204	0.017	0.75859	18
Slc12a5	3.31393e-92	0.774609	0.273	0.064	1.06947e-87	0		Slc12a5	3.31393e-92	0.774609	0.273	0.064	1.06947e-87	1		Psmd6	1.1195e-25	1.51276	0.155	0.017	3.61286e-21	5		Uqcrc1	2.35061e-05	1.11931	0.204	0.017	0.75859	18
Rcn2	0	1.4	0.28	0.04	0	0		Zfp46	3.52213e-92	1.44231	0.149	0.013	1.13666e-87	1		Desi1	1.13556e-25	0.940523	0.202	0.039	3.66468e-21	5		Tnk2	2.35061e-05	1.80131	0.204	0.017	0.75859	18
Sec14l1	3.55997e-92	0.648821	0.324	0.089	1.14887e-87	0		Sec14l1	3.55997e-92	0.648821	0.324	0.089	1.14887e-87	1		Dynll2	1.17442e-25	1.43621	0.16	0.02	3.79007e-21	5		Taf11	2.35061e-05	1.69933	0.204	0.017	0.75859	18
Atp6v1a	5.02665e-92	0.424734	0.539	0.203	1.6222e-87	0		Atp6v1a	5.02665e-92	0.424734	0.539	0.203	1.6222e-87	1		Ptpn1	1.19359e-25	1.0926	0.203	0.04	3.85196e-21	5		Fam168b	2.36327e-05	0.950099	0.352	0.076	0.762675	18
Rdh14	0	1.61	0.19	0.02	0	0		Pou6f1	5.20729e-92	1.56412	0.152	0.014	1.6805e-87	1		Cdc42se2	1.19585e-25	0.452453	0.417	0.156	3.85924e-21	5		Arfgef2	2.39014e-05	1.02032	0.296	0.05	0.771345	18
Reep5	0	1.24	0.25	0.04	0	0		Hmgn1	6.04517e-92	1.21757	0.166	0.019	1.9509e-87	1		Ywhae	1.21192e-25	0.379409	0.595	0.267	3.9111e-21	5		Fam219a	2.42524e-05	0.876058	0.5	0.151	0.782673	18
Rer1	0	1.82	0.17	0.01	0	0		Gaa	6.71122e-92	1.15446	0.181	0.024	2.16584e-87	1		Rnf10	1.23584e-25	1.01454	0.205	0.041	3.9883e-21	5		Actr1b	2.42663e-05	0.910764	0.204	0.017	0.783122	18
Retreg2	0	1.61	0.28	0.03	0	0		Nphp4	6.98282e-92	1.31941	0.167	0.019	2.2535e-87	1		Sirt3	1.26247e-25	1.22048	0.161	0.02	4.07425e-21	5		Psenen	2.42663e-05	1.49764	0.204	0.017	0.783122	18
Rexo2	0	1.09	0.11	0.02	0	0		Ctsd	8.06331e-92	1.83348	0.129	0.006	2.60219e-87	1		Sf3b2	1.34872e-25	0.651418	0.303	0.094	4.3526e-21	5		Atxn3	2.42663e-05	1.65606	0.204	0.017	0.783122	18
Kif1bp	8.25858e-92	0.723331	0.284	0.069	2.66521e-87	0		Kif1bp	8.25858e-92	0.723331	0.284	0.069	2.66521e-87	1		Stk38	1.35327e-25	0.505918	0.293	0.087	4.36726e-21	5		Golga5	2.42663e-05	1.30006	0.204	0.017	0.783122	18
Rexo4	0	1.04	0.1	0.01	0	0		Rhou	8.50876e-92	1.41011	0.155	0.015	2.74595e-87	1		Cyth1	1.37582e-25	0.584335	0.288	0.086	4.44004e-21	5		Akap17b	2.42663e-05	0.814871	0.204	0.017	0.783122	18
Rfng	0	1.37	0.11	0.01	0	0		Pfdn2	9.87817e-92	1.50899	0.144	0.011	3.18788e-87	1		Zfand5	1.37903e-25	0.448198	0.327	0.106	4.45042e-21	5		Casc4	2.4573e-05	0.563318	0.574	0.202	0.793021	18
Chrm1	1.03575e-91	0.694356	0.286	0.07	3.34257e-87	0		Chrm1	1.03575e-91	0.694356	0.286	0.07	3.34257e-87	1		Trappc6b	1.54531e-25	1.18823	0.184	0.031	4.98703e-21	5		Ttbk1	2.45885e-05	1.89483	0.222	0.025	0.793519	18
Rfx3	0	-1.18	0.95	0.91	0	0		Plekhm2	1.08164e-91	1.02504	0.216	0.039	3.49067e-87	1		B3gat1	1.56673e-25	0.543456	0.253	0.065	5.05616e-21	5		Mdga2	2.46089e-05	-1.08882	0.944	0.849	0.794179	18
Rhbdd2	0	1.21	0.16	0.02	0	0		Polr2j	1.69474e-91	1.91429	0.121	0.004	5.46928e-87	1		Mcts1	1.62393e-25	0.848594	0.2	0.038	5.24074e-21	5		Ssb	2.51308e-05	0.578155	0.481	0.134	0.811022	18
Rhbdl1	0	1.42	0.11	0.01	0	0		Fbxl6	1.97383e-91	1.87319	0.117	0.003	6.36994e-87	1		Pnkd	1.65894e-25	1.28037	0.193	0.036	5.35373e-21	5		Dscaml1	2.52293e-05	1.03001	0.556	0.21	0.8142	18
Sptb	2.5166e-91	0.636484	0.327	0.091	8.12158e-87	0		Sptb	2.5166e-91	0.636484	0.327	0.091	8.12158e-87	1		Faf2	1.66954e-25	0.72445	0.25	0.064	5.38795e-21	5		Ttc4	2.53308e-05	1.49379	0.222	0.025	0.817475	18
Tpst1	2.5363e-91	0.84176	0.247	0.053	8.18516e-87	0		Tpst1	2.5363e-91	0.84176	0.247	0.053	8.18516e-87	1		Fus	1.7486e-25	0.287067	0.445	0.172	5.64307e-21	5		Cartpt	2.5371e-05	2.64382	0.241	0.034	0.818772	18
Rheb	0	1.25	0.27	0.05	0	0		Rhob	2.8786e-91	1.45626	0.156	0.016	9.28981e-87	1		Mrpl20	1.78107e-25	1.72682	0.131	0.008	5.74787e-21	5		Rhobtb2	2.5371e-05	1.87614	0.241	0.034	0.818772	18
Abhd12	2.88426e-91	0.423208	0.415	0.135	9.30808e-87	0		Abhd12	2.88426e-91	0.423208	0.415	0.135	9.30808e-87	1		Tsc1	1.90886e-25	0.682384	0.225	0.051	6.16027e-21	5		Brms1l	2.57695e-05	0.849019	0.296	0.05	0.831634	18
Rhob	0	1.46	0.16	0.02	0	0		Isca2	3.03535e-91	1.63899	0.13	0.007	9.79568e-87	1		Slk	2.02486e-25	0.518935	0.278	0.078	6.53461e-21	5		Capzb	2.58028e-05	1.03408	0.333	0.067	0.832709	18
Rhou	0	1.41	0.16	0.02	0	0		Mrpl4	3.21088e-91	1.81898	0.127	0.006	1.03622e-86	1		Rnf14	2.1071e-25	0.849544	0.228	0.053	6.80004e-21	5		Tbcel	2.58028e-05	0.99572	0.333	0.067	0.832709	18
Yipf5	3.38988e-91	0.956923	0.223	0.042	1.09398e-86	0		Yipf5	3.38988e-91	0.956923	0.223	0.042	1.09398e-86	1		Kif1bp	2.15971e-25	0.617041	0.268	0.075	6.96983e-21	5		Asb7	2.60944e-05	1.71344	0.222	0.025	0.842117	18
Rnf165	4.27923e-91	0.533227	0.332	0.093	1.38099e-86	0		Rnf165	4.27923e-91	0.533227	0.332	0.093	1.38099e-86	1		Naa38	2.17282e-25	1.98938	0.117	0.002	7.01213e-21	5		Psmc1	2.60944e-05	1.48468	0.222	0.025	0.842117	18
Acat1	4.6722e-91	0.836646	0.264	0.062	1.50781e-86	0		Acat1	4.6722e-91	0.836646	0.264	0.062	1.50781e-86	1		2024-09-11	2.21769e-25	0.47831	0.304	0.093	7.15691e-21	5		Prmt8	2.6662e-05	0.800123	0.611	0.21	0.860437	18
Ndfip2	4.78336e-91	0.549904	0.341	0.097	1.54369e-86	0		Ndfip2	4.78336e-91	0.549904	0.341	0.097	1.54369e-86	1		Ccnt1	2.22924e-25	0.661991	0.236	0.056	7.19422e-21	5		Mettl9	2.68404e-05	1.87443	0.278	0.05	0.866192	18
Zfp512	5.25064e-91	0.977058	0.229	0.045	1.69449e-86	0		Zfp512	5.25064e-91	0.977058	0.229	0.045	1.69449e-86	1		Kif3c	2.24283e-25	0.63625	0.24	0.059	7.23805e-21	5		Zfp536	2.69351e-05	0.888668	0.778	0.353	0.869251	18
Ubxn4	6.10174e-91	0.487931	0.405	0.131	1.96915e-86	0		Ubxn4	6.10174e-91	0.487931	0.405	0.131	1.96915e-86	1		Tmem126a	2.26185e-25	1.22853	0.198	0.039	7.29945e-21	5		Mpped2	2.69479e-05	1.01645	0.519	0.176	0.869662	18
Rilpl1	0	1.19	0.36	0.07	0	0		Tcp1	6.53169e-91	1.0739	0.214	0.038	2.10791e-86	1		Luc7l	2.31452e-25	0.519607	0.291	0.088	7.46941e-21	5		Adar	2.70684e-05	0.724825	0.352	0.076	0.873552	18
Rit2	0	-1.21	0.45	0.39	0	0		Ccdc12	6.69108e-91	1.37285	0.172	0.022	2.15935e-86	1		Map2k2	2.37388e-25	1.14118	0.169	0.024	7.66099e-21	5		Iqsec1	2.73035e-05	0.570177	0.426	0.109	0.881138	18
Rmdn1	0	1.52	0.48	0.08	0	0		Cox19	7.05809e-91	1.42705	0.16	0.017	2.27779e-86	1		Nrp2	2.39679e-25	0.489983	0.336	0.111	7.7349e-21	5		AC149090.1	2.79578e-05	0.702631	0.944	0.513	0.902253	18
Rnasek	0	3.76	0.67	0.02	0	0		A830036E02Rik	7.6356e-91	1.16639	0.201	0.033	2.46416e-86	1		Nat8l	2.7511e-25	1.28144	0.149	0.015	8.87836e-21	5		Araf	2.81123e-05	1.41586	0.333	0.076	0.907241	18
Rtf1	7.98761e-91	0.788723	0.274	0.065	2.57776e-86	0		Rtf1	7.98761e-91	0.788723	0.274	0.065	2.57776e-86	1		Gcc2	2.82768e-25	0.609251	0.268	0.074	9.12547e-21	5		Gm1043	2.85186e-05	1.64645	0.222	0.025	0.920354	18
Rnf10	0	1.01	0.21	0.04	0	0		Pcyox1	8.36423e-91	1.32239	0.165	0.019	2.6993e-86	1		Tmem60	2.90117e-25	1.93417	0.127	0.007	9.36264e-21	5		Rgs7	2.87878e-05	-1.47209	0.926	0.849	0.929041	18
Rnf112	0	2.03	0.47	0.05	0	0		Snhg8	9.25484e-91	2.01244	0.109	0.001	2.98672e-86	1		Epn2	2.90161e-25	0.346887	0.425	0.165	9.36408e-21	5		Fam163b	2.93733e-05	1.26877	0.222	0.025	0.947934	18
Rnf114	0	1.45	0.2	0.02	0	0		Rab5b	1.02062e-90	1.09933	0.205	0.035	3.29375e-86	1		Iqsec2	2.91381e-25	0.403339	0.367	0.13	9.40345e-21	5		Psmb3	2.93733e-05	1.76394	0.222	0.025	0.947934	18
Rnf167	0	1.58	0.17	0.02	0	0		Tubb3	1.02935e-90	1.62832	0.133	0.008	3.3219e-86	1		Cpeb3	2.98211e-25	0.315701	0.503	0.213	9.62385e-21	5		Strada	2.96173e-05	0.960301	0.352	0.076	0.95581	18
Rnf187	0	2.07	0.22	0.01	0	0		Hps4	1.11291e-90	1.6993	0.131	0.008	3.59159e-86	1		Emc6	3.02426e-25	2.00091	0.125	0.005	9.7599e-21	5		Plcl1	2.97178e-05	-0.939082	0.963	0.874	0.959054	18
Rnf208	0	2.04	0.14	0	0	0		Sf3b5	1.2301e-90	2.0965	0.107	0.001	3.96979e-86	1		Akap8	3.10039e-25	0.818709	0.219	0.049	1.00056e-20	5		Zfyve27	3.02522e-05	1.37007	0.222	0.025	0.976298	18
Rnf220	0	1.11	0.12	0.02	0	0		Psma2	1.50259e-90	1.07937	0.211	0.038	4.84915e-86	1		Tmem178	3.33348e-25	0.493251	0.375	0.137	1.07578e-20	5		Ogdh	3.03432e-05	1.0021	0.444	0.126	0.979237	18
Tmed10	1.57738e-90	0.836151	0.254	0.056	5.09052e-86	0		Tmed10	1.57738e-90	0.836151	0.254	0.056	5.09052e-86	1		Bag4	3.38678e-25	0.748894	0.225	0.052	1.09298e-20	5		Klhl22	3.11561e-05	1.79825	0.222	0.025	1	18
Rnf227	0	1.55	0.11	0.01	0	0		Pgp	1.71822e-90	1.92797	0.119	0.004	5.54502e-86	1		Zc3h13	3.43949e-25	0.428405	0.384	0.141	1.10999e-20	5		Kif17	3.17227e-05	1.93919	0.241	0.034	1	18
Lrrfip1	1.81241e-90	0.478814	0.356	0.106	5.849e-86	0		Lrrfip1	1.81241e-90	0.478814	0.356	0.106	5.849e-86	1		Slc4a3	3.55066e-25	1.29944	0.151	0.016	1.14587e-20	5		Nedd8	3.20856e-05	1.69186	0.222	0.025	1	18
Nfx1	2.024e-90	0.476556	0.363	0.108	6.53185e-86	0		Nfx1	2.024e-90	0.476556	0.363	0.108	6.53185e-86	1		Gm47283	3.59641e-25	0.51932	0.343	0.117	1.16063e-20	5		Map1a	3.22256e-05	1.11275	0.389	0.101	1	18
Rnf25	0	1.36	0.14	0.01	0	0		Ndufa9	2.12203e-90	1.64548	0.147	0.013	6.84821e-86	1		Hnrnpl	3.64131e-25	0.605	0.278	0.08	1.17512e-20	5		Npas2	3.22648e-05	1.24335	0.5	0.168	1	18
Ablim3	2.44067e-90	0.595151	0.337	0.097	7.87655e-86	0		Ablim3	2.44067e-90	0.595151	0.337	0.097	7.87655e-86	1		Lrrc4b	3.66309e-25	0.925669	0.211	0.046	1.18215e-20	5		Sf3b3	3.24373e-05	1.04332	0.296	0.059	1	18
3110082I17Rik	2.56866e-90	0.954959	0.215	0.039	8.28959e-86	0		3110082I17Rik	2.56866e-90	0.954959	0.215	0.039	8.28959e-86	1		Rp9	3.71645e-25	0.791476	0.221	0.05	1.19937e-20	5		Kcnmb4	3.26155e-05	1.69383	0.241	0.034	1	18
Stx12	2.8812e-90	0.888023	0.236	0.048	9.29819e-86	0		Stx12	2.8812e-90	0.888023	0.236	0.048	9.29819e-86	1		Mrpl11	3.82028e-25	1.77311	0.119	0.003	1.23288e-20	5		Auts2	3.26611e-05	-0.583744	0.963	0.966	1	18
Rnf7	0	1.43	0.12	0.01	0	0		Tesc	3.2712e-90	1.51833	0.151	0.014	1.05568e-85	1		Nudt9	3.97025e-25	1.7662	0.132	0.009	1.28128e-20	5		Ago2	3.27152e-05	0.682765	0.5	0.151	1	18
Rnf8	0	1.1	0.18	0.03	0	0		Gle1	3.67372e-90	1.49037	0.158	0.017	1.18558e-85	1		Slc1a1	4.08096e-25	0.407064	0.406	0.154	1.31701e-20	5		Dgkz	3.30414e-05	0.790456	0.222	0.025	1	18
Rnh1	0	1.29	0.11	0.01	0	0		Fis1	6.60247e-90	1.22644	0.18	0.025	2.13075e-85	1		Snf8	4.14042e-25	1.18444	0.18	0.03	1.3362e-20	5		Gpd1	3.30414e-05	1.15056	0.222	0.025	1	18
Rnpep	0	1.49	0.22	0.03	0	0		Cebpz	6.70031e-90	1.04601	0.204	0.035	2.16233e-85	1		Tmem151a	4.36418e-25	1.44338	0.155	0.018	1.40841e-20	5		Clpp	3.30414e-05	1.67442	0.222	0.025	1	18
Gdap1	6.8277e-90	0.583909	0.321	0.089	2.20343e-85	0		Gdap1	6.8277e-90	0.583909	0.321	0.089	2.20343e-85	1		Ythdc1	4.49283e-25	0.388105	0.381	0.138	1.44993e-20	5		Hps4	3.30788e-05	2.13327	0.167	0.008	1	18
Gdpd1	8.01246e-90	0.818751	0.256	0.058	2.58578e-85	0		Gdpd1	8.01246e-90	0.818751	0.256	0.058	2.58578e-85	1		Wipf2	4.51326e-25	0.678712	0.25	0.065	1.45652e-20	5		Mat2b	3.35322e-05	1.79015	0.241	0.034	1	18
Rnpepl1	0	1.46	0.1	0.01	0	0		Coq2	8.3022e-90	1.04281	0.188	0.028	2.67928e-85	1		Sec14l2	4.77175e-25	1.56577	0.162	0.022	1.53994e-20	5		Atg9a	3.40242e-05	1.53395	0.222	0.025	1	18
Rnps1	0	1.55	0.29	0.04	0	0		Arxes2	9.1445e-90	1.6207	0.135	0.009	2.95111e-85	1		Banf1	4.79701e-25	2.2044	0.115	0.002	1.54809e-20	5		Tm2d1	3.41481e-05	0.780738	0.37	0.084	1	18
Rogdi	0	1.65	0.32	0.04	0	0		Dlst	1.01914e-89	1.06847	0.203	0.034	3.28898e-85	1		Ube2j2	4.91001e-25	1.22164	0.179	0.029	1.58456e-20	5		Carmil1	3.41481e-05	0.522581	0.37	0.084	1	18
Rp9	0	1.2	0.24	0.04	0	0		Ncaph2	1.14848e-89	1.4682	0.161	0.018	3.70637e-85	1		Gnptg	4.98087e-25	0.957251	0.177	0.028	1.60743e-20	5		Coq2	3.42273e-05	1.30659	0.259	0.042	1	18
Rpl10	0	2.9	0.33	0.01	0	0		Trmt112	1.16305e-89	1.88952	0.112	0.002	3.75339e-85	1		Gng7	4.98508e-25	0.476993	0.264	0.073	1.60879e-20	5		Dctn1	3.42695e-05	2.16668	0.167	0.008	1	18
Rpl10a	0	3.02	0.37	0.01	0	0		Ubald1	1.23159e-89	1.73997	0.122	0.005	3.9746e-85	1		Gdap1	5.00504e-25	0.530474	0.292	0.088	1.61523e-20	5		Ngrn	3.42695e-05	1.94226	0.167	0.008	1	18
Rpl11	0	3.92	0.51	0.01	0	0		Iqsec3	1.57926e-89	1.22177	0.186	0.028	5.09659e-85	1		Gtf2i	5.04662e-25	0.263706	0.406	0.153	1.62865e-20	5		Hnrnpk	3.46067e-05	0.665928	0.519	0.168	1	18
Srsf10	1.61522e-89	0.523403	0.35	0.103	5.21264e-85	0		Srsf10	1.61522e-89	0.523403	0.35	0.103	5.21264e-85	1		Celf5	5.0872e-25	0.451563	0.284	0.084	1.64174e-20	5		Ccdc12	3.50348e-05	1.45347	0.222	0.025	1	18
9530059O14Rik	1.63121e-89	0.467173	0.447	0.156	5.26424e-85	0		9530059O14Rik	1.63121e-89	0.467173	0.447	0.156	5.26424e-85	1		Stk25	5.22711e-25	1.02935	0.171	0.026	1.68689e-20	5		Rpn2	3.51398e-05	1.56939	0.259	0.042	1	18
Rpl12	0	3.29	0.32	0.01	0	0		Idh3g	1.69059e-89	1.80117	0.133	0.008	5.45586e-85	1		Polr2j	5.27272e-25	2.31598	0.115	0.002	1.70161e-20	5		Gars	3.5337e-05	0.857958	0.315	0.067	1	18
Zcchc14	1.74058e-89	0.680251	0.275	0.066	5.6172e-85	0		Zcchc14	1.74058e-89	0.680251	0.275	0.066	5.6172e-85	1		Mrpl53	5.33917e-25	1.61092	0.129	0.008	1.72306e-20	5		Scn2b	3.55009e-05	2.1929	0.167	0.008	1	18
Rpl13	0	3.9	0.66	0.02	0	0		Rad51ap2	1.81946e-89	1.47274	0.163	0.019	5.87176e-85	1		Ptpn11	5.52483e-25	0.890485	0.223	0.052	1.78297e-20	5		Dnajc7	3.56662e-05	1.01588	0.352	0.084	1	18
Rpl13a	0	3.74	0.44	0.01	0	0		Taf11	2.31009e-89	1.77417	0.127	0.007	7.45511e-85	1		Psma6	5.55402e-25	1.45586	0.179	0.03	1.79239e-20	5		Blmh	3.56662e-05	0.912567	0.407	0.109	1	18
Rpl14	0	3.72	0.4	0.01	0	0		Morn2	2.34728e-89	1.70703	0.133	0.008	7.57515e-85	1		Pcyox1	5.61003e-25	1.29845	0.169	0.025	1.81047e-20	5		Cnrip1	3.60037e-05	0.957139	0.5	0.16	1	18
Rbbp7	2.43324e-89	0.833144	0.261	0.061	7.85254e-85	0		Rbbp7	2.43324e-89	0.833144	0.261	0.061	7.85254e-85	1		Lgi3	5.7613e-25	0.884528	0.187	0.034	1.85929e-20	5		Micu1	3.60471e-05	0.849912	0.574	0.202	1	18
Ptges3	2.50689e-89	0.941754	0.254	0.058	8.09024e-85	0		Ptges3	2.50689e-89	0.941754	0.254	0.058	8.09024e-85	1		Sugp1	6.41747e-25	1.09896	0.171	0.026	2.07105e-20	5		Rab10os	3.67742e-05	2.06399	0.167	0.008	1	18
Diras2	2.73926e-89	0.903954	0.213	0.039	8.84014e-85	0		Diras2	2.73926e-89	0.903954	0.213	0.039	8.84014e-85	1		Kcnh3	6.43111e-25	1.06652	0.169	0.025	2.07545e-20	5		Fbxw8	3.7142e-05	1.005	0.222	0.025	1	18
Rpl15	0	2.99	0.48	0.02	0	0		Ubxn1	3.16741e-89	1.73602	0.12	0.005	1.02219e-84	1		Psmd5	6.46099e-25	1.49712	0.144	0.014	2.08509e-20	5		Lhfpl4	3.7142e-05	1.17491	0.222	0.025	1	18
Cbx3	3.19373e-89	0.712543	0.303	0.081	1.03068e-84	0		Cbx3	3.19373e-89	0.712543	0.303	0.081	1.03068e-84	1		Rheb	6.72188e-25	0.754044	0.241	0.062	2.16929e-20	5		Rogdi	3.7142e-05	1.22854	0.222	0.025	1	18
Slitrk3	3.45084e-89	0.860239	0.253	0.057	1.11365e-84	0		Slitrk3	3.45084e-89	0.860239	0.253	0.057	1.11365e-84	1		Camkk2	6.76173e-25	1.12568	0.216	0.049	2.18215e-20	5		Atg12	3.7142e-05	1.2429	0.222	0.025	1	18
Ago2	3.81088e-89	0.627935	0.306	0.082	1.22985e-84	0		Ago2	3.81088e-89	0.627935	0.306	0.082	1.22985e-84	1		Scn3b	6.83854e-25	0.456323	0.351	0.121	2.20693e-20	5		Arxes2	3.7142e-05	1.4439	0.222	0.025	1	18
Prr14l	4.77883e-89	0.474946	0.402	0.132	1.54222e-84	0		Prr14l	4.77883e-89	0.474946	0.402	0.132	1.54222e-84	1		H13	7.04602e-25	0.777824	0.197	0.038	2.27389e-20	5		Trappc2	3.7142e-05	0.719073	0.222	0.025	1	18
Tpr	4.8726e-89	0.428824	0.377	0.117	1.57249e-84	0		Tpr	4.8726e-89	0.428824	0.377	0.117	1.57249e-84	1		Slc2a3	7.70127e-25	1.06065	0.209	0.044	2.48535e-20	5		Plcb1	3.73471e-05	-1.07606	0.889	0.832	1	18
Zfand5	4.9471e-89	0.589255	0.331	0.094	1.59653e-84	0		Zfand5	4.9471e-89	0.589255	0.331	0.094	1.59653e-84	1		Mrps18a	7.77128e-25	1.91954	0.125	0.007	2.50795e-20	5		Ftl1	3.80908e-05	1.96808	0.167	0.008	1	18
Riok3	5.07767e-89	0.610952	0.312	0.084	1.63867e-84	0		Riok3	5.07767e-89	0.610952	0.312	0.084	1.63867e-84	1		Ksr1	7.94451e-25	0.530228	0.361	0.13	2.56385e-20	5		Mllt6	3.80908e-05	2.00186	0.167	0.008	1	18
Rpl17	0	3.95	0.56	0.01	0	0		Rnf10	5.43244e-89	1.01379	0.205	0.036	1.75316e-84	1		Traf6	8.08376e-25	1.5545	0.155	0.02	2.60879e-20	5		Dcakd	3.80908e-05	2.12839	0.167	0.008	1	18
Mprip	5.57871e-89	0.383558	0.509	0.189	1.80036e-84	0		Mprip	5.57871e-89	0.383558	0.509	0.189	1.80036e-84	1		Abcf1	8.17481e-25	1.39597	0.165	0.024	2.63818e-20	5		Ccdc191	3.80908e-05	2.33545	0.167	0.008	1	18
Stx5a	5.61147e-89	0.987595	0.228	0.046	1.81093e-84	0		Stx5a	5.61147e-89	0.987595	0.228	0.046	1.81093e-84	1		R3hdm2	8.69963e-25	0.523256	0.335	0.116	2.80755e-20	5		Cisd2	3.82366e-05	1.61933	0.278	0.05	1	18
Per3	5.71891e-89	0.809761	0.261	0.061	1.84561e-84	0		Per3	5.71891e-89	0.809761	0.261	0.061	1.84561e-84	1		Hmgn3	8.73175e-25	0.917672	0.197	0.039	2.81791e-20	5		Trpc4ap	3.89271e-05	0.754237	0.352	0.084	1	18
Vsnl1	6.69306e-89	0.788344	0.288	0.074	2.15998e-84	0		Vsnl1	6.69306e-89	0.788344	0.288	0.074	2.15998e-84	1		Add1	8.82246e-25	0.39401	0.404	0.154	2.84718e-20	5		Cenpv	3.90262e-05	1.15153	0.259	0.042	1	18
F730043M19Rik	6.95561e-89	0.588253	0.336	0.096	2.24472e-84	0		F730043M19Rik	6.95561e-89	0.588253	0.336	0.096	2.24472e-84	1		Ahsa1	8.98127e-25	1.4705	0.131	0.009	2.89844e-20	5		Kmt2a	3.92653e-05	0.850014	0.519	0.168	1	18
Auh	8.56189e-89	0.930243	0.252	0.057	2.76309e-84	0		Auh	8.56189e-89	0.930243	0.252	0.057	2.76309e-84	1		Kcnmb4	9.01501e-25	0.53014	0.233	0.056	2.90932e-20	5		Man1b1	3.9452e-05	2.2605	0.167	0.008	1	18
Rpl18	0	3.64	0.42	0.01	0	0		Tmem128	1.21771e-88	1.6652	0.129	0.008	3.92978e-84	1		Pnmal1	9.34296e-25	0.743039	0.209	0.046	3.01516e-20	5		Gnl2	3.9452e-05	2.15512	0.167	0.008	1	18
Rnf157	1.22955e-88	0.594183	0.349	0.104	3.968e-84	0		Rnf157	1.22955e-88	0.594183	0.349	0.104	3.968e-84	1		Rims1	9.58796e-25	-0.587127	0.887	0.815	3.09423e-20	5		Mrpl33	3.9452e-05	1.99075	0.167	0.008	1	18
Rpl18a	0	3.34	0.4	0.01	0	0		Aatk	1.24164e-88	1.40742	0.142	0.012	4.00703e-84	1		Zdhhc1	9.94905e-25	1.67399	0.125	0.007	3.21076e-20	5		Josd1	3.9452e-05	1.99774	0.167	0.008	1	18
Agap3	1.50322e-88	0.983644	0.208	0.037	4.85118e-84	0		Agap3	1.50322e-88	0.983644	0.208	0.037	4.85118e-84	1		Mtfp1	1.00701e-24	1.77124	0.133	0.01	3.24982e-20	5		Lrrc73	3.9452e-05	1.89148	0.167	0.008	1	18
Rpl19	0	4.18	0.58	0.01	0	0		Tmem109	1.84625e-88	1.37028	0.149	0.014	5.95823e-84	1		1110051M20Rik	1.02384e-24	0.276284	0.481	0.2	3.30414e-20	5		Tenm2	4.00565e-05	-1.21941	0.963	0.866	1	18
Rpl21	0	4.13	0.62	0.02	0	0		Actl6b	1.99999e-88	1.21094	0.18	0.026	6.45437e-84	1		Polr2f	1.03586e-24	2.16295	0.125	0.007	3.34292e-20	5		Iffo2	4.08594e-05	2.21105	0.167	0.008	1	18
Rpl22	0	1.92	0.18	0.01	0	0		Tmco1	2.11131e-88	1.29003	0.179	0.026	6.81362e-84	1		Fam104a	1.0383e-24	1.06387	0.175	0.028	3.35079e-20	5		9530062K07Rik	4.08594e-05	2.36739	0.167	0.008	1	18
Ncs1	2.81807e-88	0.642955	0.265	0.063	9.09449e-84	0		Ncs1	2.81807e-88	0.642955	0.265	0.063	9.09449e-84	1		Pygo1	1.09376e-24	0.895085	0.203	0.042	3.52978e-20	5		Tcta	4.08594e-05	1.87669	0.167	0.008	1	18
Rpl22l1	0	3.05	0.3	0.01	0	0		Gm16286	3.07588e-88	1.66857	0.135	0.01	9.92647e-84	1		Ptpa	1.09448e-24	1.64378	0.136	0.011	3.5321e-20	5		Supv3l1	4.08594e-05	1.83555	0.167	0.008	1	18
Man2a2	3.08476e-88	0.914472	0.209	0.038	9.95513e-84	0		Man2a2	3.08476e-88	0.914472	0.209	0.038	9.95513e-84	1		Ppp2ca	1.09755e-24	0.569975	0.286	0.087	3.54201e-20	5		Pex6	4.08594e-05	2.27109	0.167	0.008	1	18
Rpl23	0	3.6	0.44	0.01	0	0		Ajm1	3.17526e-88	1.47282	0.152	0.016	1.02472e-83	1		Bhlhe22	1.14702e-24	1.02565	0.195	0.038	3.70168e-20	5		Ythdf1	4.11192e-05	1.35108	0.259	0.042	1	18
Rpl23a	0	3.41	0.43	0.01	0	0		Rab34	3.54565e-88	1.57916	0.132	0.009	1.14425e-83	1		Zcrb1	1.17131e-24	1.11348	0.198	0.04	3.78005e-20	5		Foxk1	4.11192e-05	1.3215	0.259	0.042	1	18
Rpl24	0	3.79	0.5	0.01	0	0		Safb	3.91935e-88	1.15414	0.188	0.029	1.26485e-83	1		Zfp266	1.18474e-24	0.775654	0.244	0.064	3.82338e-20	5		Lsamp	4.13274e-05	-0.654913	1	0.992	1	18
Rpl26	0	3.23	0.43	0.01	0	0		Cops6	4.06647e-88	2.00858	0.112	0.003	1.31233e-83	1		Fbrsl1	1.18872e-24	1.20701	0.196	0.039	3.83624e-20	5		Zfand2a	4.23143e-05	1.89455	0.167	0.008	1	18
Rpl27	0	3.07	0.33	0.01	0	0		Orc6	4.61817e-88	1.23737	0.177	0.025	1.49038e-83	1		Senp5	1.20942e-24	0.538936	0.279	0.082	3.90305e-20	5		Bag3	4.23143e-05	2.32085	0.167	0.008	1	18
Map2k1	4.80797e-88	0.433927	0.447	0.155	1.55163e-83	0		Map2k1	4.80797e-88	0.433927	0.447	0.155	1.55163e-83	1		Pigx	1.22361e-24	1.54921	0.13	0.009	3.94884e-20	5		Lman2	4.23143e-05	2.13282	0.167	0.008	1	18
Rpl27a	0	3.35	0.54	0.02	0	0		Ramp2	5.75766e-88	1.79589	0.122	0.006	1.85811e-83	1		Banp	1.29908e-24	0.907474	0.22	0.052	4.19238e-20	5		Ccdc134	4.23143e-05	2.11784	0.167	0.008	1	18
Ssu72	7.55179e-88	0.892393	0.231	0.048	2.43711e-83	0		Ssu72	7.55179e-88	0.892393	0.231	0.048	2.43711e-83	1		Ubald1	1.29928e-24	1.71035	0.122	0.005	4.19302e-20	5		Neu1	4.23143e-05	1.8351	0.167	0.008	1	18
Rpl28	0	3.74	0.41	0.01	0	0		Nub1	7.6975e-88	1.26986	0.171	0.023	2.48414e-83	1		C1qbp	1.39561e-24	2.12098	0.113	0.002	4.50391e-20	5		Syt13	4.24697e-05	1.05963	0.352	0.084	1	18
Ocrl	8.36605e-88	0.687604	0.313	0.087	2.69989e-83	0		Ocrl	8.36605e-88	0.687604	0.313	0.087	2.69989e-83	1		Rpp21	1.40575e-24	2.20763	0.11	0.001	4.53664e-20	5		Aig1	4.2478e-05	0.808337	0.556	0.185	1	18
Ulk2	1.18312e-87	0.470799	0.442	0.154	3.81815e-83	0		Ulk2	1.18312e-87	0.470799	0.442	0.154	3.81815e-83	1		Rnf8	1.43882e-24	1.13576	0.163	0.023	4.64336e-20	5		Dhps	4.29582e-05	1.62776	0.241	0.034	1	18
Rpl29	0	2.61	0.42	0.03	0	0		Ralbp1	1.27723e-87	1.14474	0.196	0.033	4.12188e-83	1		Gm16286	1.4695e-24	1.47917	0.14	0.013	4.74238e-20	5		Mfsd4a	4.33862e-05	1.3327	0.407	0.118	1	18
H2afy	1.59986e-87	0.8063	0.249	0.056	5.16307e-83	0		H2afy	1.59986e-87	0.8063	0.249	0.056	5.16307e-83	1		Snhg8	1.5977e-24	2.06141	0.116	0.003	5.1561e-20	5		Ccdc92	4.38182e-05	1.83608	0.167	0.008	1	18
Fbrsl1	1.67681e-87	0.945901	0.209	0.038	5.41139e-83	0		Fbrsl1	1.67681e-87	0.945901	0.209	0.038	5.41139e-83	1		Hap1	1.6551e-24	1.32005	0.158	0.021	5.34134e-20	5		Crebl2	4.38182e-05	1.8438	0.167	0.008	1	18
Angel2	2.33871e-87	0.75674	0.262	0.062	7.54748e-83	0		Angel2	2.33871e-87	0.75674	0.262	0.062	7.54748e-83	1		Sel1l	1.65724e-24	0.656223	0.258	0.07	5.34823e-20	5		Leng8	4.38182e-05	1.85369	0.167	0.008	1	18
Rpl3	0	3.17	0.48	0.02	0	0		Camkk2	2.95925e-87	1.04907	0.216	0.042	9.5501e-83	1		Scamp5	1.70165e-24	0.602194	0.229	0.055	5.49155e-20	5		Ube2s	4.38182e-05	1.89631	0.167	0.008	1	18
Agap2	3.15465e-87	0.974455	0.188	0.029	1.01807e-82	0		Agap2	3.15465e-87	0.974455	0.188	0.029	1.01807e-82	1		Ankrd46	1.75376e-24	1.09942	0.171	0.027	5.65973e-20	5		Rab4b	4.38182e-05	1.79971	0.167	0.008	1	18
Adar	3.2101e-87	0.710511	0.268	0.065	1.03596e-82	0		Adar	3.2101e-87	0.710511	0.268	0.065	1.03596e-82	1		Zc3h6	1.84842e-24	0.27945	0.32	0.105	5.96521e-20	5		Sult2b1	4.38182e-05	1.94991	0.167	0.008	1	18
Rpl30	0	3.39	0.5	0.02	0	0		Actr1b	3.91671e-87	1.28161	0.158	0.018	1.264e-82	1		Mblac2	1.89252e-24	0.536069	0.242	0.063	6.10755e-20	5		Qtrt1	4.38182e-05	1.87464	0.167	0.008	1	18
Rpl31	0	2.6	0.23	0.01	0	0		Gm20033	3.97193e-87	1.52544	0.143	0.013	1.28182e-82	1		Ppdpf	2.15017e-24	1.95594	0.121	0.005	6.93904e-20	5		1110032A03Rik	4.38182e-05	1.7164	0.167	0.008	1	18
Rpl32	0	3.8	0.44	0.01	0	0		Vstm2l	4.43298e-87	1.7605	0.117	0.005	1.43061e-82	1		Tmed10	2.15589e-24	0.765964	0.224	0.054	6.9575e-20	5		9530068E07Rik	4.38182e-05	2.03704	0.167	0.008	1	18
Rpl34	0	3.28	0.32	0.01	0	0		Sh3glb2	4.49583e-87	1.22274	0.156	0.017	1.45089e-82	1		Napg	2.21025e-24	0.684349	0.282	0.086	7.13292e-20	5		Coro7	4.38182e-05	2.11071	0.167	0.008	1	18
Rpl35	0	1.84	0.11	0.01	0	0		Tmem14c	4.56944e-87	1.90881	0.114	0.004	1.47465e-82	1		Cend1	2.21304e-24	2.0588	0.115	0.003	7.14193e-20	5		Rps28	4.38182e-05	2.07845	0.167	0.008	1	18
Rpl35a	0	3.69	0.45	0.01	0	0		Clptm1	4.82414e-87	1.28804	0.17	0.023	1.55685e-82	1		Arl1	2.24424e-24	1.18571	0.166	0.025	7.24261e-20	5		Rell2	4.38182e-05	1.94075	0.167	0.008	1	18
Rpl36	0	3.19	0.27	0	0	0		Nkiras1	4.88465e-87	1.22232	0.165	0.021	1.57637e-82	1		H1fx	2.33922e-24	2.39007	0.109	0.001	7.54912e-20	5		Alg2	4.41486e-05	1.53809	0.241	0.034	1	18
Rpl36a	0	2.48	0.2	0.01	0	0		Edem2	5.62465e-87	1.03209	0.199	0.034	1.81519e-82	1		Anapc5	2.34991e-24	0.777345	0.214	0.048	7.58361e-20	5		Sympk	4.44137e-05	1.46051	0.278	0.05	1	18
Prkar1a	6.22452e-87	0.548272	0.342	0.102	2.00878e-82	0		Prkar1a	6.22452e-87	0.548272	0.342	0.102	2.00878e-82	1		Dus2	2.43447e-24	1.76543	0.136	0.012	7.85651e-20	5		Ube2l3	4.45631e-05	1.27996	0.315	0.067	1	18
Rpl36al	0	2.72	0.22	0	0	0		Cep164	6.23027e-87	1.41046	0.145	0.014	2.01063e-82	1		Aco2	2.51424e-24	0.692109	0.278	0.084	8.11395e-20	5		Cct2	4.53701e-05	0.89444	0.241	0.034	1	18
Rpl37	0	2.58	0.36	0.02	0	0		Eif4h	6.71507e-87	1.0705	0.2	0.035	2.16709e-82	1		Ablim3	2.53579e-24	0.607438	0.303	0.098	8.1835e-20	5		Prkag1	4.53701e-05	1.33869	0.241	0.034	1	18
Rpl37a	0	2.76	0.31	0.01	0	0		Mrps34	6.77021e-87	2.02726	0.103	0.001	2.18488e-82	1		Nsun7	2.55202e-24	0.565024	0.307	0.099	8.23588e-20	5		Brd3	4.53728e-05	1.9083	0.167	0.008	1	18
Luc7l	9.14108e-87	0.642542	0.32	0.091	2.95001e-82	0		Luc7l	9.14108e-87	0.642542	0.32	0.091	2.95001e-82	1		Fam189b	2.64362e-24	1.66245	0.128	0.009	8.53151e-20	5		Nop56	4.53728e-05	1.92729	0.167	0.008	1	18
Hnrnpa3	9.37508e-87	0.705905	0.291	0.076	3.02553e-82	0		Hnrnpa3	9.37508e-87	0.705905	0.291	0.076	3.02553e-82	1		Snw1	2.65941e-24	1.02458	0.195	0.039	8.58244e-20	5		Itpa	4.53728e-05	1.65858	0.167	0.008	1	18
Rpl38	0	2.81	0.25	0.01	0	0		Got2	1.05279e-86	1.00568	0.214	0.041	3.39757e-82	1		Imp3	2.76001e-24	1.85753	0.118	0.004	8.90712e-20	5		Scand1	4.53728e-05	1.81226	0.167	0.008	1	18
Rpl39	0	2.51	0.19	0	0	0		Bloc1s2	1.16358e-86	1.24697	0.154	0.017	3.75511e-82	1		BC004004	2.77315e-24	1.24728	0.162	0.023	8.94952e-20	5		Ttpal	4.53728e-05	1.7228	0.167	0.008	1	18
Rpl4	0	2.09	0.29	0.02	0	0		Akt3	1.3176e-86	-1.04457	0.833	0.741	4.25216e-82	1		Snrpg	2.87286e-24	1.67344	0.128	0.009	9.27129e-20	5		Slc45a1	4.53728e-05	1.72845	0.167	0.008	1	18
Rpl41	0	3.68	0.48	0.01	0	0		Clptm1l	1.34848e-86	1.21277	0.162	0.02	4.3518e-82	1		Gal3st3	2.91356e-24	1.4438	0.131	0.01	9.40264e-20	5		Mib2	4.53728e-05	1.84595	0.167	0.008	1	18
Rpl5	0	2.27	0.42	0.04	0	0		Bet1l	1.40009e-86	1.59104	0.122	0.006	4.51838e-82	1		Ppip5k1	2.98385e-24	0.867636	0.193	0.038	9.62949e-20	5		Sart3	4.53728e-05	1.51907	0.167	0.008	1	18
Anp32a	1.41013e-86	0.768207	0.251	0.058	4.55077e-82	0		Anp32a	1.41013e-86	0.768207	0.251	0.058	4.55077e-82	1		Ypel4	3.02161e-24	1.30028	0.163	0.024	9.75134e-20	5		Bcl7a	4.53728e-05	1.14543	0.167	0.008	1	18
Pex13	1.48121e-86	0.825896	0.223	0.045	4.78015e-82	0		Pex13	1.48121e-86	0.825896	0.223	0.045	4.78015e-82	1		Higd1a	3.05497e-24	1.78963	0.13	0.01	9.85899e-20	5		Mrps17	4.53728e-05	1.75797	0.167	0.008	1	18
Rpl6	0	2.81	0.57	0.04	0	0		Safb2	1.50198e-86	1.00927	0.197	0.034	4.84721e-82	1		Safb2	3.29942e-24	0.696726	0.194	0.038	1.06479e-19	5		Cycs	4.53728e-05	1.76291	0.167	0.008	1	18
Cisd2	1.78471e-86	0.746987	0.246	0.055	5.75963e-82	0		Cisd2	1.78471e-86	0.746987	0.246	0.055	5.75963e-82	1		Pced1b	3.3884e-24	0.681692	0.214	0.049	1.0935e-19	5		Cct7	4.53728e-05	1.88694	0.167	0.008	1	18
Dnajc5	1.80982e-86	0.562219	0.321	0.091	5.84064e-82	0		Dnajc5	1.80982e-86	0.562219	0.321	0.091	5.84064e-82	1		Prrc2b	3.4696e-24	0.535266	0.317	0.106	1.11971e-19	5		Zfp239	4.53728e-05	1.74608	0.167	0.008	1	18
Rpl7	0	3.35	0.4	0.01	0	0		Praf2	1.92765e-86	1.74705	0.122	0.006	6.22091e-82	1		Tmem259	3.7271e-24	1.48479	0.136	0.012	1.20281e-19	5		Spint2	4.53728e-05	1.72298	0.167	0.008	1	18
Rpl7a	0	2.98	0.38	0.02	0	0		Tmem151a	2.37658e-86	1.32503	0.153	0.017	7.66971e-82	1		Tmco1	3.7848e-24	1.24421	0.17	0.028	1.22143e-19	5		Rnh1	4.53728e-05	1.64436	0.167	0.008	1	18
Rpl8	0	3.77	0.5	0.01	0	0		Gal3st3	2.48068e-86	1.47619	0.138	0.011	8.00564e-82	1		Trmt1	3.80789e-24	1.18988	0.163	0.024	1.22888e-19	5		Slc25a22	4.53728e-05	1.42499	0.167	0.008	1	18
Rpl9	0	3.93	0.61	0.01	0	0		Zfp846	2.50989e-86	1.09007	0.173	0.024	8.09992e-82	1		Rtraf	3.90146e-24	1.25104	0.156	0.021	1.25908e-19	5		Smim7	4.53728e-05	1.62829	0.167	0.008	1	18
Rplp0	0	2.82	0.24	0.01	0	0		Dnttip1	2.52188e-86	1.44346	0.154	0.017	8.13862e-82	1		Brd8	3.94319e-24	0.902295	0.205	0.044	1.27255e-19	5		Olfm2	4.53728e-05	1.58797	0.167	0.008	1	18
Aplp2	2.53032e-86	0.358136	0.519	0.198	8.16584e-82	0		Aplp2	2.53032e-86	0.358136	0.519	0.198	8.16584e-82	1		Mettl17	4.03402e-24	1.70072	0.133	0.011	1.30186e-19	5		Gps2	4.53728e-05	1.58023	0.167	0.008	1	18
Rac1	2.6551e-86	0.883477	0.248	0.057	8.56855e-82	0		Rac1	2.6551e-86	0.883477	0.248	0.057	8.56855e-82	1		Cox11	4.17563e-24	1.06144	0.158	0.022	1.34756e-19	5		Elp5	4.53728e-05	1.30619	0.167	0.008	1	18
Mob4	2.71427e-86	0.859368	0.227	0.047	8.7595e-82	0		Mob4	2.71427e-86	0.859368	0.227	0.047	8.7595e-82	1		Rap1gap	4.41883e-24	1.22315	0.18	0.033	1.42605e-19	5		Aatk	4.53728e-05	1.34653	0.167	0.008	1	18
Rplp1	0	4.66	0.74	0.01	0	0		Rnf8	2.98161e-86	1.09574	0.183	0.028	9.62224e-82	1		Vps28	4.51669e-24	1.70004	0.13	0.01	1.45763e-19	5		2024-03-02	4.53728e-05	1.67788	0.167	0.008	1	18
Rtn4rl1	3.17474e-86	0.595421	0.35	0.107	1.02455e-81	0		Rtn4rl1	3.17474e-86	0.595421	0.35	0.107	1.02455e-81	1		Tmem128	4.65074e-24	1.52014	0.12	0.005	1.50089e-19	5		Gpkow	4.53728e-05	1.27798	0.167	0.008	1	18
Mia3	3.64543e-86	0.638529	0.306	0.084	1.17645e-81	0		Mia3	3.64543e-86	0.638529	0.306	0.084	1.17645e-81	1		Gstz1	4.7605e-24	0.880116	0.184	0.035	1.53631e-19	5		Tsr2	4.53728e-05	1.91918	0.167	0.008	1	18
Ppp3r1	3.80512e-86	0.540423	0.412	0.141	1.22799e-81	0		Ppp3r1	3.80512e-86	0.540423	0.412	0.141	1.22799e-81	1		Kcnc4	4.83667e-24	0.888932	0.194	0.039	1.56089e-19	5		4833420G17Rik	4.5531e-05	1.12956	0.278	0.05	1	18
Rplp2	0	2.9	0.34	0.01	0	0		Vstm2b	3.82391e-86	1.16219	0.174	0.024	1.23405e-81	1		Adarb1	4.88702e-24	0.392218	0.382	0.142	1.57714e-19	5		Necap1	4.56288e-05	1.01148	0.259	0.042	1	18
Rpn2	0	1.3	0.2	0.03	0	0		Mrpl27	4.83697e-86	1.7882	0.113	0.004	1.56099e-81	1		D8Ertd738e	4.9973e-24	1.78037	0.125	0.008	1.61273e-19	5		Cacnb2	4.56647e-05	-1.14845	0.87	0.815	1	18
Rpp21	0	1.56	0.1	0.01	0	0		Psmc4	4.85578e-86	1.93866	0.104	0.001	1.56706e-81	1		Gtf3c1	5.32759e-24	0.652672	0.221	0.053	1.71932e-19	5		Rab11fip2	4.56878e-05	1.07943	0.426	0.126	1	18
Gmcl1	4.86708e-86	0.783955	0.25	0.058	1.5707e-81	0		Gmcl1	4.86708e-86	0.783955	0.25	0.058	1.5707e-81	1		Srpr	5.43717e-24	0.605777	0.233	0.059	1.75468e-19	5		Ewsr1	4.65376e-05	0.644492	0.444	0.126	1	18
Nmt1	5.62682e-86	0.66198	0.288	0.076	1.81589e-81	0		Nmt1	5.62682e-86	0.66198	0.288	0.076	1.81589e-81	1		Sem1	5.43857e-24	0.758516	0.211	0.047	1.75514e-19	5		Atp2c1	4.65602e-05	0.614929	0.87	0.387	1	18
Nipsnap1	6.2074e-86	0.936558	0.203	0.037	2.00325e-81	0		Nipsnap1	6.2074e-86	0.936558	0.203	0.037	2.00325e-81	1		Pcgf6	5.50167e-24	0.99372	0.191	0.038	1.7755e-19	5		Pi4k2a	4.68274e-05	1.24086	0.259	0.042	1	18
Rps10	0	3.94	0.5	0.01	0	0		Tmem259	6.35884e-86	1.46559	0.135	0.011	2.05212e-81	1		Gm15738	5.54287e-24	0.33412	0.409	0.159	1.78879e-19	5		Ythdc1	4.90522e-05	0.637997	0.5	0.16	1	18
Rps11	0	3.63	0.4	0.01	0	0		Ndufs6	7.07202e-86	2.00088	0.114	0.004	2.28228e-81	1		Gtf2a2	5.65795e-24	1.14484	0.166	0.026	1.82593e-19	5		Serinc3	4.91612e-05	0.760527	0.37	0.092	1	18
Rps12	0	2.92	0.42	0.02	0	0		Nat8l	7.93994e-86	1.49022	0.136	0.011	2.56238e-81	1		Taz	5.91012e-24	1.07526	0.174	0.029	1.90731e-19	5		Rapgef1	4.97506e-05	0.445642	0.389	0.101	1	18
Rhoa	8.0238e-86	0.820573	0.247	0.056	2.58944e-81	0		Rhoa	8.0238e-86	0.820573	0.247	0.056	2.58944e-81	1		Rnpep	5.9734e-24	1.00884	0.18	0.033	1.92774e-19	5		Vti1b	4.99825e-05	1.27122	0.296	0.059	1	18
Rps13	0	3.2	0.43	0.01	0	0		B2m	8.03652e-86	1.44104	0.136	0.011	2.59355e-81	1		Vcp	6.10167e-24	0.64654	0.263	0.076	1.96913e-19	5		Mfap3l	4.99921e-05	0.976649	0.315	0.067	1	18
Kif3c	8.53972e-86	0.748329	0.25	0.058	2.75594e-81	0		Kif3c	8.53972e-86	0.748329	0.25	0.058	2.75594e-81	1		2024-09-08	6.24108e-24	0.832199	0.207	0.046	2.01412e-19	5		Fam13b	4.99921e-05	0.881621	0.315	0.067	1	18
Rps14	0	3.61	0.52	0.01	0	0		Scd2	9.3812e-86	1.13144	0.187	0.03	3.0275e-81	1		Sec61b	6.46801e-24	1.99425	0.107	0.001	2.08736e-19	5		Tgoln1	5.11833e-05	1.21881	0.296	0.059	1	18
Rps15	0	4.18	0.54	0.01	0	0		Mafg	9.88478e-86	1.3501	0.151	0.016	3.19002e-81	1		Ttc8	6.55653e-24	0.462406	0.301	0.098	2.11592e-19	5		Srsf5	5.1219e-05	0.858016	0.611	0.244	1	18
Rps15a	0	2.77	0.37	0.02	0	0		Sfr1	1.01438e-85	1.56113	0.136	0.011	3.27359e-81	1		Rbm5	6.5811e-24	0.402759	0.39	0.145	2.12385e-19	5		Slc7a4	5.12343e-05	2.13256	0.185	0.017	1	18
Nudt3	1.07608e-85	0.954934	0.234	0.051	3.47272e-81	0		Nudt3	1.07608e-85	0.954934	0.234	0.051	3.47272e-81	1		Srsf10	6.92297e-24	0.391589	0.323	0.108	2.23418e-19	5		Pdap1	5.1927e-05	0.986626	0.259	0.042	1	18
Atpaf1	1.1754e-85	0.858486	0.24	0.054	3.79324e-81	0		Atpaf1	1.1754e-85	0.858486	0.24	0.054	3.79324e-81	1		Clptm1	7.12716e-24	1.27902	0.163	0.025	2.30008e-19	5		Mrpl48	5.23346e-05	1.10116	0.315	0.067	1	18
Rps16	0	3.93	0.47	0.01	0	0		Mrps12	1.51183e-85	1.79187	0.112	0.004	4.87898e-81	1		Rptor	7.17478e-24	0.542089	0.324	0.112	2.31544e-19	5		Ankrd12	5.24771e-05	0.769191	0.611	0.227	1	18
Cdc40	1.79302e-85	0.444614	0.443	0.156	5.78645e-81	0		Cdc40	1.79302e-85	0.444614	0.443	0.156	5.78645e-81	1		Zfr2	7.23923e-24	1.32687	0.143	0.015	2.33625e-19	5		Skp1a	5.28874e-05	2.08027	0.185	0.017	1	18
Rps17	0	2.95	0.28	0.01	0	0		Ndufv1	1.96351e-85	1.63755	0.127	0.008	6.33664e-81	1		Nub1	7.5268e-24	1.20464	0.146	0.017	2.42905e-19	5		Yaf2	5.36675e-05	1.0664	0.296	0.059	1	18
Fam171b	2.17637e-85	0.296129	0.569	0.225	7.02357e-81	0		Fam171b	2.17637e-85	0.296129	0.569	0.225	7.02357e-81	1		Shisa7	7.65813e-24	0.983986	0.196	0.041	2.47143e-19	5		Lancl1	5.38562e-05	1.25118	0.352	0.084	1	18
Kcnab2	2.2305e-85	0.959042	0.226	0.047	7.19827e-81	0		Kcnab2	2.2305e-85	0.959042	0.226	0.047	7.19827e-81	1		Diras2	7.70325e-24	0.863412	0.203	0.044	2.48599e-19	5		Dpm2	5.45911e-05	2.21404	0.185	0.017	1	18
Cdc42	2.25042e-85	0.532054	0.373	0.119	7.26257e-81	0		Cdc42	2.25042e-85	0.532054	0.373	0.119	7.26257e-81	1		Zfp950	7.99397e-24	0.361432	0.366	0.133	2.57981e-19	5		Nup214	5.4952e-05	0.977528	0.296	0.059	1	18
Rps18	0	2.72	0.28	0.01	0	0		Glo1	2.36693e-85	1.09364	0.175	0.026	7.63855e-81	1		Cct6a	8.33941e-24	0.965776	0.189	0.038	2.69129e-19	5		Sidt1	5.50238e-05	1.09886	0.352	0.084	1	18
Rps19	0	3.39	0.37	0.01	0	0		Ecsit	2.54909e-85	1.29842	0.16	0.02	8.22641e-81	1		Nudcd3	8.71286e-24	0.57969	0.283	0.088	2.81181e-19	5		Gm26917	5.56186e-05	-2.81762	0.185	0.445	1	18
Crtac1	2.61756e-85	0.648462	0.315	0.09	8.4474e-81	0		Crtac1	2.61756e-85	0.648462	0.315	0.09	8.4474e-81	1		Tyk2	9.08952e-24	1.5248	0.129	0.01	2.93337e-19	5		Mtmr6	5.60924e-05	1.14961	0.259	0.042	1	18
Snrnp48	3.4424e-85	0.924373	0.232	0.05	1.11093e-80	0		Snrnp48	3.4424e-85	0.924373	0.232	0.05	1.11093e-80	1		Anks3	9.55714e-24	0.692723	0.231	0.06	3.08428e-19	5		Cdh2	5.61251e-05	-1.56127	0.796	0.748	1	18
Hsp90b1	3.59733e-85	0.35736	0.406	0.135	1.16093e-80	0		Hsp90b1	3.59733e-85	0.35736	0.406	0.135	1.16093e-80	1		Bbs5	9.70902e-24	1.05803	0.159	0.023	3.13329e-19	5		Xist	5.62021e-05	1.85998	0.537	0.361	1	18
Rps2	0	3.71	0.52	0.01	0	0		Mrpl52	3.8883e-85	1.9014	0.108	0.003	1.25483e-80	1		Vstm2b	9.78551e-24	1.14609	0.179	0.033	3.15798e-19	5		Pja1	5.62333e-05	2.13543	0.204	0.025	1	18
Crtc3	4.19139e-85	0.546719	0.335	0.1	1.35265e-80	0		Crtc3	4.19139e-85	0.546719	0.335	0.1	1.35265e-80	1		Ndufa9	9.91517e-24	1.26834	0.142	0.015	3.19982e-19	5		Ppil4	5.68598e-05	1.1622	0.278	0.05	1	18
Rps20	0	3.09	0.38	0.01	0	0		Mrpl11	4.68303e-85	1.9814	0.107	0.002	1.51131e-80	1		Isca2	9.99681e-24	1.9057	0.125	0.009	3.22617e-19	5		Inpp5f	5.69076e-05	0.99109	0.37	0.092	1	18
Rps21	0	3.35	0.36	0.01	0	0		Cfap20	5.40537e-85	1.17883	0.169	0.023	1.74442e-80	1		Btg2	1.04686e-23	1.44556	0.144	0.016	3.37842e-19	5		Cdc37l1	5.76101e-05	1.1148	0.426	0.126	1	18
Rps23	0	3.65	0.48	0.01	0	0		Haghl	5.62056e-85	1.82442	0.114	0.004	1.81387e-80	1		Pcbp1	1.06417e-23	1.23798	0.164	0.026	3.43428e-19	5		Slit1	5.80173e-05	0.748175	0.463	0.134	1	18
Bag4	5.6448e-85	0.856241	0.217	0.043	1.82169e-80	0		Bag4	5.6448e-85	0.856241	0.217	0.043	1.82169e-80	1		Gphn	1.06865e-23	-0.869664	0.786	0.706	3.44873e-19	5		Sugp1	5.81555e-05	1.43474	0.185	0.017	1	18
Gas7	6.51932e-85	0.548773	0.345	0.106	2.10392e-80	0		Gas7	6.51932e-85	0.548773	0.345	0.106	2.10392e-80	1		Polr2g	1.08414e-23	1.08822	0.144	0.016	3.49873e-19	5		Kif21a	5.83361e-05	0.473893	0.63	0.235	1	18
Taz	6.81576e-85	0.926397	0.196	0.034	2.19958e-80	0		Taz	6.81576e-85	0.926397	0.196	0.034	2.19958e-80	1		Susd4	1.10529e-23	0.291925	0.497	0.213	3.567e-19	5		Smc6	5.85526e-05	0.659622	0.389	0.101	1	18
Flywch1	7.05631e-85	0.880352	0.221	0.045	2.27721e-80	0		Flywch1	7.05631e-85	0.880352	0.221	0.045	2.27721e-80	1		Got2	1.12307e-23	0.781313	0.21	0.049	3.62438e-19	5		Ubxn4	5.8602e-05	0.500407	0.481	0.151	1	18
Tmem126a	7.90873e-85	0.980983	0.213	0.042	2.5523e-80	0		Tmem126a	7.90873e-85	0.980983	0.213	0.042	2.5523e-80	1		Cdadc1	1.15901e-23	0.881846	0.216	0.051	3.74034e-19	5		Ddx46	5.86541e-05	0.813827	0.315	0.067	1	18
Tor1aip2	8.35702e-85	0.847311	0.228	0.049	2.69698e-80	0		Tor1aip2	8.35702e-85	0.847311	0.228	0.049	2.69698e-80	1		Nav2	1.16849e-23	0.392504	0.718	0.377	3.77096e-19	5		Slc1a2	5.94893e-05	0.557609	0.593	0.202	1	18
Rab12	8.98815e-85	0.728166	0.256	0.061	2.90066e-80	0		Rab12	8.98815e-85	0.728166	0.256	0.061	2.90066e-80	1		Gm20754	1.17103e-23	-0.668616	0.888	0.808	3.77914e-19	5		Dgke	6.00019e-05	0.834184	0.315	0.067	1	18
Rps24	0	3.89	0.5	0.01	0	0		Rap2b	9.28787e-85	1.2237	0.177	0.027	2.99738e-80	1		Mrpl42	1.20816e-23	1.54819	0.131	0.011	3.89899e-19	5		Abhd3	6.00194e-05	1.00524	0.185	0.017	1	18
Rnf14	9.41848e-85	0.832375	0.227	0.048	3.03953e-80	0		Rnf14	9.41848e-85	0.832375	0.227	0.048	3.03953e-80	1		Rhoa	1.21506e-23	0.640287	0.249	0.069	3.92124e-19	5		B3gat3	6.00194e-05	1.56954	0.185	0.017	1	18
Tmx4	1.04011e-84	0.386483	0.484	0.178	3.35664e-80	0		Tmx4	1.04011e-84	0.386483	0.484	0.178	3.35664e-80	1		Ago2	1.24315e-23	0.41334	0.271	0.079	4.0119e-19	5		Vgf	6.12291e-05	0.782806	0.352	0.084	1	18
Ncor2	1.04357e-84	0.853209	0.203	0.037	3.36781e-80	0		Ncor2	1.04357e-84	0.853209	0.203	0.037	3.36781e-80	1		Slc38a1	1.26507e-23	0.988145	0.191	0.039	4.08262e-19	5		Rtf2	6.19397e-05	1.75318	0.185	0.017	1	18
Rps25	0	2.82	0.38	0.02	0	0		Ift122	1.06292e-84	1.13134	0.185	0.03	3.43026e-80	1		Emg1	1.28807e-23	1.62212	0.139	0.014	4.15685e-19	5		Pgam1	6.19397e-05	2.0369	0.185	0.017	1	18
4930402H24Rik	1.13007e-84	0.373226	0.59	0.239	3.64696e-80	0		4930402H24Rik	1.13007e-84	0.373226	0.59	0.239	3.64696e-80	1		Csnk2b	1.30333e-23	1.85088	0.123	0.008	4.20612e-19	5		Sik2	6.1964e-05	0.314145	0.444	0.126	1	18
Rps26	0	3.08	0.35	0.01	0	0		Bhlhe22	1.45189e-84	1.34644	0.163	0.021	4.68555e-80	1		Glrb	1.31738e-23	0.290272	0.438	0.179	4.25146e-19	5		Negr1	6.24007e-05	-0.882373	0.926	0.891	1	18
Rps27	0	2.39	0.18	0.01	0	0		Dusp12	1.56178e-84	1.41555	0.145	0.015	5.04019e-80	1		Camta1	1.35179e-23	0.300324	0.664	0.319	4.3625e-19	5		Cpsf7	6.2769e-05	1.4256	0.315	0.076	1	18
Cabin1	1.91151e-84	0.842543	0.226	0.047	6.16883e-80	0		Cabin1	1.91151e-84	0.842543	0.226	0.047	6.16883e-80	1		Rimbp2	1.38291e-23	0.323764	0.502	0.213	4.46294e-19	5		Prnp	6.27758e-05	0.86405	0.5	0.168	1	18
Rps27a	0	3.62	0.51	0.01	0	0		Tmem189	2.10714e-84	1.3377	0.167	0.023	6.80017e-80	1		Ube2r2	1.43767e-23	0.40947	0.308	0.102	4.63965e-19	5		Mprip	6.29569e-05	0.527322	0.593	0.218	1	18
Rps28	0	2.09	0.16	0.01	0	0		Imp3	2.18136e-84	1.86615	0.105	0.002	7.03967e-80	1		Ergic1	1.52214e-23	0.751107	0.211	0.049	4.91225e-19	5		Prkar1b	6.36969e-05	1.65776	0.296	0.067	1	18
Rps29	0	2.71	0.19	0	0	0		Ppp1cc	2.22996e-84	1.01463	0.19	0.032	7.19654e-80	1		Cdc37l1	1.54935e-23	0.39455	0.33	0.115	5.00006e-19	5		Dctn3	6.3918e-05	1.79476	0.185	0.017	1	18
Rps3	0	3.68	0.46	0.01	0	0		Zfp335os	2.25972e-84	1.66509	0.13	0.01	7.29256e-80	1		Tbc1d9b	1.54968e-23	1.17229	0.169	0.028	5.00114e-19	5		Ttc17	6.53294e-05	0.559148	0.574	0.202	1	18
Rps3a1	0	3.92	0.59	0.02	0	0		Prdx6	2.84488e-84	1.573	0.133	0.011	9.18099e-80	1		Grm5	1.5954e-23	-0.515589	0.938	0.885	5.14866e-19	5		Pdcl3	6.55117e-05	1.69996	0.13	0	1	18
Gm16835	2.88213e-84	0.776011	0.219	0.045	9.30122e-80	0		Gm16835	2.88213e-84	0.776011	0.219	0.045	9.30122e-80	1		Snrpa	1.61286e-23	1.53532	0.123	0.008	5.20501e-19	5		Nenf	6.55117e-05	2.07213	0.13	0	1	18
Rps4x	0	3.34	0.4	0.01	0	0		Rpl35	3.50423e-84	1.8369	0.114	0.005	1.13088e-79	1		Ddx42	1.65826e-23	0.399181	0.281	0.087	5.35153e-19	5		Ssna1	6.55117e-05	1.79367	0.13	0	1	18
Setdb1	3.62661e-84	0.616183	0.279	0.073	1.17038e-79	0		Setdb1	3.62661e-84	0.616183	0.279	0.073	1.17038e-79	1		Tnk2	1.69978e-23	0.812161	0.187	0.037	5.48552e-19	5		Paxx	6.55117e-05	1.85581	0.13	0	1	18
Rps5	0	3.54	0.41	0.01	0	0		Prmt1	3.69149e-84	1.76515	0.107	0.003	1.19132e-79	1		Rnf169	1.71156e-23	0.34083	0.403	0.156	5.52355e-19	5		Apmap	6.55117e-05	1.73802	0.13	0	1	18
Rps6	0	2.61	0.3	0.01	0	0		Mrpl2	3.89472e-84	1.76577	0.111	0.004	1.2569e-79	1		Nmt1	1.71218e-23	0.524059	0.287	0.09	5.52553e-19	5		Kcng1	6.55117e-05	1.94854	0.13	0	1	18
Rps7	0	3.83	0.54	0.01	0	0		Thap2	4.09512e-84	1.28778	0.16	0.02	1.32158e-79	1		Agap2	1.71657e-23	0.708345	0.216	0.052	5.53971e-19	5		Atp5e	6.55117e-05	1.9935	0.13	0	1	18
Rps8	0	3.92	0.65	0.02	0	0		Ppp1r11	5.10856e-84	1.77029	0.121	0.007	1.64863e-79	1		Ccdc124	1.72905e-23	2.04061	0.106	0.001	5.57999e-19	5		Rab33b	6.55117e-05	1.98417	0.13	0	1	18
B3gat1	5.55583e-84	0.687877	0.269	0.068	1.79298e-79	0		B3gat1	5.55583e-84	0.687877	0.269	0.068	1.79298e-79	1		Lrfn5	1.77954e-23	-0.585598	0.91	0.862	5.74293e-19	5		1810037I17Rik	6.55117e-05	2.23757	0.13	0	1	18
Rps9	0	3.24	0.38	0.01	0	0		Tpgs1	5.68664e-84	1.88321	0.105	0.002	1.83519e-79	1		5330417C22Rik	1.79462e-23	0.779906	0.26	0.077	5.79161e-19	5		1110017D15Rik	6.55117e-05	1.96589	0.13	0	1	18
Rpsa	0	3.34	0.48	0.02	0	0		Bbs5	7.32544e-84	1.17785	0.168	0.024	2.36407e-79	1		Ccpg1	1.81806e-23	0.377329	0.321	0.11	5.86724e-19	5		Fabp3	6.55117e-05	1.93983	0.13	0	1	18
Zc3h7a	9.71405e-84	0.469018	0.35	0.108	3.13492e-79	0		Zc3h7a	9.71405e-84	0.469018	0.35	0.108	3.13492e-79	1		Dcun1d5	1.85026e-23	0.761027	0.22	0.053	5.97115e-19	5		Tmem240	6.55117e-05	2.11564	0.13	0	1	18
Rraga	0	1.19	0.1	0.01	0	0		Manbal	9.82397e-84	1.25408	0.155	0.019	3.17039e-79	1		Map1lc3b	1.85705e-23	1.61705	0.13	0.011	5.99306e-19	5		4921504A21Rik	6.55117e-05	1.74718	0.13	0	1	18
Rrnad1	0	1.4	0.21	0.03	0	0		Use1	9.97736e-84	1.9507	0.102	0.001	3.21989e-79	1		Ogfod1	1.93867e-23	0.754584	0.227	0.059	6.25647e-19	5		Supt7l	6.55117e-05	1.66918	0.13	0	1	18
Zfp950	1.39981e-83	0.358281	0.427	0.148	4.51748e-79	0		Zfp950	1.39981e-83	0.358281	0.427	0.148	4.51748e-79	1		Ankrd13a	1.94185e-23	0.923744	0.198	0.043	6.26674e-19	5		Taf6	6.55117e-05	2.11289	0.13	0	1	18
Rrp1	0	2.01	0.29	0.02	0	0		Mrpl43	1.77793e-83	1.94072	0.103	0.002	5.73775e-79	1		Nfu1	1.98557e-23	1.35224	0.143	0.016	6.40784e-19	5		Polr1d	6.55117e-05	2.16191	0.13	0	1	18
Rsl1d1	0	1.04	0.15	0.02	0	0		Sbf1	1.78308e-83	1.03982	0.183	0.03	5.75434e-79	1		Itpa	2.02031e-23	1.65	0.127	0.01	6.51994e-19	5		Rab43	6.55117e-05	2.04772	0.13	0	1	18
Clmp	1.97774e-83	0.709056	0.284	0.077	6.38255e-79	0		Clmp	1.97774e-83	0.709056	0.284	0.077	6.38255e-79	1		Atxn10	2.04232e-23	0.256778	0.482	0.201	6.59096e-19	5		Snrpd2	6.55117e-05	2.34804	0.13	0	1	18
Rsrp1	0	1.23	0.6	0.14	0	0		Jtb	2.31561e-83	1.55846	0.124	0.008	7.47293e-79	1		Mafg	2.12298e-23	1.50493	0.137	0.014	6.85127e-19	5		Kxd1	6.55117e-05	2.3443	0.13	0	1	18
Rtl8a	0	2.1	0.12	0	0	0		2510002D24Rik	2.59766e-83	1.78799	0.115	0.005	8.38316e-79	1		Sptbn2	2.12572e-23	0.614866	0.284	0.09	6.86011e-19	5		Herpud1	6.55117e-05	2.21626	0.13	0	1	18
Rtn1	0	1.09	0.98	0.6	0	0		Zfp956	2.60652e-83	1.53054	0.136	0.012	8.41177e-79	1		Tubb3	2.15319e-23	1.98375	0.119	0.007	6.94877e-19	5		Eif3g	6.55117e-05	1.88927	0.13	0	1	18
Setd7	2.8994e-83	0.73079	0.254	0.061	9.35696e-79	0		Setd7	2.8994e-83	0.73079	0.254	0.061	9.35696e-79	1		Hp1bp3	2.23704e-23	0.870005	0.242	0.067	7.21937e-19	5		Zfp653	6.55117e-05	2.03225	0.13	0	1	18
Dync1h1	2.91699e-83	0.678809	0.294	0.081	9.41371e-79	0		Dync1h1	2.91699e-83	0.678809	0.294	0.081	9.41371e-79	1		Pdgfa	2.26875e-23	1.22812	0.152	0.021	7.32171e-19	5		H2afx	6.55117e-05	2.15964	0.13	0	1	18
Rtn4r	0	2.24	0.47	0.04	0	0		Thyn1	3.80453e-83	1.44814	0.13	0.01	1.2278e-78	1		Rcor1	2.30551e-23	0.733952	0.272	0.085	7.44033e-19	5		Imp3	6.55117e-05	2.24433	0.13	0	1	18
Zbtb18	4.03481e-83	0.790041	0.281	0.075	1.30211e-78	0		Zbtb18	4.03481e-83	0.790041	0.281	0.075	1.30211e-78	1		Ncaph2	2.3181e-23	1.34042	0.138	0.014	7.48098e-19	5		Mrps22	6.55117e-05	2.0618	0.13	0	1	18
Anapc5	4.12896e-83	0.89007	0.211	0.042	1.3325e-78	0		Anapc5	4.12896e-83	0.89007	0.211	0.042	1.3325e-78	1		Fyttd1	2.50276e-23	0.365059	0.291	0.093	8.0769e-19	5		Nicn1	6.55117e-05	1.81857	0.13	0	1	18
Actn1	4.26547e-83	0.826412	0.257	0.064	1.37655e-78	0		Actn1	4.26547e-83	0.826412	0.257	0.064	1.37655e-78	1		Usp14	2.53716e-23	0.417876	0.29	0.092	8.18791e-19	5		Shc2	6.55117e-05	1.75524	0.13	0	1	18
Mtmr12	4.61951e-83	0.380976	0.438	0.155	1.49081e-78	0		Mtmr12	4.61951e-83	0.380976	0.438	0.155	1.49081e-78	1		Sfr1	2.96679e-23	1.34376	0.149	0.02	9.57441e-19	5		Hcn2	6.55117e-05	1.91216	0.13	0	1	18
Ddx46	5.06372e-83	0.628698	0.288	0.078	1.63417e-78	0		Ddx46	5.06372e-83	0.628698	0.288	0.078	1.63417e-78	1		Cacnb2	3.01924e-23	-0.809615	0.832	0.752	9.7437e-19	5		Rnf126	6.55117e-05	1.93974	0.13	0	1	18
Rtraf	0	1.52	0.15	0.01	0	0		Ubxn11	5.43145e-83	1.14881	0.154	0.019	1.75284e-78	1		Fam76a	3.04904e-23	0.830291	0.196	0.042	9.83986e-19	5		2310011J03Rik	6.55117e-05	2.01404	0.13	0	1	18
Desi1	5.569e-83	0.97014	0.2	0.037	1.79723e-78	0		Desi1	5.569e-83	0.97014	0.2	0.037	1.79723e-78	1		Srsf5	3.05946e-23	0.46554	0.303	0.101	9.8735e-19	5		Actr6	6.55117e-05	1.96867	0.13	0	1	18
Rundc3a	0	1.06	0.15	0.02	0	0		Tomm40	8.16679e-83	1.19567	0.169	0.024	2.63559e-78	1		Dstyk	3.19558e-23	0.672564	0.205	0.047	1.03128e-18	5		Zfp692	6.55117e-05	2.04019	0.13	0	1	18
Rwdd1	0	1.13	0.16	0.03	0	0		Habp4	8.36502e-83	1.36318	0.147	0.016	2.69956e-78	1		Tcp1	3.20525e-23	0.84536	0.213	0.051	1.0344e-18	5		Gm16062	6.55117e-05	1.84583	0.13	0	1	18
Safb	0	1.15	0.19	0.03	0	0		Bfar	9.22759e-83	1.09264	0.187	0.032	2.97793e-78	1		Ccnl2	3.27725e-23	0.663892	0.234	0.062	1.05763e-18	5		2410006H16Rik	6.55117e-05	2.30554	0.13	0	1	18
Safb2	0	1.01	0.2	0.03	0	0		H2afv	9.55686e-83	1.51706	0.137	0.013	3.08419e-78	1		Setx	3.30856e-23	0.629429	0.274	0.085	1.06774e-18	5		Emc6	6.55117e-05	1.79068	0.13	0	1	18
Sar1b	0	1.66	0.33	0.04	0	0		Car4	1.13169e-82	1.51744	0.134	0.011	3.6522e-78	1		Oscp1	3.31248e-23	1.00371	0.177	0.033	1.069e-18	5		Rab34	6.55117e-05	1.76782	0.13	0	1	18
Bdnf	1.23115e-82	0.516344	0.41	0.142	3.97317e-78	0		Bdnf	1.23115e-82	0.516344	0.41	0.142	3.97317e-78	1		Lage3	3.31886e-23	1.62948	0.113	0.004	1.07106e-18	5		2024-09-04	6.55117e-05	1.95332	0.13	0	1	18
Saraf	0	2.27	0.42	0.04	0	0		Tmem70	1.28157e-82	1.49836	0.141	0.014	4.1359e-78	1		Kdm4b	3.32477e-23	1.60177	0.134	0.013	1.07297e-18	5		Ramp2	6.55117e-05	2.08077	0.13	0	1	18
Nav1	1.34223e-82	0.381726	0.413	0.142	4.33166e-78	0		Nav1	1.34223e-82	0.381726	0.413	0.142	4.33166e-78	1		Capzb	3.39548e-23	0.820886	0.259	0.077	1.09579e-18	5		Rprml	6.55117e-05	2.04136	0.13	0	1	18
Phf6	1.38879e-82	0.777092	0.253	0.061	4.48192e-78	0		Phf6	1.38879e-82	0.777092	0.253	0.061	4.48192e-78	1		Npy5r	3.46838e-23	1.42089	0.139	0.015	1.11932e-18	5		Alyref	6.55117e-05	1.99949	0.13	0	1	18
Saysd1	0	1.56	0.11	0.01	0	0		Itpa	1.41254e-82	1.49819	0.129	0.01	4.55854e-78	1		Polr1d	3.57541e-23	1.49302	0.134	0.013	1.15386e-18	5		Kcnf1	6.55117e-05	2.15459	0.13	0	1	18
Sptbn2	1.48269e-82	0.639703	0.267	0.068	4.78493e-78	0		Sptbn2	1.48269e-82	0.639703	0.267	0.068	4.78493e-78	1		Cacna1h	3.65284e-23	1.02322	0.184	0.037	1.17884e-18	5		Hist1h2bc	6.55117e-05	1.84471	0.13	0	1	18
Sbf1	0	1.04	0.18	0.03	0	0		Gm42864	1.58118e-82	1.84743	0.103	0.002	5.1028e-78	1		Gtpbp2	3.72043e-23	1.48513	0.136	0.014	1.20066e-18	5		Smn1	6.55117e-05	1.86579	0.13	0	1	18
Scamp5	0	1.1	0.26	0.04	0	0		9530062K07Rik	2.10914e-82	1.33183	0.147	0.016	6.80661e-78	1		A830036E02Rik	3.76936e-23	1.39696	0.156	0.023	1.21645e-18	5		Mrps16	6.55117e-05	1.89935	0.13	0	1	18
Eif2s2	2.56559e-82	0.948224	0.205	0.04	8.27967e-78	0		Eif2s2	2.56559e-82	0.948224	0.205	0.04	8.27967e-78	1		Cbx5	3.78025e-23	0.540284	0.281	0.088	1.21996e-18	5		Fam160b2	6.55117e-05	1.97083	0.13	0	1	18
Scand1	0	2.68	0.18	0	0	0		H1fx	2.58543e-82	1.77749	0.106	0.003	8.34371e-78	1		Mrpl52	3.84077e-23	1.80427	0.118	0.007	1.23949e-18	5		Gm49066	6.55117e-05	1.94179	0.13	0	1	18
Scd2	0	1.13	0.19	0.03	0	0		Gps1	2.67288e-82	1.52351	0.131	0.011	8.62591e-78	1		Mrpl57	3.88321e-23	2.07519	0.115	0.005	1.25319e-18	5		Mief1	6.55117e-05	2.1912	0.13	0	1	18
Ksr1	2.98613e-82	0.430372	0.362	0.115	9.63683e-78	0		Ksr1	2.98613e-82	0.430372	0.362	0.115	9.63683e-78	1		Rdh14	3.97555e-23	1.09833	0.156	0.023	1.28299e-18	5		Shisa8	6.55117e-05	2.18224	0.13	0	1	18
Scg2	0	1.68	0.59	0.11	0	0		Pja1	3.1452e-82	1.5289	0.131	0.011	1.01502e-77	1		Crmp1	4.12365e-23	0.708554	0.193	0.04	1.33078e-18	5		Gxylt1	6.55117e-05	1.89261	0.13	0	1	18
Kansl3	3.34062e-82	0.844828	0.22	0.046	1.07809e-77	0		Kansl3	3.34062e-82	0.844828	0.22	0.046	1.07809e-77	1		Car12	4.13191e-23	1.04568	0.194	0.042	1.33345e-18	5		Myg1	6.55117e-05	1.98036	0.13	0	1	18
Foxn3	3.57463e-82	0.40586	0.571	0.232	1.15361e-77	0		Foxn3	3.57463e-82	0.40586	0.571	0.232	1.15361e-77	1		Camk2n1	4.20272e-23	0.260768	0.557	0.251	1.3563e-18	5		Zfp523	6.55117e-05	2.11147	0.13	0	1	18
Scg5	0	1.72	0.53	0.08	0	0		Vash1	3.63516e-82	1.46979	0.139	0.014	1.17314e-77	1		Fbxo33	4.395e-23	0.667918	0.229	0.06	1.41836e-18	5		Polr1c	6.55117e-05	1.81248	0.13	0	1	18
Rbm5	3.78111e-82	0.336859	0.463	0.17	1.22024e-77	0		Rbm5	3.78111e-82	0.336859	0.463	0.17	1.22024e-77	1		Slx1b	4.62893e-23	1.61673	0.125	0.01	1.49385e-18	5		Tjap1	6.55117e-05	1.89249	0.13	0	1	18
Scn1b	0	2.06	0.35	0.03	0	0		Guk1	3.94844e-82	1.93731	0.103	0.002	1.27424e-77	1		Fbxo38	4.67647e-23	0.879944	0.215	0.053	1.50919e-18	5		Mea1	6.55117e-05	1.66341	0.13	0	1	18
Scn2b	0	1.3	0.18	0.02	0	0		Tomm5	4.67034e-82	1.78804	0.107	0.003	1.50721e-77	1		St6galnac5	4.79512e-23	0.41127	0.795	0.439	1.54748e-18	5		Gpr108	6.55117e-05	1.93269	0.13	0	1	18
Rab6b	4.69914e-82	0.667411	0.267	0.068	1.51651e-77	0		Rab6b	4.69914e-82	0.667411	0.267	0.068	1.51651e-77	1		Riok3	4.84324e-23	0.348301	0.29	0.092	1.56301e-18	5		Ndst1	6.55117e-05	1.96215	0.13	0	1	18
Sco2	0	1.74	0.1	0	0	0		Lage3	4.86035e-82	1.59197	0.117	0.006	1.56853e-77	1		BC005624	5.15987e-23	1.704	0.123	0.009	1.66519e-18	5		Ndufs8	6.55117e-05	2.29171	0.13	0	1	18
Scp2	0	1.17	0.1	0.01	0	0		Morn1	4.91774e-82	1.10068	0.165	0.023	1.58705e-77	1		Taok3	5.18423e-23	0.828219	0.216	0.053	1.67305e-18	5		Mrpl11	6.55117e-05	2.12484	0.13	0	1	18
Sdf2	0	1.25	0.23	0.03	0	0		Tmem130	5.03683e-82	1.41365	0.137	0.013	1.62549e-77	1		Clptm1l	5.37871e-23	1.13397	0.163	0.026	1.73582e-18	5		Trmt112	6.55117e-05	2.66256	0.13	0	1	18
Srpr	5.17765e-82	0.856006	0.224	0.049	1.67093e-77	0		Srpr	5.17765e-82	0.856006	0.224	0.049	1.67093e-77	1		Xbp1	5.44753e-23	1.62352	0.125	0.01	1.75803e-18	5		Dnajc4	6.55117e-05	1.85737	0.13	0	1	18
Sdf4	0	1.33	0.24	0.03	0	0		Rnf25	5.33698e-82	1.35544	0.136	0.013	1.72235e-77	1		Smc6	5.8991e-23	0.648204	0.274	0.086	1.90376e-18	5		A930007I19Rik	6.55117e-05	2.21313	0.13	0	1	18
Dlat	5.37991e-82	0.852092	0.23	0.051	1.73621e-77	0		Dlat	5.37991e-82	0.852092	0.23	0.051	1.73621e-77	1		Nfs1	6.06336e-23	0.97646	0.183	0.037	1.95677e-18	5		Fam50a	6.55117e-05	2.0141	0.13	0	1	18
Sdha	0	1.01	0.3	0.06	0	0		Cend1	5.62154e-82	1.77787	0.112	0.005	1.81418e-77	1		Pa2g4	6.28899e-23	1.80741	0.12	0.008	2.02958e-18	5		Synrg	6.7466e-05	0.612537	0.278	0.05	1	18
Slc25a14	5.84448e-82	0.657453	0.249	0.06	1.88613e-77	0		Slc25a14	5.84448e-82	0.657453	0.249	0.06	1.88613e-77	1		Arxes2	6.59499e-23	1.42223	0.13	0.012	2.12834e-18	5		Dnaja1	6.77315e-05	0.824763	0.481	0.151	1	18
Sdhb	0	2	0.28	0.02	0	0		Kif17	6.60148e-82	1.3347	0.161	0.022	2.13043e-77	1		Hspa9	6.68716e-23	0.784833	0.239	0.067	2.15808e-18	5		Bod1l	6.7846e-05	1.21096	0.37	0.101	1	18
Trpc1	8.76326e-82	0.51012	0.356	0.113	2.82808e-77	0		Trpc1	8.76326e-82	0.51012	0.356	0.113	2.82808e-77	1		Rprd2	6.82276e-23	0.448264	0.289	0.093	2.20184e-18	5		Sc5d	6.80556e-05	1.35091	0.185	0.017	1	18
Armc9	8.78909e-82	0.573342	0.285	0.077	2.83642e-77	0		Armc9	8.78909e-82	0.573342	0.285	0.077	2.83642e-77	1		Ryr2	6.8339e-23	-0.54818	0.908	0.834	2.20544e-18	5		Ppp2r5c	6.81116e-05	0.585585	0.556	0.202	1	18
Sdhd	0	1.62	0.11	0.01	0	0		Supt5	9.10626e-82	1.1967	0.15	0.018	2.93877e-77	1		Mob4	7.10131e-23	0.876722	0.219	0.055	2.29174e-18	5		App	6.8187e-05	0.788292	0.796	0.42	1	18
Sec11c	0	2.22	0.29	0.02	0	0		Rhbdd2	9.48388e-82	1.21339	0.162	0.022	3.06064e-77	1		Ocrl	7.11466e-23	0.518176	0.288	0.092	2.29604e-18	5		Iars2	6.9033e-05	1.62732	0.204	0.025	1	18
Sec14l2	0	1.14	0.16	0.03	0	0		Polr1d	9.85682e-82	1.37803	0.147	0.016	3.18099e-77	1		B2m	7.19245e-23	2.02702	0.135	0.015	2.32115e-18	5		Speg	7.02182e-05	1.78979	0.185	0.017	1	18
C78859	1.01938e-81	0.740304	0.253	0.062	3.28973e-77	0		C78859	1.01938e-81	0.740304	0.253	0.062	3.28973e-77	1		Mat2b	7.2085e-23	1.00942	0.183	0.037	2.32633e-18	5		Pgam5	7.02182e-05	1.66643	0.185	0.017	1	18
Itch	1.05274e-81	0.407233	0.418	0.146	3.39739e-77	0		Itch	1.05274e-81	0.407233	0.418	0.146	3.39739e-77	1		Casc3	7.4866e-23	0.978867	0.181	0.036	2.41607e-18	5		Ddx47	7.02182e-05	1.69465	0.185	0.017	1	18
Sec61g	0	1.46	0.11	0.01	0	0		Exoc7	1.12476e-81	1.33835	0.147	0.017	3.62982e-77	1		Smim19	7.49071e-23	1.5913	0.132	0.013	2.4174e-18	5		Nufip1	7.02182e-05	1.71497	0.185	0.017	1	18
Sec62	0	1.52	0.54	0.1	0	0		Kdm4b	1.21359e-81	1.2466	0.148	0.017	3.91651e-77	1		Mrps34	7.57659e-23	2.01284	0.103	0.001	2.44512e-18	5		Ints6l	7.09041e-05	0.682675	0.407	0.118	1	18
Selenof	0	1.68	0.38	0.05	0	0		Kptn	1.32278e-81	1.31282	0.144	0.016	4.26887e-77	1		Dync1h1	7.65179e-23	0.416284	0.298	0.098	2.46938e-18	5		Snx2	7.10412e-05	0.37633	0.352	0.084	1	18
Taok3	1.48012e-81	0.830527	0.234	0.053	4.77664e-77	0		Taok3	1.48012e-81	0.830527	0.234	0.053	4.77664e-77	1		Oxa1l	7.66472e-23	1.20247	0.133	0.013	2.47356e-18	5		Stk40	7.11434e-05	0.923676	0.296	0.059	1	18
Selenok	0	3.08	0.4	0.02	0	0		Nfu1	1.63075e-81	1.28998	0.142	0.015	5.26276e-77	1		Tomm7	7.888e-23	1.71548	0.119	0.008	2.54562e-18	5		Chn1	7.17182e-05	0.700418	0.889	0.445	1	18
Selenom	0	2.89	0.27	0.01	0	0		C87436	1.73899e-81	1.53721	0.136	0.013	5.61206e-77	1		Sh3glb2	7.89719e-23	1.06889	0.159	0.025	2.54858e-18	5		Vapb	7.24457e-05	0.976511	0.185	0.017	1	18
Celf5	1.7738e-81	0.574965	0.319	0.094	5.72442e-77	0		Celf5	1.7738e-81	0.574965	0.319	0.094	5.72442e-77	1		Cog4	8.26936e-23	0.769646	0.181	0.036	2.66869e-18	5		Tspyl4	7.24457e-05	1.101	0.185	0.017	1	18
Ankrd13a	1.89056e-81	0.948698	0.208	0.042	6.10122e-77	0		Ankrd13a	1.89056e-81	0.948698	0.208	0.042	6.10122e-77	1		Lsm4	8.58066e-23	1.71558	0.114	0.005	2.76915e-18	5		Kdm6b	7.24457e-05	1.80117	0.185	0.017	1	18
Selenos	0	2.06	0.28	0.02	0	0		Pik3ip1	2.19363e-81	1.35993	0.15	0.018	7.07928e-77	1		Bfar	8.80708e-23	1.25311	0.154	0.023	2.84222e-18	5		Zswim8	7.29674e-05	1.98811	0.222	0.034	1	18
Selenot	0	1.02	0.2	0.04	0	0		Clstn3	2.37996e-81	1.10709	0.164	0.023	7.68061e-77	1		Pygb	9.00518e-23	0.675633	0.218	0.054	2.90615e-18	5		Trrap	7.32226e-05	0.577468	0.426	0.118	1	18
Selenow	0	2.99	0.39	0.01	0	0		Wbp11	2.38103e-81	1.00621	0.179	0.029	7.68407e-77	1		Cep164	9.0649e-23	1.47449	0.135	0.014	2.92542e-18	5		Pithd1	7.47399e-05	1.37092	0.185	0.017	1	18
Rab11fip3	2.40407e-81	0.521809	0.349	0.111	7.75841e-77	0		Rab11fip3	2.40407e-81	0.521809	0.349	0.111	7.75841e-77	1		Zfas1	9.5725e-23	1.47931	0.122	0.009	3.08924e-18	5		C2cd3	7.47399e-05	1.96886	0.185	0.017	1	18
Nbr1	2.67841e-81	0.690353	0.262	0.067	8.64375e-77	0		Nbr1	2.67841e-81	0.690353	0.262	0.067	8.64375e-77	1		Mrpl30	9.86837e-23	1.56682	0.125	0.01	3.18472e-18	5		Necab2	7.47399e-05	1.85064	0.185	0.017	1	18
Sesn1	2.98364e-81	0.37531	0.482	0.181	9.6288e-77	0		Sesn1	2.98364e-81	0.37531	0.482	0.181	9.6288e-77	1		Mecr	1.03115e-22	1.14828	0.169	0.03	3.32773e-18	5		Cyhr1	7.47399e-05	1.35508	0.185	0.017	1	18
D430042O09Rik	3.39734e-81	0.66417	0.26	0.066	1.09639e-76	0		D430042O09Rik	3.39734e-81	0.66417	0.26	0.066	1.09639e-76	1		Smap2	1.07008e-22	0.624084	0.265	0.08	3.45336e-18	5		Copa	7.49408e-05	0.480433	0.333	0.076	1	18
Susd4	3.412e-81	0.36604	0.582	0.238	1.10112e-76	0		Susd4	3.412e-81	0.36604	0.582	0.238	1.10112e-76	1		Dip2b	1.07631e-22	0.297193	0.376	0.142	3.47347e-18	5		Eef1g	7.53232e-05	1.60097	0.204	0.025	1	18
Bcap29	3.46271e-81	0.606578	0.27	0.07	1.11749e-76	0		Bcap29	3.46271e-81	0.606578	0.27	0.07	1.11749e-76	1		Dnttip1	1.08289e-22	1.46303	0.138	0.016	3.4947e-18	5		Sipa1l3	7.55639e-05	0.480211	0.648	0.252	1	18
Prkaca	3.88404e-81	0.715513	0.237	0.055	1.25346e-76	0		Prkaca	3.88404e-81	0.715513	0.237	0.055	1.25346e-76	1		Mrpl4	1.15629e-22	1.61513	0.119	0.008	3.73157e-18	5		Ripk2	7.65853e-05	0.69268	0.333	0.076	1	18
Sema7a	0	1.05	0.13	0.02	0	0		Mcrip1	4.11831e-81	1.57254	0.12	0.007	1.32906e-76	1		Glrx5	1.16507e-22	2.14635	0.107	0.003	3.75991e-18	5		Pnn	7.65853e-05	0.384972	0.333	0.076	1	18
Zcrb1	4.2747e-81	0.9126	0.203	0.04	1.37953e-76	0		Zcrb1	4.2747e-81	0.9126	0.203	0.04	1.37953e-76	1		Rhbdl1	1.16722e-22	1.71142	0.11	0.004	3.76686e-18	5		Col13a1	7.71027e-05	0.864632	0.185	0.017	1	18
Serf2	0	2.85	0.28	0.01	0	0		Slc45a1	6.18671e-81	1.54949	0.132	0.012	1.99658e-76	1		Bcas2	1.18255e-22	1.40438	0.148	0.021	3.81633e-18	5		Tesc	7.75377e-05	1.41116	0.204	0.025	1	18
Serinc1	0	1.13	0.78	0.26	0	0		Cherp	6.86661e-81	1.27784	0.143	0.016	2.21599e-76	1		St3gal3	1.18619e-22	0.55306	0.241	0.067	3.82806e-18	5		Arhgef2	7.75467e-05	0.296806	0.426	0.118	1	18
Rbbp4	7.7679e-81	0.642934	0.26	0.066	2.50686e-76	0		Rbbp4	7.7679e-81	0.642934	0.26	0.066	2.50686e-76	1		Syt1	1.19248e-22	-0.443339	0.953	0.943	3.84837e-18	5		Uhrf1bp1l	7.81992e-05	0.712428	0.37	0.101	1	18
Smim13	8.43599e-81	0.837109	0.227	0.051	2.72246e-76	0		Smim13	8.43599e-81	0.837109	0.227	0.051	2.72246e-76	1		Jagn1	1.20432e-22	1.41349	0.134	0.014	3.88658e-18	5		Entpd6	7.9536e-05	1.03438	0.185	0.017	1	18
Serp2	0	1.61	0.24	0.03	0	0		Sco2	8.68028e-81	1.73869	0.103	0.003	2.8013e-76	1		Ifnar2	1.20782e-22	1.2405	0.124	0.01	3.89787e-18	5		Sf3a3	7.9536e-05	1.21978	0.185	0.017	1	18
Casc3	9.46045e-81	0.911776	0.206	0.041	3.05308e-76	0		Casc3	9.46045e-81	0.911776	0.206	0.041	3.05308e-76	1		Taf11	1.21145e-22	1.79718	0.113	0.005	3.90958e-18	5		3110082I17Rik	7.9536e-05	1.43628	0.185	0.017	1	18
Setd4	0	1.87	0.21	0.02	0	0		Ccdc59	1.0492e-80	1.23452	0.155	0.02	3.38598e-76	1		Polr2e	1.21823e-22	2.01647	0.113	0.005	3.93148e-18	5		Pnkp	7.9536e-05	1.32139	0.185	0.017	1	18
Qrich1	1.05226e-80	0.310007	0.481	0.18	3.39587e-76	0		Qrich1	1.05226e-80	0.310007	0.481	0.18	3.39587e-76	1		Zfp771	1.22455e-22	1.16054	0.156	0.024	3.95187e-18	5		Tpp1	7.9536e-05	1.14156	0.185	0.017	1	18
Sez6l2	0	1.26	0.44	0.08	0	0		Ldha	1.06985e-80	1.50915	0.134	0.012	3.45263e-76	1		Dph7	1.2363e-22	1.46222	0.119	0.008	3.9898e-18	5		Galns	7.9536e-05	1.43933	0.185	0.017	1	18
Pced1b	1.07698e-80	0.696755	0.257	0.065	3.47562e-76	0		Pced1b	1.07698e-80	0.696755	0.257	0.065	3.47562e-76	1		Rfng	1.27624e-22	1.57353	0.116	0.007	4.11867e-18	5		Dcbld1	7.9536e-05	1.62166	0.185	0.017	1	18
Sf3b2	0	1.16	0.3	0.06	0	0		Arpp19	1.28884e-80	1.03717	0.187	0.033	4.15933e-76	1		Hdac7	1.28955e-22	1.366	0.142	0.017	4.16163e-18	5		Isca2	7.9536e-05	1.58954	0.185	0.017	1	18
Hk1	1.35855e-80	0.825209	0.227	0.05	4.38433e-76	0		Hk1	1.35855e-80	0.825209	0.227	0.05	4.38433e-76	1		Mrpl27	1.30031e-22	2.17741	0.105	0.002	4.19636e-18	5		Sema4d	7.9536e-05	1.34866	0.185	0.017	1	18
Mapre3	1.38435e-80	0.60578	0.256	0.064	4.46756e-76	0		Mapre3	1.38435e-80	0.60578	0.256	0.064	4.46756e-76	1		Ppm1g	1.31007e-22	1.35272	0.148	0.021	4.22785e-18	5		Cep78	7.9536e-05	1.09635	0.185	0.017	1	18
Sf3b3	0	1.02	0.29	0.06	0	0		Creld1	1.45769e-80	1.31182	0.14	0.014	4.70426e-76	1		Esd	1.32072e-22	1.59025	0.126	0.011	4.26223e-18	5		Eif4a2	7.96282e-05	0.800758	0.426	0.126	1	18
Trmt1l	1.79627e-80	0.841608	0.244	0.059	5.79693e-76	0		Trmt1l	1.79627e-80	0.841608	0.244	0.059	5.79693e-76	1		Mras	1.337e-22	0.484142	0.26	0.077	4.31478e-18	5		Daglb	8.22328e-05	0.8325	0.315	0.067	1	18
Daglb	1.89438e-80	0.880795	0.23	0.053	6.11355e-76	0		Daglb	1.89438e-80	0.880795	0.23	0.053	6.11355e-76	1		Exoc3	1.33867e-22	0.887972	0.221	0.057	4.32017e-18	5		Senp7	8.24015e-05	0.449772	0.519	0.16	1	18
Kif3a	1.99272e-80	0.545429	0.313	0.093	6.43092e-76	0		Kif3a	1.99272e-80	0.545429	0.313	0.093	6.43092e-76	1		Cers4	1.35892e-22	0.469622	0.251	0.073	4.38552e-18	5		Mras	8.26882e-05	0.653668	0.426	0.126	1	18
Sf3b5	0	2.1	0.11	0	0	0		Oxa1l	2.03064e-80	1.54628	0.137	0.014	6.5533e-76	1		Adora1	1.36913e-22	1.12347	0.163	0.028	4.41845e-18	5		Ago3	8.27444e-05	0.883877	0.593	0.235	1	18
Sf3b6	0	2.04	0.25	0.02	0	0		Ube2v1	2.46028e-80	1.61817	0.127	0.01	7.93981e-76	1		Klhl22	1.37822e-22	0.712944	0.208	0.05	4.44779e-18	5		Mical3	8.27549e-05	1.05228	0.333	0.084	1	18
Uqcrc2	2.95271e-80	0.761047	0.253	0.063	9.52898e-76	0		Uqcrc2	2.95271e-80	0.761047	0.253	0.063	9.52898e-76	1		Fdps	1.38478e-22	1.6342	0.124	0.01	4.46895e-18	5		Eif3c	8.3666e-05	0.974641	0.315	0.076	1	18
Kif21a	3.42277e-80	0.303308	0.579	0.235	1.1046e-75	0		Kif21a	3.42277e-80	0.303308	0.579	0.235	1.1046e-75	1		Psmd8	1.40356e-22	1.80966	0.107	0.003	4.52957e-18	5		Arhgef7	8.4488e-05	1.10459	0.407	0.126	1	18
Mcf2l	3.4697e-80	0.614575	0.27	0.071	1.11974e-75	0		Mcf2l	3.4697e-80	0.614575	0.27	0.071	1.11974e-75	1		Rtl8a	1.40847e-22	1.54176	0.113	0.005	4.54543e-18	5		Slc37a3	8.45564e-05	1.6967	0.204	0.025	1	18
Urgcp	3.54192e-80	0.4794	0.308	0.09	1.14305e-75	0		Urgcp	3.54192e-80	0.4794	0.308	0.09	1.14305e-75	1		Atg16l1	1.45603e-22	0.715817	0.207	0.05	4.69891e-18	5		Cct8	8.45564e-05	1.55294	0.204	0.025	1	18
Sfr1	0	1.56	0.14	0.01	0	0		2900005J15Rik	3.62033e-80	1.68589	0.112	0.006	1.16835e-75	1		Tor1aip2	1.62933e-22	0.903202	0.212	0.053	5.25818e-18	5		Dop1a	8.47567e-05	0.558055	0.463	0.143	1	18
Sgcb	0	1.09	0.12	0.02	0	0		Abhd8	3.84105e-80	1.48772	0.13	0.011	1.23958e-75	1		Rbbp6	1.64288e-22	0.334694	0.342	0.123	5.30192e-18	5		Ccnd2	8.5723e-05	1.56971	0.296	0.067	1	18
Ptpn11	4.05648e-80	0.861651	0.234	0.054	1.30911e-75	0		Ptpn11	4.05648e-80	0.861651	0.234	0.054	1.30911e-75	1		Prmt1	1.73778e-22	1.68055	0.115	0.007	5.60817e-18	5		Ankrd28	8.63482e-05	1.18816	0.333	0.084	1	18
Cdk5r1	4.13652e-80	0.877999	0.202	0.04	1.33494e-75	0		Cdk5r1	4.13652e-80	0.877999	0.202	0.04	1.33494e-75	1		Anapc16	1.74717e-22	1.44149	0.128	0.012	5.63846e-18	5		Ufsp2	8.70265e-05	1.54987	0.204	0.025	1	18
Castor2	4.46579e-80	0.95514	0.188	0.034	1.4412e-75	0		Castor2	4.46579e-80	0.95514	0.188	0.034	1.4412e-75	1		Sntb2	1.80292e-22	0.394768	0.529	0.247	5.81837e-18	5		Gm39469	8.70265e-05	1.74221	0.204	0.025	1	18
Mgat3	5.21318e-80	0.903848	0.206	0.042	1.6824e-75	0		Mgat3	5.21318e-80	0.903848	0.206	0.042	1.6824e-75	1		Kidins220	1.83797e-22	0.275296	0.496	0.216	5.93151e-18	5		Mrps36	8.70265e-05	1.52264	0.204	0.025	1	18
Phka2	5.40651e-80	0.593986	0.28	0.076	1.74479e-75	0		Phka2	5.40651e-80	0.593986	0.28	0.076	1.74479e-75	1		Prmt8	1.88302e-22	0.58356	0.282	0.091	6.07687e-18	5		Srsf2	8.74873e-05	0.869672	0.426	0.126	1	18
Sgsm2	0	1.39	0.49	0.1	0	0		Swi5	6.26055e-80	1.37121	0.143	0.016	2.0204e-75	1		Ajm1	1.92578e-22	1.16049	0.15	0.022	6.21489e-18	5		Pdgfa	8.82718e-05	1.80295	0.259	0.05	1	18
Cryzl1	7.28445e-80	0.531767	0.296	0.085	2.35084e-75	0		Cryzl1	7.28445e-80	0.531767	0.296	0.085	2.35084e-75	1		Cryzl1	1.9605e-22	0.523595	0.256	0.076	6.32692e-18	5		Lrrc4b	8.95646e-05	1.9751	0.204	0.025	1	18
Grm1	7.41357e-80	-0.925879	0.864	0.757	2.39251e-75	0		Grm1	7.41357e-80	-0.925879	0.864	0.757	2.39251e-75	1		Kdelr1	1.96882e-22	1.15828	0.156	0.025	6.35377e-18	5		Kif5b	8.97862e-05	0.698754	0.519	0.168	1	18
Ubn2	9.1241e-80	0.279432	0.693	0.303	2.94453e-75	0		Ubn2	9.1241e-80	0.279432	0.693	0.303	2.94453e-75	1		Tmem9	1.98104e-22	1.22408	0.136	0.015	6.3932e-18	5		Sgsm1	9.06857e-05	1.80155	0.222	0.034	1	18
Sh3bgrl3	0	3.52	0.37	0.01	0	0		Snrpa	1.04896e-79	1.6802	0.112	0.006	3.38519e-75	1		Prkar1a	2.03754e-22	0.266528	0.341	0.123	6.57556e-18	5		Zbtb7a	9.06857e-05	1.77838	0.222	0.034	1	18
Spag9	1.26255e-79	0.305879	0.592	0.243	4.0745e-75	0		Spag9	1.26255e-79	0.305879	0.592	0.243	4.0745e-75	1		Slc7a14	2.04623e-22	0.335882	0.679	0.341	6.60358e-18	5		Clmn	9.06857e-05	1.4675	0.222	0.034	1	18
Trappc6b	1.36631e-79	0.9346	0.193	0.036	4.40935e-75	0		Trappc6b	1.36631e-79	0.9346	0.193	0.036	4.40935e-75	1		Zdhhc18	2.08607e-22	1.61511	0.13	0.013	6.73217e-18	5		Adarb1	9.14611e-05	0.378495	0.389	0.109	1	18
Sh3gl1	0	2.23	0.28	0.02	0	0		Taf6	1.43853e-79	1.24952	0.135	0.013	4.64241e-75	1		Jtb	2.13268e-22	1.66347	0.123	0.01	6.88258e-18	5		Qrich1	9.25607e-05	0.543045	0.593	0.235	1	18
Sh3glb2	0	1.22	0.16	0.02	0	0		Mrps15	1.45326e-79	1.37298	0.142	0.016	4.68997e-75	1		Becn1	2.15113e-22	0.930556	0.164	0.028	6.94213e-18	5		Flt3	9.31667e-05	1.35359	0.222	0.034	1	18
Shisa4	0	2.52	0.43	0.03	0	0		Gm12216	1.46351e-79	1.0132	0.182	0.031	4.72303e-75	1		Pgap2	2.33361e-22	1.00935	0.147	0.021	7.53104e-18	5		Ccdc59	9.31667e-05	1.34161	0.222	0.034	1	18
Ddn	1.60414e-79	0.917036	0.178	0.03	5.17687e-75	0		Ddn	1.60414e-79	0.917036	0.178	0.03	5.17687e-75	1		Slc48a1	2.3641e-22	1.3032	0.135	0.015	7.62941e-18	5		Ddn	9.31667e-05	1.48346	0.222	0.034	1	18
Ehd3	1.74825e-79	0.642157	0.245	0.059	5.64194e-75	0		Ehd3	1.74825e-79	0.642157	0.245	0.059	5.64194e-75	1		Cfap20	2.3763e-22	1.36607	0.149	0.022	7.66879e-18	5		Smad7	9.31667e-05	1.78946	0.222	0.034	1	18
Sigmar1	0	1.6	0.11	0.01	0	0		Psmd6	1.91404e-79	1.3909	0.142	0.016	6.177e-75	1		Ecsit	2.4703e-22	1.1659	0.147	0.021	7.97216e-18	5		Rap2b	9.48521e-05	1.52633	0.204	0.025	1	18
Sumo1	1.93187e-79	0.484597	0.34	0.107	6.23453e-75	0		Sumo1	1.93187e-79	0.484597	0.34	0.107	6.23453e-75	1		Pfkm	2.49259e-22	0.824984	0.187	0.04	8.04409e-18	5		Rab11fip4	9.52707e-05	1.46435	0.278	0.059	1	18
Prmt8	2.41068e-79	0.548961	0.298	0.086	7.77974e-75	0		Prmt8	2.41068e-79	0.548961	0.298	0.086	7.77974e-75	1		Pdpk1	2.50428e-22	0.514306	0.267	0.084	8.08182e-18	5		Suclg1	9.57118e-05	1.70656	0.222	0.034	1	18
Epha7	2.59372e-79	-0.809261	0.943	0.846	8.37045e-75	0		Epha7	2.59372e-79	-0.809261	0.943	0.846	8.37045e-75	1		Nsd3	2.5674e-22	0.305474	0.498	0.216	8.28552e-18	5		Rnmt	9.57118e-05	0.943866	0.222	0.034	1	18
Drg1	2.8254e-79	0.610791	0.264	0.069	9.11814e-75	0		Drg1	2.8254e-79	0.610791	0.264	0.069	9.11814e-75	1		Dcc	2.5688e-22	-1.19218	0.638	0.631	8.29003e-18	5		Lrrfip1	9.66452e-05	0.372955	0.463	0.151	1	18
Sirpa	0	1.24	0.3	0.05	0	0		Ei24	3.16817e-79	1.07036	0.175	0.029	1.02243e-74	1		Hnrnpa3	2.57923e-22	0.540773	0.291	0.098	8.32368e-18	5		Mylk3	9.95149e-05	1.67433	0.241	0.042	1	18
Pde2a	3.19486e-79	0.95472	0.167	0.025	1.03104e-74	0		Pde2a	3.19486e-79	0.95472	0.167	0.025	1.03104e-74	1		Epha10	2.57928e-22	1.0289	0.186	0.04	8.32386e-18	5		Rars2	9.97275e-05	1.38671	0.259	0.05	1	18
Sirt2	0	1.19	0.13	0.02	0	0		Sugp1	3.41398e-79	1.06389	0.173	0.028	1.10176e-74	1		Taf6	2.67121e-22	1.67437	0.129	0.013	8.62054e-18	5		Sec14l1	0.000100389	1.25247	0.296	0.067	1	18
Sirt3	0	1.75	0.16	0.01	0	0		Tceal6	3.41751e-79	1.75125	0.109	0.005	1.1029e-74	1		Tbc1d24	2.67821e-22	0.846963	0.178	0.036	8.64311e-18	5		Ift122	0.000100433	1.00037	0.204	0.025	1	18
Ctif	4.84438e-79	0.526213	0.355	0.117	1.56338e-74	0		Ctif	4.84438e-79	0.526213	0.355	0.117	1.56338e-74	1		Noc2l	2.71864e-22	1.54774	0.134	0.015	8.77359e-18	5		Cdh23	0.000100433	1.69869	0.204	0.025	1	18
Reep1	5.04536e-79	0.642682	0.277	0.076	1.62824e-74	0		Reep1	5.04536e-79	0.642682	0.277	0.076	1.62824e-74	1		Phf6	2.72049e-22	0.664179	0.224	0.06	8.77958e-18	5		Nr4a3	0.00010168	0.836957	0.426	0.134	1	18
Tmed7	5.58479e-79	0.908683	0.175	0.029	1.80232e-74	0		Tmed7	5.58479e-79	0.908683	0.175	0.029	1.80232e-74	1		Tesc	2.82143e-22	1.15827	0.133	0.014	9.10531e-18	5		Celsr2	0.000103339	1.62828	0.204	0.025	1	18
Skp1a	0	1.31	0.23	0.04	0	0		Uevld	5.85328e-79	1.22747	0.165	0.025	1.88897e-74	1		Otulinl	2.84702e-22	1.12084	0.138	0.016	9.1879e-18	5		Ppp2ca	0.000103436	1.17607	0.37	0.109	1	18
Slc16a11	0	2.11	0.16	0.01	0	0		Map3k10	6.135e-79	1.19414	0.145	0.017	1.97989e-74	1		Rhob	2.87688e-22	1.06488	0.165	0.029	9.28428e-18	5		Csnk2a2	0.000103513	0.415784	0.426	0.126	1	18
Ddx42	6.27232e-79	0.52648	0.322	0.099	2.0242e-74	0		Ddx42	6.27232e-79	0.52648	0.322	0.099	2.0242e-74	1		Synj2bp	2.96461e-22	0.461745	0.304	0.104	9.56738e-18	5		Adamts17	0.000104077	0.384934	0.407	0.118	1	18
Csmd2	6.34982e-79	0.314055	0.547	0.221	2.04922e-74	0		Csmd2	6.34982e-79	0.314055	0.547	0.221	2.04922e-74	1		Cyfip1	2.97605e-22	0.329071	0.439	0.184	9.60431e-18	5		Ntrk2	0.000104459	0.6139	0.87	0.521	1	18
Slc17a7	0	2.39	0.69	0.07	0	0		Cct3	7.04203e-79	1.04624	0.167	0.025	2.2726e-74	1		Apopt1	2.98963e-22	1.15903	0.144	0.02	9.64814e-18	5		Camk2n1	0.00010572	0.959267	0.463	0.16	1	18
Slc22a17	0	1.71	0.63	0.1	0	0		Selenot	8.08547e-79	1.02441	0.199	0.04	2.60934e-74	1		Mal2	2.99865e-22	0.549963	0.259	0.079	9.67724e-18	5		Ppil2	0.000106324	1.60288	0.204	0.025	1	18
Slc25a23	0	1.82	0.45	0.06	0	0		Tubgcp2	8.94688e-79	1.38191	0.14	0.015	2.88734e-74	1		Tub	3.11339e-22	0.409473	0.298	0.1	1.00475e-17	5		Rbx1	0.000106563	1.22248	0.222	0.034	1	18
Slc25a27	0	1.6	0.4	0.06	0	0		Cox17	9.13734e-79	1.50497	0.125	0.01	2.9488e-74	1		Fbxo10	3.12781e-22	1.13469	0.169	0.031	1.00941e-17	5		Ak5	0.000106603	0.407243	0.759	0.311	1	18
Slc25a3	0	1.89	0.46	0.05	0	0		Fam122a	1.10387e-78	1.45501	0.122	0.009	3.56241e-74	1		Mrps12	3.13529e-22	1.99501	0.106	0.003	1.01182e-17	5		Dgkg	0.000108151	0.852216	0.778	0.42	1	18
Slc25a4	0	3.02	0.54	0.03	0	0		Snrpe	1.6096e-78	1.67554	0.115	0.007	5.19449e-74	1		Pianp	3.21936e-22	1.05491	0.151	0.023	1.03895e-17	5		Zbtb16	0.000108184	0.38626	0.741	0.319	1	18
Slc25a5	0	2.44	0.23	0.01	0	0		Sec14l2	1.75426e-78	1.14475	0.164	0.025	5.66135e-74	1		Fam53b	3.26605e-22	1.29058	0.12	0.009	1.05402e-17	5		Ankrd11	0.000108336	0.709921	0.815	0.454	1	18
Senp5	1.8022e-78	0.554272	0.306	0.091	5.81606e-74	0		Senp5	1.8022e-78	0.554272	0.306	0.091	5.81606e-74	1		Cops8	3.30886e-22	1.16542	0.13	0.013	1.06784e-17	5		Slc39a6	0.00010865	1.12244	0.315	0.076	1	18
Slc25a51	0	1.22	0.23	0.04	0	0		Rab36	1.92803e-78	1.22076	0.143	0.017	6.22215e-74	1		Pdcd6	3.40578e-22	1.56327	0.114	0.007	1.09911e-17	5		Nsun7	0.000109224	0.799014	0.444	0.143	1	18
Tsc1	2.11972e-78	0.669563	0.261	0.069	6.84074e-74	0		Tsc1	2.11972e-78	0.669563	0.261	0.069	6.84074e-74	1		Yif1b	3.42763e-22	1.78192	0.106	0.003	1.10617e-17	5		Zer1	0.00010939	1.11079	0.204	0.025	1	18
Slc30a3	0	1.3	0.25	0.04	0	0		Polg	2.18142e-78	1.23046	0.143	0.017	7.03988e-74	1		Acat1	3.46273e-22	0.850651	0.24	0.069	1.11749e-17	5		Dtd1	0.000109444	0.610665	0.426	0.126	1	18
Paip2	2.45557e-78	0.355982	0.383	0.13	7.92461e-74	0		Paip2	2.45557e-78	0.355982	0.383	0.13	7.92461e-74	1		Gabbr2	3.49987e-22	0.346255	0.67	0.335	1.12948e-17	5		Mblac2	0.000109564	1.43242	0.278	0.059	1	18
Slc35b1	0	1.76	0.2	0.02	0	0		Supt4a	2.72227e-78	1.66613	0.116	0.007	8.7853e-74	1		Tsen34	3.6278e-22	1.72653	0.108	0.004	1.17076e-17	5		Thoc7	0.00011102	1.25851	0.315	0.076	1	18
Slc38a10	0	1.2	0.13	0.02	0	0		Slc50a1	2.74174e-78	1.56237	0.113	0.006	8.84813e-74	1		2510002D24Rik	3.62939e-22	1.72898	0.119	0.009	1.17128e-17	5		Grik2	0.000111349	-0.794009	1	0.916	1	18
Arglu1	2.77974e-78	0.305929	0.68	0.3	8.97079e-74	0		Arglu1	2.77974e-78	0.305929	0.68	0.3	8.97079e-74	1		Slc25a14	3.63739e-22	0.65569	0.23	0.063	1.17386e-17	5		Wwc1	0.000112415	1.07618	0.222	0.034	1	18
Fbxo38	2.8254e-78	0.680073	0.253	0.064	9.11814e-74	0		Fbxo38	2.8254e-78	0.680073	0.253	0.064	9.11814e-74	1		Frs2	3.76657e-22	0.539625	0.268	0.084	1.21555e-17	5		Fem1b	0.000114815	1.03397	0.296	0.067	1	18
Slc38a2	0	1.41	0.34	0.06	0	0		Kctd17	2.88888e-78	1.24317	0.134	0.013	9.32298e-74	1		Bcap31	4.16568e-22	1.364	0.145	0.021	1.34435e-17	5		Eprs	0.00011528	0.45319	0.444	0.143	1	18
Slc3a2	0	1.71	0.27	0.03	0	0		Atg9a	3.13434e-78	1.27655	0.142	0.016	1.01151e-73	1		Limk2	4.32738e-22	1.08203	0.164	0.029	1.39653e-17	5		Banp	0.000115453	1.27253	0.222	0.034	1	18
Slc45a1	0	1.55	0.13	0.01	0	0		Arl1	3.27944e-78	1.17944	0.158	0.023	1.05834e-73	1		3110082I17Rik	4.39401e-22	0.990806	0.169	0.031	1.41803e-17	5		Ppp2r1a	0.000115453	1.44919	0.222	0.034	1	18
Zkscan16	4.26556e-78	0.832916	0.199	0.04	1.37658e-73	0		Zkscan16	4.26556e-78	0.832916	0.199	0.04	1.37658e-73	1		Sco2	4.44271e-22	1.98788	0.102	0.002	1.43375e-17	5		Ei24	0.000115774	1.09623	0.204	0.025	1	18
Slc48a1	0	1.75	0.14	0.01	0	0		Trmt1	4.60285e-78	1.19425	0.15	0.019	1.48543e-73	1		Mrpl55	4.45378e-22	1.51506	0.119	0.009	1.43732e-17	5		Klhdc1	0.000115774	0.580695	0.204	0.025	1	18
Cdc37l1	5.59477e-78	0.452861	0.356	0.117	1.80554e-73	0		Cdc37l1	5.59477e-78	0.452861	0.356	0.117	1.80554e-73	1		Hps4	4.55791e-22	1.27982	0.119	0.009	1.47093e-17	5		Gaa	0.000118569	1.26292	0.222	0.034	1	18
Slc4a3	0	1.32	0.16	0.02	0	0		B3galnt1	6.09059e-78	1.12124	0.151	0.02	1.96556e-73	1		Rab34	5.02093e-22	1.64934	0.116	0.008	1.62035e-17	5		2300009A05Rik	0.000120887	0.798779	0.333	0.084	1	18
Dnajc3	6.29355e-78	0.816628	0.211	0.045	2.03106e-73	0		Dnajc3	6.29355e-78	0.816628	0.211	0.045	2.03106e-73	1		Cluap1	5.12792e-22	0.750056	0.199	0.047	1.65488e-17	5		Gm14372	0.000121259	2.05267	0.148	0.008	1	18
Chfr	6.35244e-78	0.634207	0.278	0.077	2.05006e-73	0		Chfr	6.35244e-78	0.634207	0.278	0.077	2.05006e-73	1		Tro	5.17948e-22	1.14376	0.163	0.029	1.67152e-17	5		Tppp	0.000121259	2.3956	0.148	0.008	1	18
Slc50a1	0	1.56	0.11	0.01	0	0		Kctd13	6.4169e-78	1.39378	0.133	0.013	2.07086e-73	1		Saysd1	5.39589e-22	1.58307	0.116	0.008	1.74136e-17	5		Smarca4	0.000121568	0.680143	0.426	0.143	1	18
Slc7a4	0	1.59	0.15	0.01	0	0		Psmd8	6.90098e-78	1.75362	0.102	0.003	2.22708e-73	1		AU040320	5.41972e-22	0.394908	0.265	0.082	1.74905e-17	5		Tspoap1	0.000121763	1.2302	0.222	0.034	1	18
Ndufs4	7.20422e-78	0.436839	0.386	0.132	2.32495e-73	0		Ndufs4	7.20422e-78	0.436839	0.386	0.132	2.32495e-73	1		Glrx2	5.49322e-22	0.971052	0.168	0.031	1.77277e-17	5		Zcrb1	0.000121763	1.53965	0.222	0.034	1	18
Cnksr2	7.46167e-78	-0.794485	0.921	0.814	2.40803e-73	0		Cnksr2	7.46167e-78	-0.794485	0.921	0.814	2.40803e-73	1		Ip6k1	5.53054e-22	0.273572	0.359	0.136	1.78482e-17	5		Snta1	0.000121978	1.07889	0.389	0.118	1	18
Ccpg1	8.1756e-78	0.480139	0.326	0.101	2.63843e-73	0		Ccpg1	8.1756e-78	0.480139	0.326	0.101	2.63843e-73	1		Gapvd1	5.57324e-22	0.260819	0.383	0.148	1.7986e-17	5		Rbm26	0.000122636	0.477944	0.759	0.328	1	18
Utp4	8.19248e-78	0.904093	0.176	0.03	2.64388e-73	0		Utp4	8.19248e-78	0.904093	0.176	0.03	2.64388e-73	1		Psmc4	5.71305e-22	1.73516	0.11	0.005	1.84372e-17	5		Baalc	0.000122997	1.11304	0.278	0.059	1	18
Slx1b	0	1.39	0.14	0.02	0	0		C1galt1c1	8.45784e-78	1.51817	0.116	0.007	2.72951e-73	1		Gabrb3	5.79028e-22	-0.649819	0.887	0.79	1.86864e-17	5		Ttc7b	0.000124096	0.250266	0.537	0.185	1	18
Smarcc2	0	1.06	0.26	0.05	0	0		Ndufaf7	1.016e-77	1.08054	0.162	0.024	3.27884e-73	1		Zcchc14	5.90054e-22	0.34949	0.26	0.078	1.90422e-17	5		Stxbp1	0.000124668	0.993542	0.481	0.168	1	18
Prkg1	1.03979e-77	-0.950543	0.868	0.758	3.3556e-73	0		Prkg1	1.03979e-77	-0.950543	0.868	0.758	3.3556e-73	1		Zfp846	5.91203e-22	0.980831	0.155	0.025	1.90793e-17	5		Ccnt1	0.000124728	0.568681	0.389	0.109	1	18
Smdt1	0	2.37	0.17	0	0	0		Cbx4	1.06608e-77	1.34364	0.122	0.01	3.44045e-73	1		B3galnt1	5.95215e-22	1.00638	0.146	0.021	1.92088e-17	5		Tsn	0.000124988	1.06679	0.241	0.042	1	18
Ak5	1.08377e-77	0.407438	0.773	0.371	3.49754e-73	0		Ak5	1.08377e-77	0.407438	0.773	0.371	3.49754e-73	1		Kcnj3	6.53502e-22	-0.741113	0.856	0.774	2.10898e-17	5		Fam81a	0.000124988	1.25085	0.241	0.042	1	18
Smg9	0	1.3	0.1	0.01	0	0		Plk2	1.16559e-77	1.17504	0.151	0.02	3.76159e-73	1		Vps35l	6.72292e-22	0.681892	0.204	0.05	2.16962e-17	5		Kmt5a	0.000125039	0.967185	0.222	0.034	1	18
Smim19	0	1.26	0.12	0.01	0	0		Tmem179	1.29799e-77	1.63811	0.109	0.005	4.18888e-73	1		2024-03-02	6.74659e-22	1.70802	0.115	0.008	2.17726e-17	5		Tcp1	0.000125496	0.821433	0.296	0.067	1	18
Smim20	0	1.33	0.1	0.01	0	0		Noc2l	1.32077e-77	1.32487	0.137	0.015	4.26238e-73	1		Rae1	6.87151e-22	1.19368	0.145	0.021	2.21757e-17	5		Tmem214	0.000125537	2.00477	0.148	0.008	1	18
Wnk2	1.40431e-77	0.676761	0.241	0.059	4.532e-73	0		Wnk2	1.40431e-77	0.676761	0.241	0.059	4.532e-73	1		Creg2	7.07142e-22	0.760995	0.188	0.041	2.28209e-17	5		Ctdnep1	0.000125537	2.18352	0.148	0.008	1	18
Smim26	0	2.22	0.13	0	0	0		Zdhhc1	1.41136e-77	1.35099	0.14	0.016	4.55473e-73	1		Lrp8	7.16762e-22	1.07459	0.191	0.044	2.31313e-17	5		Dlg4	0.000126203	0.950509	0.37	0.101	1	18
Tmem178	1.41397e-77	0.364541	0.37	0.124	4.56316e-73	0		Tmem178	1.41397e-77	0.364541	0.37	0.124	4.56316e-73	1		Tmem167	7.23895e-22	0.541818	0.273	0.088	2.33615e-17	5		Ndufs1	0.000126684	0.783321	0.426	0.134	1	18
Alg2	1.41761e-77	0.91479	0.184	0.033	4.57491e-73	0		Alg2	1.41761e-77	0.91479	0.184	0.033	4.57491e-73	1		Timm10b	7.29087e-22	1.45086	0.135	0.016	2.35291e-17	5		Ndufs2	0.000126976	1.52842	0.259	0.05	1	18
Pi4kb	1.44933e-77	0.834764	0.2	0.04	4.67727e-73	0		Pi4kb	1.44933e-77	0.834764	0.2	0.04	4.67727e-73	1		Gba2	7.44998e-22	1.32151	0.121	0.01	2.40426e-17	5		Tmed2	0.000128793	1.29335	0.278	0.059	1	18
Ncapd3	1.47739e-77	0.805017	0.217	0.048	4.76784e-73	0		Ncapd3	1.47739e-77	0.805017	0.217	0.048	4.76784e-73	1		Clasrp	7.57158e-22	1.26341	0.128	0.013	2.4435e-17	5		Rraga	0.000129956	1.84815	0.148	0.008	1	18
Smim7	0	1.49	0.12	0.01	0	0		Becn1	1.67576e-77	1.0286	0.169	0.027	5.40802e-73	1		Ppa1	7.68743e-22	1.19209	0.143	0.02	2.48089e-17	5		Trappc2l	0.000129956	1.85836	0.148	0.008	1	18
Pygo1	1.731e-77	0.956638	0.194	0.038	5.5863e-73	0		Pygo1	1.731e-77	0.956638	0.194	0.038	5.5863e-73	1		Ncor2	7.75019e-22	0.553749	0.212	0.054	2.50114e-17	5		Mcrip1	0.000129956	2.41947	0.148	0.008	1	18
Smpd1	0	1.52	0.1	0.01	0	0		Mrpl57	1.87946e-77	1.70592	0.109	0.006	6.06538e-73	1		C1galt1c1	8.01461e-22	1.7901	0.106	0.004	2.58647e-17	5		Dek	0.000130057	0.970898	0.259	0.05	1	18
Ccdc57	2.03265e-77	0.998535	0.194	0.038	6.55975e-73	0		Ccdc57	2.03265e-77	0.998535	0.194	0.038	6.55975e-73	1		Anapc11	8.36943e-22	1.59935	0.106	0.004	2.70098e-17	5		Atxn7l1	0.000130203	0.969412	0.352	0.092	1	18
Ythdc1	2.11889e-77	0.322298	0.408	0.143	6.83809e-73	0		Ythdc1	2.11889e-77	0.322298	0.408	0.143	6.83809e-73	1		Abhd8	8.75551e-22	1.42403	0.137	0.017	2.82558e-17	5		Enc1	0.000131378	0.810077	0.426	0.134	1	18
Snap47	0	1.33	0.24	0.04	0	0		Smim19	2.21947e-77	1.25511	0.124	0.01	7.16266e-73	1		Nipsnap1	8.98156e-22	0.885617	0.186	0.041	2.89853e-17	5		6030458C11Rik	0.000131429	0.951705	0.241	0.042	1	18
Nrp2	3.10131e-77	0.492637	0.334	0.106	1.00085e-72	0		Nrp2	3.10131e-77	0.492637	0.334	0.106	1.00085e-72	1		Yipf3	9.08595e-22	1.44657	0.112	0.007	2.93222e-17	5		Mbnl2	0.000131811	0.655783	0.944	0.454	1	18
Sncb	0	2.41	0.31	0.02	0	0		Ebp	3.22121e-77	1.81714	0.103	0.004	1.03955e-72	1		Fdx2	9.24573e-22	2.05369	0.101	0.002	2.98378e-17	5		Sepsecs	0.000131841	0.692095	0.222	0.034	1	18
Lman1	3.24576e-77	0.960168	0.176	0.03	1.04747e-72	0		Lman1	3.24576e-77	0.960168	0.176	0.03	1.04747e-72	1		Mpped2	9.25042e-22	0.292582	0.457	0.192	2.9853e-17	5		Zfp266	0.000131843	0.887613	0.315	0.076	1	18
Ndufs1	3.40605e-77	0.485547	0.306	0.092	1.0992e-72	0		Ndufs1	3.40605e-77	0.485547	0.306	0.092	1.0992e-72	1		Hist3h2ba	9.26373e-22	1.92135	0.101	0.002	2.98959e-17	5		Cyth1	0.000133208	1.09734	0.259	0.05	1	18
Snf8	0	1.61	0.18	0.02	0	0		Mettl17	3.69371e-77	1.36489	0.128	0.012	1.19203e-72	1		Ttyh3	9.37572e-22	1.01185	0.144	0.021	3.02573e-17	5		Cacna2d1	0.000133759	-0.856136	0.963	0.891	1	18
Snhg20	0	2.71	0.29	0.01	0	0		Tmem222	3.77387e-77	1.46672	0.122	0.01	1.2179e-72	1		Bmerb1	9.75877e-22	0.394728	0.36	0.139	3.14935e-17	5		Sgcb	0.000134523	2.00766	0.148	0.008	1	18
Krit1	5.07408e-77	0.298502	0.527	0.212	1.63751e-72	0		Krit1	5.07408e-77	0.298502	0.527	0.212	1.63751e-72	1		Supt4a	9.7761e-22	1.77998	0.104	0.003	3.15494e-17	5		Timm44	0.000134523	1.93177	0.148	0.008	1	18
Snhg8	0	2.01	0.11	0	0	0		Actl6a	6.36189e-77	1.29559	0.136	0.015	2.05311e-72	1		Rad51ap2	9.82324e-22	1.34328	0.13	0.014	3.17016e-17	5		Oga	0.000135207	0.805504	0.519	0.185	1	18
Snph	0	1.07	0.44	0.11	0	0		Ctdnep1	7.19857e-77	1.47882	0.116	0.008	2.32312e-72	1		Chd6	9.95032e-22	0.279765	0.388	0.153	3.21117e-17	5		Gpr176	0.000135372	0.995168	0.222	0.034	1	18
Snrnp27	0	1.43	0.11	0.01	0	0		Fcf1	7.9004e-77	1.56597	0.12	0.009	2.54962e-72	1		Manbal	9.98119e-22	1.30669	0.147	0.023	3.22113e-17	5		Med28	0.000135372	0.881247	0.222	0.034	1	18
Kif1a	8.25979e-77	0.567021	0.264	0.071	2.6656e-72	0		Kif1a	8.25979e-77	0.567021	0.264	0.071	2.6656e-72	1		2900005J15Rik	1.00029e-21	1.65568	0.104	0.003	3.22813e-17	5		Klhl3	0.000136919	1.20018	0.333	0.084	1	18
Snrnp70	0	1.47	0.59	0.11	0	0		Dctn2	9.45975e-77	1.18427	0.145	0.018	3.05285e-72	1		Auh	1.05659e-21	0.452018	0.225	0.061	3.40982e-17	5		Map2k1	0.000138739	0.692852	0.519	0.176	1	18
Mblac2	1.08944e-76	0.534344	0.275	0.076	3.51584e-72	0		Mblac2	1.08944e-76	0.534344	0.275	0.076	3.51584e-72	1		Cipc	1.06343e-21	0.581359	0.221	0.06	3.43189e-17	5		Csnk2b	0.00013924	1.69169	0.148	0.008	1	18
2024-09-08	1.15609e-76	0.851735	0.195	0.038	3.73092e-72	0		2024-09-08	1.15609e-76	0.851735	0.195	0.038	3.73092e-72	1		Idh3g	1.07226e-21	1.25312	0.132	0.015	3.46039e-17	5		Son	0.00013927	0.472587	0.741	0.328	1	18
Snrpa	0	1.68	0.11	0.01	0	0		Oscp1	1.31173e-76	1.11059	0.189	0.036	4.2332e-72	1		Cep95	1.10363e-21	1.16714	0.148	0.023	3.56164e-17	5		Scg3	0.000141166	0.958906	0.278	0.059	1	18
Snrpb	0	1.64	0.23	0.03	0	0		Nlgn2	1.40863e-76	1.04714	0.162	0.025	4.54592e-72	1		Med4	1.10574e-21	1.51577	0.122	0.011	3.56845e-17	5		Stx7	0.000142701	1.04416	0.222	0.034	1	18
Mras	1.71438e-76	0.453095	0.307	0.093	5.53265e-72	0		Mras	1.71438e-76	0.453095	0.307	0.093	5.53265e-72	1		Atp2b2	1.12205e-21	0.31813	0.657	0.322	3.62107e-17	5		Sntg1	0.000143591	-1.11183	0.852	0.815	1	18
Kcnmb4	1.8591e-76	0.74639	0.241	0.06	5.99969e-72	0		Kcnmb4	1.8591e-76	0.74639	0.241	0.06	5.99969e-72	1		Uba2	1.1403e-21	0.81786	0.202	0.05	3.67996e-17	5		Mrps15	0.000144112	1.75235	0.148	0.008	1	18
Snrpd1	0	1.57	0.16	0.02	0	0		Anapc16	2.06013e-76	1.25204	0.138	0.016	6.64844e-72	1		Rps6kl1	1.15196e-21	1.66874	0.106	0.004	3.71761e-17	5		Sema4b	0.000144112	1.70779	0.148	0.008	1	18
Snrpd2	0	2.63	0.18	0	0	0		Trnp1	2.16174e-76	1.71702	0.103	0.004	6.97638e-72	1		Thap2	1.15847e-21	1.11746	0.146	0.022	3.73861e-17	5		Stn1	0.000144112	1.89827	0.148	0.008	1	18
Metap2	2.50223e-76	0.444357	0.297	0.087	8.0752e-72	0		Metap2	2.50223e-76	0.444357	0.297	0.087	8.0752e-72	1		Lztr1	1.15874e-21	1.27303	0.132	0.015	3.7395e-17	5		Hpcal4	0.000144429	1.26599	0.278	0.059	1	18
Snrpe	0	1.68	0.12	0.01	0	0		Cct2	2.65653e-76	1.16834	0.158	0.024	8.57316e-72	1		Mxd4	1.16298e-21	1.15686	0.146	0.022	3.75318e-17	5		Odf2	0.000144766	0.753629	0.444	0.151	1	18
Fermt2	2.81949e-76	0.394991	0.346	0.112	9.09907e-72	0		Fermt2	2.81949e-76	0.394991	0.346	0.112	9.09907e-72	1		Cct2	1.22572e-21	0.89433	0.178	0.037	3.95565e-17	5		Ppp1r10	0.000147764	0.677479	0.278	0.059	1	18
Snrpg	0	1.85	0.13	0.01	0	0		Nicn1	3.03408e-76	1.60106	0.113	0.007	9.79158e-72	1		Suds3	1.24005e-21	1.39599	0.125	0.012	4.0019e-17	5		Rgs4	0.000149145	1.92798	0.148	0.008	1	18
Snrpn	0	1.71	0.44	0.06	0	0		Rpp21	3.39908e-76	1.56067	0.104	0.005	1.09695e-71	1		C87436	1.27816e-21	1.31339	0.127	0.013	4.12488e-17	5		Dnlz	0.000149145	1.77972	0.148	0.008	1	18
Eif5b	3.65953e-76	0.54622	0.295	0.087	1.181e-71	0		Eif5b	3.65953e-76	0.54622	0.295	0.087	1.181e-71	1		Ripk2	1.30503e-21	0.99372	0.187	0.042	4.21159e-17	5		Dipk1b	0.000149145	1.93222	0.148	0.008	1	18
Snu13	0	2.11	0.2	0.01	0	0		Slx1b	3.88582e-76	1.39002	0.135	0.015	1.25403e-71	1		6430590A07Rik	1.30882e-21	1.16119	0.146	0.022	4.22381e-17	5		Mttp	0.000149145	1.90876	0.148	0.008	1	18
Snw1	0	1.48	0.23	0.03	0	0		Ddx18	4.54158e-76	1.31009	0.125	0.011	1.46566e-71	1		Ccdc191	1.31197e-21	1.23476	0.129	0.014	4.234e-17	5		Chmp5	0.000149145	2.19218	0.148	0.008	1	18
Snx15	0	1.05	0.11	0.02	0	0		Saysd1	4.95357e-76	1.55839	0.114	0.007	1.59862e-71	1		Dnajc8	1.31378e-21	0.961417	0.173	0.035	4.23982e-17	5		Trim32	0.000149145	1.76406	0.148	0.008	1	18
Son	0	1.24	0.71	0.18	0	0		Gstm1	5.17695e-76	1.58619	0.101	0.003	1.6707e-71	1		Zfhx2	1.33608e-21	0.843255	0.179	0.038	4.3118e-17	5		Denr	0.000149145	1.69024	0.148	0.008	1	18
Sox12	0	1.14	0.11	0.01	0	0		Rwdd1	5.36933e-76	1.13478	0.163	0.025	1.73279e-71	1		Rbbp4	1.35533e-21	0.52981	0.249	0.076	4.37392e-17	5		Psmc4	0.000149145	1.62999	0.148	0.008	1	18
Sparcl1	0	1.02	0.72	0.23	0	0		Rhbdl1	5.50326e-76	1.4234	0.106	0.005	1.77601e-71	1		Ldha	1.39785e-21	1.3117	0.141	0.02	4.51113e-17	5		Spata2l	0.000149145	1.66947	0.148	0.008	1	18
Cbx5	5.69861e-76	0.51913	0.293	0.085	1.83906e-71	0		Cbx5	5.69861e-76	0.51913	0.293	0.085	1.83906e-71	1		Rsbn1	1.40315e-21	0.288651	0.297	0.101	4.52825e-17	5		Anapc11	0.000149145	1.69877	0.148	0.008	1	18
Actr10	5.79733e-76	0.73999	0.221	0.051	1.87092e-71	0		Actr10	5.79733e-76	0.73999	0.221	0.051	1.87092e-71	1		Dcaf7	1.46027e-21	0.786554	0.208	0.053	4.71259e-17	5		2510002D24Rik	0.000149145	1.83367	0.148	0.008	1	18
Exd2	6.02618e-76	0.514171	0.281	0.08	1.94477e-71	0		Exd2	6.02618e-76	0.514171	0.281	0.08	1.94477e-71	1		Rbmxl1	1.51291e-21	1.30562	0.114	0.008	4.88245e-17	5		Hpca	0.000150073	1.02708	0.259	0.05	1	18
Spcs1	0	3.36	0.5	0.02	0	0		Tcta	6.13736e-76	1.57743	0.1	0.003	1.98065e-71	1		Cherp	1.52679e-21	1.53641	0.126	0.013	4.92725e-17	5		Eif4g1	0.000151171	0.978143	0.278	0.059	1	18
Spcs2	0	1.83	0.35	0.04	0	0		Epn1	6.24844e-76	1.03661	0.166	0.027	2.0165e-71	1		Ripor2	1.56861e-21	0.353721	0.29	0.097	5.06221e-17	5		Noct	0.000151537	0.602732	0.407	0.118	1	18
Spint2	0	2.23	0.2	0.01	0	0		9530068E07Rik	6.44308e-76	1.2566	0.135	0.015	2.07931e-71	1		Ndufaf3	1.58905e-21	1.72487	0.106	0.004	5.12819e-17	5		Ccpg1	0.000152678	0.998971	0.241	0.042	1	18
Mal2	6.50761e-76	0.587841	0.253	0.066	2.10014e-71	0		Mal2	6.50761e-76	0.587841	0.253	0.066	2.10014e-71	1		Pdcd4	1.63694e-21	0.332253	0.385	0.154	5.28274e-17	5		Zfp182	0.000152678	0.885637	0.241	0.042	1	18
Gtf2i	6.58881e-76	0.332712	0.432	0.158	2.12634e-71	0		Gtf2i	6.58881e-76	0.332712	0.432	0.158	2.12634e-71	1		Nfasc	1.73096e-21	0.453484	0.329	0.12	5.58617e-17	5		Cnppd1	0.000154342	1.16741	0.148	0.008	1	18
Scg3	6.59913e-76	0.704788	0.242	0.061	2.12967e-71	0		Scg3	6.59913e-76	0.704788	0.242	0.061	2.12967e-71	1		Dennd5b	1.73488e-21	0.32453	0.347	0.131	5.5988e-17	5		Adipor1	0.000154342	1.67751	0.148	0.008	1	18
Mat2b	7.31776e-76	0.850915	0.194	0.038	2.36159e-71	0		Mat2b	7.31776e-76	0.850915	0.194	0.038	2.36159e-71	1		Mrps10	1.73943e-21	1.92078	0.11	0.007	5.6135e-17	5		Cacybp	0.000154342	1.08862	0.148	0.008	1	18
Spock2	0	1.34	0.29	0.04	0	0		Pde1b	8.38538e-76	1.07309	0.158	0.024	2.70613e-71	1		Tmem245	1.80031e-21	0.587666	0.257	0.079	5.80996e-17	5		Ptpa	0.000154342	1.35812	0.148	0.008	1	18
Sprn	0	1.48	0.16	0.02	0	0		BC003965	1.06196e-75	1.45798	0.121	0.01	3.42717e-71	1		Tpr	1.81e-21	0.269933	0.355	0.136	5.84124e-17	5		Ntmt1	0.000154342	1.46639	0.148	0.008	1	18
Sqstm1	0	1.8	0.31	0.03	0	0		Pdcd6	1.09666e-75	1.32874	0.125	0.011	3.53913e-71	1		Trank1	1.83586e-21	0.303679	0.567	0.267	5.92468e-17	5		Blvra	0.000154342	1.67584	0.148	0.008	1	18
Nav2	1.129e-75	0.418016	0.778	0.384	3.64352e-71	0		Nav2	1.129e-75	0.418016	0.778	0.384	3.64352e-71	1		Ndufaf7	1.8651e-21	0.866076	0.163	0.03	6.01906e-17	5		Ift52	0.000154342	1.46698	0.148	0.008	1	18
Map6	1.1491e-75	0.669786	0.243	0.062	3.70839e-71	0		Map6	1.1491e-75	0.669786	0.243	0.062	3.70839e-71	1		Mtg2	1.93034e-21	1.20266	0.136	0.017	6.22958e-17	5		Zfp335os	0.000154342	1.43809	0.148	0.008	1	18
Srcin1	0	1.25	0.25	0.04	0	0		Sigmar1	1.16377e-75	1.60165	0.108	0.006	3.75573e-71	1		Angel2	1.95844e-21	0.636604	0.202	0.05	6.32029e-17	5		B3galnt1	0.000154342	1.04635	0.148	0.008	1	18
Klhdc2	1.45165e-75	0.831585	0.186	0.035	4.68477e-71	0		Klhdc2	1.45165e-75	0.831585	0.186	0.035	4.68477e-71	1		Cebpz	2.08467e-21	0.794204	0.173	0.035	6.72766e-17	5		Gba2	0.000154342	1.68349	0.148	0.008	1	18
Srp14	0	2.49	0.23	0.01	0	0		Tceal9	1.497e-75	1.6443	0.114	0.008	4.83111e-71	1		Ext2	2.1418e-21	0.549273	0.208	0.053	6.91202e-17	5		Maneal	0.000154342	1.31399	0.148	0.008	1	18
Dhx33	1.75984e-75	0.912811	0.175	0.03	5.67936e-71	0		Dhx33	1.75984e-75	0.912811	0.175	0.03	5.67936e-71	1		Paxbp1	2.18653e-21	0.405263	0.262	0.082	7.05638e-17	5		Zbtb17	0.000154342	1.33722	0.148	0.008	1	18
Dixdc1	1.81864e-75	0.808207	0.218	0.05	5.8691e-71	0		Dixdc1	1.81864e-75	0.808207	0.218	0.05	5.8691e-71	1		Tubgcp2	2.1882e-21	0.987542	0.162	0.029	7.06176e-17	5		Morn1	0.000154342	0.788456	0.148	0.008	1	18
Chd6	1.83834e-75	0.253762	0.438	0.161	5.93271e-71	0		Chd6	1.83834e-75	0.253762	0.438	0.161	5.93271e-71	1		Degs1	2.1991e-21	1.46314	0.105	0.004	7.09694e-17	5		Rint1	0.000154342	1.74925	0.148	0.008	1	18
Srp19	0	1.21	0.12	0.01	0	0		Mrpl30	2.28735e-75	1.6777	0.109	0.006	7.38172e-71	1		Rnf114	2.29303e-21	1.26036	0.153	0.026	7.40008e-17	5		Kctd13	0.000154342	1.61111	0.148	0.008	1	18
Srp9	0	1.96	0.17	0.01	0	0		Rundc3a	2.81041e-75	1.06475	0.154	0.022	9.06976e-71	1		Slc25a42	2.30261e-21	1.14628	0.136	0.017	7.43099e-17	5		Brsk2	0.000154342	1.67463	0.148	0.008	1	18
Ppp1r13b	3.17329e-75	0.312294	0.528	0.213	1.02409e-70	0		Ppp1r13b	3.17329e-75	0.312294	0.528	0.213	1.02409e-70	1		Tpgs1	2.3307e-21	1.55041	0.113	0.008	7.52164e-17	5		Ssbp4	0.000154342	1.55863	0.148	0.008	1	18
Dcaf17	3.82373e-75	0.732823	0.221	0.051	1.23399e-70	0		Dcaf17	3.82373e-75	0.732823	0.221	0.051	1.23399e-70	1		Mrpl2	2.37951e-21	1.51985	0.11	0.007	7.67915e-17	5		Sprtn	0.000154342	1.59187	0.148	0.008	1	18
Srrm3	0	1.29	0.36	0.06	0	0		Fdps	3.88123e-75	1.65198	0.1	0.003	1.25255e-70	1		Lpcat4	2.41127e-21	1.89567	0.102	0.003	7.78167e-17	5		Cwc15	0.000154342	1.5069	0.148	0.008	1	18
Eif4g1	4.49227e-75	0.640384	0.254	0.068	1.44975e-70	0		Eif4g1	4.49227e-75	0.640384	0.254	0.068	1.44975e-70	1		Neurl1a	2.44322e-21	0.877205	0.181	0.039	7.88476e-17	5		Zfp846	0.000154342	1.58483	0.148	0.008	1	18
Dip2b	4.54312e-75	0.296385	0.41	0.148	1.46615e-70	0		Dip2b	4.54312e-75	0.296385	0.41	0.148	1.46615e-70	1		Actn1	2.44797e-21	0.70489	0.232	0.067	7.9001e-17	5		Mrpl4	0.000154342	1.65809	0.148	0.008	1	18
Zdhhc6	4.60815e-75	0.942504	0.18	0.033	1.48714e-70	0		Zdhhc6	4.60815e-75	0.942504	0.18	0.033	1.48714e-70	1		Adcyap1r1	2.45139e-21	0.782161	0.19	0.043	7.91114e-17	5		Sdhd	0.000154342	1.18473	0.148	0.008	1	18
Ip6k1	4.67575e-75	0.327572	0.391	0.137	1.50896e-70	0		Ip6k1	4.67575e-75	0.327572	0.391	0.137	1.50896e-70	1		Ncoa5	2.47178e-21	0.489553	0.247	0.074	7.97692e-17	5		Ss18l2	0.000154342	1.70211	0.148	0.008	1	18
Smoc2	5.2889e-75	0.323544	0.398	0.14	1.70683e-70	0		Smoc2	5.2889e-75	0.323544	0.398	0.14	1.70683e-70	1		Hprt	2.48036e-21	0.752479	0.191	0.044	8.00462e-17	5		Dctn2	0.000154342	1.36117	0.148	0.008	1	18
Srsf7	0	1.64	0.43	0.06	0	0		Ptpmt1	5.52297e-75	1.39227	0.127	0.012	1.78237e-70	1		Cds2	2.48371e-21	0.504713	0.274	0.09	8.01541e-17	5		C1d	0.000154342	1.68701	0.148	0.008	1	18
Os9	5.63887e-75	0.794347	0.18	0.033	1.81978e-70	0		Os9	5.63887e-75	0.794347	0.18	0.033	1.81978e-70	1		Pdia6	2.51653e-21	1.03313	0.17	0.035	8.12134e-17	5		Rars	0.000154342	1.26267	0.148	0.008	1	18
Rars2	6.44019e-75	0.447648	0.288	0.084	2.07838e-70	0		Rars2	6.44019e-75	0.447648	0.288	0.084	2.07838e-70	1		Mrps17	2.52373e-21	1.34761	0.125	0.013	8.14458e-17	5		Ccdc92b	0.000154342	1.1769	0.148	0.008	1	18
Ifngr2	6.64093e-75	0.916913	0.183	0.034	2.14316e-70	0		Ifngr2	6.64093e-75	0.916913	0.183	0.034	2.14316e-70	1		Kdm2a	2.64155e-21	0.255685	0.395	0.161	8.52481e-17	5		Hap1	0.000154342	0.975916	0.148	0.008	1	18
Ss18l2	0	1.1	0.1	0.01	0	0		Dazap1	7.20925e-75	1.26261	0.138	0.016	2.32657e-70	1		Add2	2.78141e-21	0.25832	0.586	0.28	8.97618e-17	5		Cntnap1	0.000154342	1.17209	0.148	0.008	1	18
Ssbp4	0	1.68	0.14	0.01	0	0		Qtrt1	7.29487e-75	1.54986	0.114	0.008	2.3542e-70	1		Tomm40	2.78546e-21	1.19129	0.156	0.027	8.98924e-17	5		Sstr2	0.000154342	0.827885	0.148	0.008	1	18
Ssna1	0	2.2	0.13	0	0	0		Clk2	7.38582e-75	1.04871	0.146	0.019	2.38355e-70	1		Cbr1	2.86353e-21	1.74395	0.112	0.008	9.24118e-17	5		Ten1	0.000154342	1.60896	0.148	0.008	1	18
Sec11a	7.46042e-75	0.54963	0.256	0.068	2.40763e-70	0		Sec11a	7.46042e-75	0.54963	0.256	0.068	2.40763e-70	1		Zfp335os	2.88934e-21	1.85635	0.112	0.008	9.32447e-17	5		Erh	0.000154342	1.57536	0.148	0.008	1	18
Cyth1	7.61972e-75	0.407288	0.314	0.097	2.45904e-70	0		Cyth1	7.61972e-75	0.407288	0.314	0.097	2.45904e-70	1		Gm39469	2.9562e-21	0.578645	0.181	0.039	9.54025e-17	5		Ndrg2	0.000154342	1.21561	0.148	0.008	1	18
Ssr2	0	2.22	0.19	0.01	0	0		Jagn1	7.87265e-75	1.24446	0.133	0.014	2.54066e-70	1		Rbis	2.9747e-21	1.73748	0.109	0.007	9.59996e-17	5		Ebag9	0.000154342	1.01	0.148	0.008	1	18
Ssr4	0	2.37	0.23	0.01	0	0		Psma6	7.97879e-75	1.05483	0.162	0.026	2.57491e-70	1		Aatk	2.99687e-21	1.5155	0.127	0.014	9.6715e-17	5		Slc48a1	0.000154342	1.5305	0.148	0.008	1	18
Stk19	0	1.07	0.11	0.02	0	0		Ttyh3	8.45588e-75	1.17268	0.142	0.018	2.72888e-70	1		Iffo1	3.04042e-21	1.64491	0.109	0.007	9.81206e-17	5		Pam16	0.000154342	1.1871	0.148	0.008	1	18
Stk25	0	1.51	0.17	0.02	0	0		Smim7	8.50555e-75	1.4881	0.12	0.01	2.74491e-70	1		Mphosph8	3.06004e-21	0.603137	0.268	0.087	9.87535e-17	5		Ubald1	0.000154342	1.80345	0.148	0.008	1	18
Fam76a	8.78764e-75	0.730112	0.197	0.041	2.83595e-70	0		Fam76a	8.78764e-75	0.730112	0.197	0.041	2.83595e-70	1		Birc2	3.17843e-21	0.540369	0.214	0.056	1.02574e-16	5		Ifngr2	0.000154342	1.19123	0.148	0.008	1	18
Stmn1	0	2.61	0.3	0.02	0	0		Dexi	9.5564e-75	1.19629	0.147	0.02	3.08404e-70	1		Ddi2	3.19785e-21	0.300054	0.256	0.078	1.03201e-16	5		Rcan1	0.000154342	1.43062	0.148	0.008	1	18
Hdac7	9.88712e-75	0.957359	0.154	0.023	3.19077e-70	0		Hdac7	9.88712e-75	0.957359	0.154	0.023	3.19077e-70	1		Ctbp1	3.21099e-21	1.37218	0.135	0.017	1.03625e-16	5		Haghl	0.000154342	0.973914	0.148	0.008	1	18
Slc1a1	1.05247e-74	0.390522	0.425	0.158	3.39654e-70	0		Slc1a1	1.05247e-74	0.390522	0.425	0.158	3.39654e-70	1		1110004F10Rik	3.21924e-21	0.816427	0.178	0.038	1.03891e-16	5		Npas4	0.000154342	1.50072	0.148	0.008	1	18
Stmn2	0	1.23	0.13	0.02	0	0		Emc8	1.053e-74	1.47875	0.122	0.011	3.39824e-70	1		Reep2	3.2524e-21	0.850601	0.156	0.027	1.04961e-16	5		Lrrc10b	0.000154342	1.15835	0.148	0.008	1	18
Stmn3	0	2.91	0.67	0.05	0	0		Rfng	1.08864e-74	1.3703	0.111	0.007	3.51327e-70	1		Ak5	3.37819e-21	0.308189	0.752	0.395	1.09021e-16	5		Bcor	0.000154342	1.37155	0.148	0.008	1	18
Wbp4	1.11711e-74	0.832737	0.207	0.045	3.60513e-70	0		Wbp4	1.11711e-74	0.832737	0.207	0.045	3.60513e-70	1		Ncs1	3.43987e-21	0.328046	0.257	0.079	1.11011e-16	5		BC065397	0.000154342	0.887289	0.148	0.008	1	18
Agpat3	1.69516e-74	0.767559	0.204	0.044	5.4706e-70	0		Agpat3	1.69516e-74	0.767559	0.204	0.044	5.4706e-70	1		Acp1	3.57959e-21	1.15765	0.19	0.046	1.15521e-16	5		Snrnp40	0.000154652	0.951384	0.278	0.059	1	18
Pip5k1c	1.69684e-74	0.98463	0.152	0.022	5.47605e-70	0		Pip5k1c	1.69684e-74	0.98463	0.152	0.022	5.47605e-70	1		Car4	3.8913e-21	1.3229	0.129	0.015	1.2558e-16	5		Ptpn5	0.000154652	1.16979	0.278	0.059	1	18
Stmn4	0	2.08	0.25	0.02	0	0		Mtln	2.01423e-74	1.73653	0.1	0.004	6.50031e-70	1		Pgam5	3.94958e-21	1.39672	0.141	0.021	1.27461e-16	5		Arl3	0.000158151	0.863211	0.333	0.084	1	18
Hectd4	2.13607e-74	0.299686	0.496	0.196	6.89352e-70	0		Hectd4	2.13607e-74	0.299686	0.496	0.196	6.89352e-70	1		Tssc4	3.99739e-21	1.70678	0.106	0.005	1.29004e-16	5		Eif4h	0.000158208	1.07019	0.278	0.059	1	18
Ppig	2.20012e-74	0.289965	0.363	0.123	7.10022e-70	0		Ppig	2.20012e-74	0.289965	0.363	0.123	7.10022e-70	1		Sucla2	4.041e-21	0.679336	0.22	0.061	1.30411e-16	5		Hmgb1	0.000158208	0.728443	0.278	0.059	1	18
Ube2d1	2.82309e-74	0.555341	0.267	0.074	9.11068e-70	0		Ube2d1	2.82309e-74	0.555341	0.267	0.074	9.11068e-70	1		Jpx	4.0875e-21	0.595881	0.242	0.074	1.31912e-16	5		Socs7	0.000158208	0.927143	0.278	0.059	1	18
Stub1	0	2.1	0.2	0.01	0	0		Arhgef1	3.10199e-74	1.28281	0.123	0.011	1.00107e-69	1		Sult4a1	4.09633e-21	1.5382	0.122	0.012	1.32197e-16	5		Nrxn1	0.000158669	-1.13063	0.963	0.882	1	18
Calb1	3.45449e-74	0.347981	0.37	0.128	1.11483e-69	0		Calb1	3.45449e-74	0.347981	0.37	0.128	1.11483e-69	1		Pcsk7	4.19292e-21	0.952933	0.148	0.024	1.35314e-16	5		Ube2r2	0.000159389	0.668031	0.407	0.126	1	18
Hnrnpl	3.5338e-74	0.465559	0.28	0.08	1.14043e-69	0		Hnrnpl	3.5338e-74	0.465559	0.28	0.08	1.14043e-69	1		Qtrt1	4.20163e-21	1.35272	0.12	0.011	1.35595e-16	5		Slitrk1	0.00015943	1.4684	0.315	0.084	1	18
Cystm1	3.80374e-74	0.928978	0.193	0.039	1.22754e-69	0		Cystm1	3.80374e-74	0.928978	0.193	0.039	1.22754e-69	1		Tmem189	4.53373e-21	1.11209	0.14	0.02	1.46312e-16	5		Cfdp1	0.0001599	0.749095	0.296	0.067	1	18
Stx16	0	1.23	0.41	0.08	0	0		Ubald2	3.84362e-74	1.68496	0.1	0.004	1.24041e-69	1		Usp7	4.54232e-21	0.380031	0.238	0.069	1.4659e-16	5		Tomm40	0.000160453	1.10429	0.241	0.042	1	18
Timmdc1	4.03431e-74	0.948163	0.16	0.025	1.30195e-69	0		Timmdc1	4.03431e-74	0.948163	0.16	0.025	1.30195e-69	1		Ppp1cc	4.71493e-21	0.806086	0.172	0.036	1.5216e-16	5		Dhx32	0.000160453	1.07063	0.241	0.042	1	18
Smc1a	4.32826e-74	0.948045	0.196	0.041	1.39682e-69	0		Smc1a	4.32826e-74	0.948045	0.196	0.041	1.39682e-69	1		Set	4.87194e-21	0.575	0.277	0.093	1.57227e-16	5		Gas6	0.000161845	2.22032	0.167	0.017	1	18
Sub1	0	1.66	0.28	0.04	0	0		Rnf7	4.41057e-74	1.42881	0.116	0.009	1.42338e-69	1		Kdm5c	4.93813e-21	0.605743	0.224	0.064	1.59363e-16	5		Agap3	0.000165552	1.09794	0.278	0.059	1	18
Ppwd1	4.56231e-74	0.716072	0.207	0.046	1.47235e-69	0		Ppwd1	4.56231e-74	0.716072	0.207	0.046	1.47235e-69	1		Hnrnph2	5.34696e-21	0.885846	0.195	0.048	1.72557e-16	5		Trpc1	0.000166794	0.339094	0.426	0.126	1	18
Ttll11	5.95245e-74	0.308793	0.468	0.181	1.92097e-69	0		Ttll11	5.95245e-74	0.308793	0.468	0.181	1.92097e-69	1		Actr1b	5.49168e-21	1.22202	0.126	0.014	1.77228e-16	5		Stx6	0.00016685	0.948428	0.407	0.126	1	18
Suclg1	0	1.44	0.24	0.03	0	0		Clip3	8.01924e-74	1.042	0.161	0.026	2.58797e-69	1		Ubr2	5.58293e-21	0.6482	0.247	0.077	1.80172e-16	5		Atcay	0.00016704	0.963458	0.296	0.067	1	18
Kif5a	8.23673e-74	0.930212	0.173	0.031	2.65816e-69	0		Kif5a	8.23673e-74	0.930212	0.173	0.031	2.65816e-69	1		Nphp4	5.84365e-21	1.20352	0.141	0.021	1.88586e-16	5		Ubn1	0.000170406	0.511154	0.444	0.143	1	18
Ago3	8.3973e-74	0.274317	0.49	0.193	2.70998e-69	0		Ago3	8.3973e-74	0.274317	0.49	0.193	2.70998e-69	1		Ube2d1	5.91999e-21	0.533472	0.232	0.067	1.9105e-16	5		Heatr3	0.000173217	0.728817	0.278	0.059	1	18
Suds3	0	1.21	0.12	0.02	0	0		Polr2f	8.83444e-74	1.55272	0.106	0.006	2.85105e-69	1		Ano6	5.9553e-21	0.290822	0.266	0.086	1.9219e-16	5		Cyfip1	0.000173697	0.806624	0.315	0.076	1	18
Rptor	1.01396e-73	0.286568	0.38	0.131	3.27226e-69	0		Rptor	1.01396e-73	0.286568	0.38	0.131	3.27226e-69	1		Eloc	5.9966e-21	0.892951	0.159	0.029	1.93522e-16	5		Zscan26	0.000174479	0.575896	0.296	0.067	1	18
Sugp1	0	1.06	0.17	0.03	0	0		Inf2	1.05007e-73	1.54644	0.116	0.009	3.38878e-69	1		Echs1	6.12358e-21	1.25783	0.124	0.013	1.9762e-16	5		Ndufaf7	0.000177132	0.894084	0.241	0.042	1	18
Glyr1	1.23703e-73	0.647443	0.251	0.067	3.99215e-69	0		Glyr1	1.23703e-73	0.647443	0.251	0.067	3.99215e-69	1		Bub3	6.33618e-21	1.52915	0.125	0.014	2.04481e-16	5		Pkd1	0.000177173	0.914469	0.278	0.059	1	18
Sugp2	0	1.33	0.24	0.04	0	0		Med25	1.35595e-73	1.03083	0.16	0.025	4.37593e-69	1		Zdhhc6	6.76865e-21	1.11047	0.154	0.027	2.18438e-16	5		Ppfia2	0.000179582	-0.573813	1	0.975	1	18
Akap11	1.40089e-73	0.297167	0.484	0.191	4.52095e-69	0		Akap11	1.40089e-73	0.297167	0.484	0.191	4.52095e-69	1		Gabrb1	7.12415e-21	-0.638379	0.89	0.796	2.29911e-16	5		Crtc3	0.000181151	0.85765	0.315	0.076	1	18
Sult4a1	0	1.27	0.1	0.01	0	0		Chchd4	1.48992e-73	1.64104	0.1	0.004	4.80827e-69	1		Khdrbs1	7.47866e-21	0.468179	0.278	0.094	2.41351e-16	5		Nup50	0.000181297	1.00386	0.259	0.05	1	18
Sumo2	0	1.98	0.48	0.06	0	0		Tomm7	1.50882e-73	1.57231	0.111	0.008	4.86925e-69	1		Slc7a4	7.83962e-21	1.13587	0.124	0.013	2.53e-16	5		Ppp1r13b	0.000185377	0.522121	0.5	0.176	1	18
Sumo3	0	1.13	0.11	0.02	0	0		Gm15478	1.61905e-73	1.52646	0.108	0.007	5.22501e-69	1		Morn1	7.87609e-21	1.09845	0.143	0.022	2.54177e-16	5		Hsph1	0.000188048	0.99692	0.444	0.151	1	18
Arhgef2	1.86862e-73	0.582843	0.276	0.08	6.03041e-69	0		Arhgef2	1.86862e-73	0.582843	0.276	0.08	6.03041e-69	1		Nkiras1	7.8853e-21	1.01751	0.136	0.018	2.54474e-16	5		Hnrnpa2b1	0.000188069	0.890061	0.519	0.21	1	18
Supt4a	0	1.67	0.12	0.01	0	0		Tprgl	2.04093e-73	1.58037	0.105	0.006	6.58648e-69	1		Sbf1	7.95021e-21	0.838503	0.167	0.034	2.56569e-16	5		Psmd13	0.000193863	0.620503	0.278	0.059	1	18
Supt5	0	1.2	0.15	0.02	0	0		Ik	2.33678e-73	1.14316	0.145	0.02	7.54125e-69	1		Nop56	8.04698e-21	0.655023	0.184	0.042	2.59692e-16	5		Wdr48	0.00020086	1.78662	0.167	0.017	1	18
Tango2	2.34255e-73	0.600253	0.245	0.064	7.55989e-69	0		Tango2	2.34255e-73	0.600253	0.245	0.064	7.55989e-69	1		Usp46	8.18286e-21	0.743968	0.174	0.037	2.64077e-16	5		Ift88	0.00020086	2.04681	0.167	0.017	1	18
Hnrnpk	2.42577e-73	0.500133	0.32	0.103	7.82843e-69	0		Hnrnpk	2.42577e-73	0.500133	0.32	0.103	7.82843e-69	1		Txn2	8.27052e-21	1.20856	0.124	0.013	2.66906e-16	5		Tfcp2	0.00020086	1.93144	0.167	0.017	1	18
Tafa5	2.44782e-73	0.38597	0.304	0.093	7.89962e-69	0		Tafa5	2.44782e-73	0.38597	0.304	0.093	7.89962e-69	1		Tgfbr3	8.30656e-21	0.416861	0.312	0.113	2.68069e-16	5		Yipf5	0.000201919	0.628107	0.333	0.084	1	18
Pou2f2	2.66128e-73	0.998981	0.164	0.027	8.5885e-69	0		Pou2f2	2.66128e-73	0.998981	0.164	0.027	8.5885e-69	1		Cul9	8.31229e-21	0.558682	0.192	0.046	2.68254e-16	5		Rdh14	0.000202221	1.99283	0.185	0.025	1	18
1110004F10Rik	2.79162e-73	0.823242	0.197	0.042	9.00913e-69	0		1110004F10Rik	2.79162e-73	0.823242	0.197	0.042	9.00913e-69	1		Map3k3	8.69733e-21	0.434671	0.365	0.145	2.8068e-16	5		Bzw1	0.000203812	0.625734	0.259	0.05	1	18
Fra10ac1	2.88066e-73	0.601258	0.238	0.06	9.29648e-69	0		Fra10ac1	2.88066e-73	0.601258	0.238	0.06	9.29648e-69	1		Snrnp40	9.0878e-21	0.663718	0.167	0.034	2.93281e-16	5		Sptb	0.000204446	0.961792	0.333	0.092	1	18
Svop	0	1.51	0.46	0.08	0	0		Wdr18	2.9078e-73	1.59609	0.103	0.005	9.38405e-69	1		Tulp3	9.09616e-21	0.806419	0.183	0.042	2.93551e-16	5		Spock3	0.000206189	-1.00162	0.944	0.857	1	18
Git2	3.25458e-73	0.746021	0.214	0.049	1.05032e-68	0		Git2	3.25458e-73	0.746021	0.214	0.049	1.05032e-68	1		Tada2a	9.4743e-21	0.625301	0.212	0.056	3.05755e-16	5		Snx21	0.000207106	2.48558	0.167	0.017	1	18
Sarnp	3.69267e-73	0.412182	0.305	0.094	1.1917e-68	0		Sarnp	3.69267e-73	0.412182	0.305	0.094	1.1917e-68	1		Klhl26	9.81066e-21	1.08472	0.137	0.02	3.1661e-16	5		Leprotl1	0.000207106	1.37614	0.167	0.017	1	18
Srsf5	4.01377e-73	0.545564	0.315	0.101	1.29532e-68	0		Srsf5	4.01377e-73	0.545564	0.315	0.101	1.29532e-68	1		Hax1	9.87232e-21	1.8074	0.102	0.004	3.18599e-16	5		Slc38a2	0.000207176	1.45244	0.296	0.076	1	18
Paxbp1	5.41471e-73	0.451808	0.308	0.097	1.74743e-68	0		Paxbp1	5.41471e-73	0.451808	0.308	0.097	1.74743e-68	1		Ankrd10	9.89375e-21	0.481246	0.246	0.076	3.19291e-16	5		Zfp1	0.000209368	0.648849	0.407	0.126	1	18
Trim2	5.47645e-73	0.261108	0.71	0.324	1.76736e-68	0		Trim2	5.47645e-73	0.261108	0.71	0.324	1.76736e-68	1		Eml2	1.00735e-20	0.828364	0.149	0.025	3.25093e-16	5		Srsf11	0.000211551	0.5576	0.667	0.286	1	18
Dcun1d5	6.09266e-73	0.562304	0.239	0.061	1.96622e-68	0		Dcun1d5	6.09266e-73	0.562304	0.239	0.061	1.96622e-68	1		Gps1	1.00888e-20	1.4226	0.11	0.008	3.25585e-16	5		Mfsd6	0.000211977	0.761352	0.296	0.067	1	18
Npepps	6.33136e-73	0.26245	0.472	0.182	2.04326e-68	0		Npepps	6.33136e-73	0.26245	0.472	0.182	2.04326e-68	1		Morn2	1.00915e-20	1.52948	0.107	0.007	3.25672e-16	5		Nsfl1c	0.000213535	2.00287	0.167	0.017	1	18
Swi5	0	1.37	0.14	0.02	0	0		Limk2	6.36817e-73	1.031	0.171	0.031	2.05514e-68	1		Eif3m	1.0143e-20	1.22331	0.163	0.033	3.27334e-16	5		Asph	0.000217049	0.546155	0.407	0.126	1	18
Tbce	7.63635e-73	0.534562	0.257	0.071	2.4644e-68	0		Tbce	7.63635e-73	0.534562	0.257	0.071	2.4644e-68	1		Actl6a	1.02295e-20	1.50747	0.123	0.013	3.30127e-16	5		Zfp397	0.000217641	1.35293	0.278	0.067	1	18
Mau2	7.85301e-73	0.736854	0.227	0.056	2.53432e-68	0		Mau2	7.85301e-73	0.736854	0.227	0.056	2.53432e-68	1		Rab11fip4	1.0244e-20	0.735027	0.18	0.04	3.30593e-16	5		Sema5b	0.00022015	0.904612	0.167	0.017	1	18
Ccl25	8.31055e-73	0.711009	0.211	0.049	2.68198e-68	0		Ccl25	8.31055e-73	0.711009	0.211	0.049	2.68198e-68	1		Dhx36	1.09144e-20	0.321966	0.332	0.125	3.52229e-16	5		Rnf214	0.000221284	1.27751	0.259	0.059	1	18
Sympk	0	1.57	0.2	0.02	0	0		Lpcat4	8.84933e-73	1.30795	0.117	0.01	2.85586e-68	1		Dapk1	1.09477e-20	0.315398	0.663	0.337	3.53304e-16	5		Lrrc58	0.000224575	1.04027	0.352	0.101	1	18
Syngr1	0	1.87	0.2	0.02	0	0		Kdelr1	9.10962e-73	1.08082	0.138	0.017	2.93986e-68	1		Ehd1	1.09642e-20	0.842957	0.161	0.03	3.53838e-16	5		Rnf6	0.000226418	1.74791	0.185	0.025	1	18
Syngr3	0	1.84	0.17	0.01	0	0		Mtg2	9.53635e-73	1.16695	0.141	0.019	3.07757e-68	1		Gpkow	1.1495e-20	1.64974	0.109	0.008	3.70965e-16	5		Clasrp	0.000226958	1.54433	0.167	0.017	1	18
Gm44151	9.76727e-73	0.864116	0.184	0.036	3.15209e-68	0		Gm44151	9.76727e-73	0.864116	0.184	0.036	3.15209e-68	1		Rwdd1	1.24647e-20	0.969184	0.159	0.03	4.0226e-16	5		Smpd1	0.000226958	1.55077	0.167	0.017	1	18
Nceh1	1.02266e-72	0.604077	0.252	0.068	3.30033e-68	0		Nceh1	1.02266e-72	0.604077	0.252	0.068	3.30033e-68	1		Dhps	1.2541e-20	1.72114	0.106	0.007	4.04725e-16	5		Psmd6	0.000226958	1.72861	0.167	0.017	1	18
Synpo	0	1.56	0.31	0.04	0	0		Klhl26	1.02615e-72	1.07514	0.143	0.019	3.31159e-68	1		Map2k6	1.26247e-20	0.340723	0.294	0.102	4.07423e-16	5		Maip1	0.00022928	2.01794	0.111	0	1	18
Syp	0	1.6	0.5	0.08	0	0		Wdr13	1.08106e-72	1.21652	0.142	0.019	3.48878e-68	1		Prmt7	1.35908e-20	0.932147	0.148	0.025	4.38601e-16	5		Kctd18	0.00022928	1.5928	0.111	0	1	18
Zbtb38	1.09246e-72	0.462911	0.301	0.093	3.52559e-68	0		Zbtb38	1.09246e-72	0.462911	0.301	0.093	3.52559e-68	1		Vwa3a	1.37063e-20	1.06644	0.157	0.029	4.42331e-16	5		Capn10	0.00022928	1.96573	0.111	0	1	18
Hap1	1.18111e-72	0.937967	0.15	0.022	3.81169e-68	0		Hap1	1.18111e-72	0.937967	0.15	0.022	3.81169e-68	1		Txndc9	1.38412e-20	1.29618	0.12	0.012	4.46684e-16	5		Slc41a1	0.00022928	1.84147	0.111	0	1	18
Sys1	0	2.15	0.28	0.02	0	0		Map1s	1.2839e-72	1.29789	0.118	0.01	4.1434e-68	1		Tmem201	1.40939e-20	1.32071	0.131	0.017	4.54839e-16	5		Snrpe	0.00022928	1.87622	0.111	0	1	18
Napb	1.31464e-72	0.449679	0.335	0.11	4.24261e-68	0		Napb	1.31464e-72	0.449679	0.335	0.11	4.24261e-68	1		Msl1	1.41311e-20	0.808751	0.171	0.037	4.56037e-16	5		Mgst3	0.00022928	2.13779	0.111	0	1	18
Khdrbs1	1.47817e-72	0.37102	0.305	0.094	4.77035e-68	0		Khdrbs1	1.47817e-72	0.37102	0.305	0.094	4.77035e-68	1		Cox17	1.44766e-20	1.42606	0.112	0.009	4.67188e-16	5		Tor1a	0.00022928	1.83116	0.111	0	1	18
Rnpc3	1.49302e-72	0.714222	0.215	0.051	4.81828e-68	0		Rnpc3	1.49302e-72	0.714222	0.215	0.051	4.81828e-68	1		Leng8	1.45316e-20	0.673785	0.163	0.031	4.68963e-16	5		Ptges2	0.00022928	1.74928	0.111	0	1	18
Arpc5	1.57085e-72	0.95281	0.178	0.034	5.06944e-68	0		Arpc5	1.57085e-72	0.95281	0.178	0.034	5.06944e-68	1		Csad	1.51574e-20	0.85833	0.159	0.03	4.89159e-16	5		Zfp408	0.00022928	1.64472	0.111	0	1	18
Ccnl2	1.66266e-72	0.504249	0.276	0.08	5.36575e-68	0		Ccnl2	1.66266e-72	0.504249	0.276	0.08	5.36575e-68	1		Mphosph10	1.55356e-20	1.44061	0.117	0.011	5.01365e-16	5		Mfap1b	0.00022928	1.94307	0.111	0	1	18
Syt5	0	1.93	0.38	0.04	0	0		Smpd1	1.68608e-72	1.52264	0.104	0.006	5.44132e-68	1		Coq2	1.65808e-20	0.966494	0.168	0.036	5.35095e-16	5		Gfra4	0.00022928	1.66093	0.111	0	1	18
Lingo1	1.69511e-72	0.74672	0.231	0.058	5.47046e-68	0		Lingo1	1.69511e-72	0.74672	0.231	0.058	5.47046e-68	1		Per3	1.69211e-20	0.683851	0.22	0.062	5.46079e-16	5		Ctsa	0.00022928	1.75068	0.111	0	1	18
Ttc8	1.78166e-72	0.315705	0.343	0.114	5.74976e-68	0		Ttc8	1.78166e-72	0.315705	0.343	0.114	5.74976e-68	1		2900076A07Rik	1.76893e-20	1.10439	0.129	0.016	5.70869e-16	5		Lama5	0.00022928	1.75092	0.111	0	1	18
Zfp821	2.33911e-72	0.747587	0.216	0.051	7.54876e-68	0		Zfp821	2.33911e-72	0.747587	0.216	0.051	7.54876e-68	1		Sptb	1.79512e-20	0.470965	0.27	0.091	5.79321e-16	5		Zfp639	0.00022928	1.57152	0.111	0	1	18
Nap1l1	2.36111e-72	0.584361	0.254	0.069	7.61979e-68	0		Nap1l1	2.36111e-72	0.584361	0.254	0.069	7.61979e-68	1		Psmb7	1.84457e-20	0.882269	0.215	0.061	5.9528e-16	5		Slc50a1	0.00022928	1.67326	0.111	0	1	18
Syt7	0	1.51	0.79	0.2	0	0		Stmn2	2.4028e-72	1.2338	0.131	0.015	7.75431e-68	1		Exoc7	1.86084e-20	1.29042	0.128	0.016	6.0053e-16	5		Efna3	0.00022928	1.69167	0.111	0	1	18
Actr1a	2.88054e-72	0.999525	0.167	0.029	9.29607e-68	0		Actr1a	2.88054e-72	0.999525	0.167	0.029	9.29607e-68	1		Letmd1	1.87614e-20	1.24158	0.131	0.017	6.05468e-16	5		Dph5	0.00022928	1.865	0.111	0	1	18
Taf11	0	1.77	0.13	0.01	0	0		Pdxp	2.88146e-72	1.53371	0.108	0.007	9.29906e-68	1		Pja1	1.88302e-20	1.06765	0.147	0.025	6.07687e-16	5		Cntfr	0.00022928	1.60803	0.111	0	1	18
Taf6	0	1.25	0.14	0.01	0	0		Zfas1	2.95372e-72	1.5282	0.105	0.006	9.53224e-68	1		Zzef1	1.88546e-20	0.252929	0.344	0.133	6.08476e-16	5		Mrpl50	0.00022928	1.80669	0.111	0	1	18
Usp4	2.99937e-72	0.79989	0.21	0.048	9.67957e-68	0		Usp4	2.99937e-72	0.79989	0.21	0.048	9.67957e-68	1		Syn1	1.95453e-20	0.365886	0.317	0.117	6.30765e-16	5		2510039O18Rik	0.00022928	1.75828	0.111	0	1	18
Tafa2	0	-1.13	0.91	0.86	0	0		Dph7	3.3515e-72	1.27275	0.129	0.014	1.0816e-67	1		Gng10	1.97917e-20	1.74705	0.106	0.007	6.38717e-16	5		Aurkaip1	0.00022928	1.85287	0.111	0	1	18
Tagln3	0	2	0.22	0.02	0	0		Pip4k2b	3.42448e-72	1.10986	0.15	0.022	1.10515e-67	1		Rhbdd2	2.10832e-20	1.36328	0.142	0.023	6.80397e-16	5		Ube2j2	0.00022928	1.72597	0.111	0	1	18
Lztfl1	3.47059e-72	0.67459	0.239	0.063	1.12003e-67	0		Lztfl1	3.47059e-72	0.67459	0.239	0.063	1.12003e-67	1		Dnajc3	2.11288e-20	0.673769	0.186	0.044	6.81867e-16	5		Abcb8	0.00022928	1.83355	0.111	0	1	18
Atp6v1c1	4.04407e-72	0.742777	0.21	0.049	1.3051e-67	0		Atp6v1c1	4.04407e-72	0.742777	0.21	0.049	1.3051e-67	1		Clip3	2.1366e-20	1.11481	0.151	0.027	6.89525e-16	5		2900005J15Rik	0.00022928	1.89701	0.111	0	1	18
Rab40c	4.31659e-72	0.55915	0.264	0.075	1.39305e-67	0		Rab40c	4.31659e-72	0.55915	0.264	0.075	1.39305e-67	1		Wdr18	2.16159e-20	1.45141	0.111	0.009	6.9759e-16	5		Eif2b4	0.00022928	1.868	0.111	0	1	18
Msl1	4.56181e-72	0.93858	0.17	0.031	1.47219e-67	0		Msl1	4.56181e-72	0.93858	0.17	0.031	1.47219e-67	1		Dus4l	2.17172e-20	1.21082	0.138	0.021	7.00857e-16	5		Rell1	0.00022928	1.98775	0.111	0	1	18
Taldo1	0	1.89	0.16	0.01	0	0		Polr2g	4.61637e-72	1.33376	0.128	0.014	1.48979e-67	1		Ttyh1	2.17409e-20	0.693429	0.213	0.06	7.01624e-16	5		Paics	0.00022928	1.80275	0.111	0	1	18
Rbm24	4.77811e-72	0.901502	0.176	0.033	1.54199e-67	0		Rbm24	4.77811e-72	0.901502	0.176	0.033	1.54199e-67	1		Fcf1	2.24205e-20	1.49768	0.116	0.011	7.23553e-16	5		Mrps18c	0.00022928	2.04236	0.111	0	1	18
Stx6	5.04969e-72	0.457517	0.291	0.088	1.62964e-67	0		Stx6	5.04969e-72	0.457517	0.291	0.088	1.62964e-67	1		H2afy	2.25971e-20	0.665346	0.235	0.072	7.29255e-16	5		Fbxo21	0.00022928	1.7973	0.111	0	1	18
Supt20	5.10751e-72	0.691205	0.239	0.063	1.6483e-67	0		Supt20	5.10751e-72	0.691205	0.239	0.063	1.6483e-67	1		Git2	2.2679e-20	0.840139	0.189	0.047	7.31898e-16	5		Bola3	0.00022928	1.75044	0.111	0	1	18
Kif5b	5.1725e-72	0.398419	0.455	0.178	1.66927e-67	0		Kif5b	5.1725e-72	0.398419	0.455	0.178	1.66927e-67	1		Igsf3	2.29832e-20	0.847201	0.19	0.048	7.41713e-16	5		Pcyox1	0.00022928	1.95104	0.111	0	1	18
Rsbn1l	5.70091e-72	0.368552	0.369	0.129	1.8398e-67	0		Rsbn1l	5.70091e-72	0.368552	0.369	0.129	1.8398e-67	1		Stum	2.32076e-20	0.785817	0.223	0.065	7.48957e-16	5		Nfu1	0.00022928	1.55419	0.111	0	1	18
Taok2	0	1.06	0.1	0.01	0	0		Rnf227	5.98465e-72	1.54794	0.105	0.006	1.93136e-67	1		Ttll11	2.45643e-20	0.288316	0.389	0.163	7.92741e-16	5		Hdac11	0.00022928	1.92039	0.111	0	1	18
Tbc1d9b	0	1.24	0.21	0.03	0	0		Gna11	6.66202e-72	1.24571	0.131	0.015	2.14997e-67	1		Kctd16	2.61075e-20	-0.65023	0.874	0.803	8.42542e-16	5		Rdh13	0.00022928	1.71591	0.111	0	1	18
Tceal3	0	1.62	0.19	0.02	0	0		Polr2k	6.8263e-72	1.45598	0.117	0.01	2.20298e-67	1		Cbfa2t3	2.61329e-20	0.940304	0.159	0.031	8.43362e-16	5		Nat14	0.00022928	1.70742	0.111	0	1	18
Tceal5	0	2	0.15	0.01	0	0		Ppa1	7.07272e-72	1.04781	0.144	0.02	2.28251e-67	1		1110032A03Rik	2.62583e-20	1.6779	0.103	0.005	8.47407e-16	5		Ube2m	0.00022928	1.65875	0.111	0	1	18
Sel1l	7.0817e-72	0.405197	0.289	0.087	2.28541e-67	0		Sel1l	7.0817e-72	0.405197	0.289	0.087	2.28541e-67	1		Prdm10	2.83894e-20	0.631997	0.231	0.069	9.16181e-16	5		Fkrp	0.00022928	1.66202	0.111	0	1	18
Cds2	7.4039e-72	0.413639	0.281	0.083	2.38939e-67	0		Cds2	7.4039e-72	0.413639	0.281	0.083	2.38939e-67	1		Taf1d	2.90543e-20	0.8023	0.149	0.026	9.37642e-16	5		Smg9	0.00022928	1.70543	0.111	0	1	18
Tsen2	8.19732e-72	0.877876	0.168	0.03	2.64544e-67	0		Tsen2	8.19732e-72	0.877876	0.168	0.03	2.64544e-67	1		Pak2	2.93877e-20	0.439917	0.225	0.066	9.48399e-16	5		Snrpa	0.00022928	1.99454	0.111	0	1	18
Tceal6	0	1.75	0.11	0.01	0	0		Letmd1	8.60163e-72	1.25783	0.131	0.015	2.77592e-67	1		Trmt13	2.98343e-20	1.05748	0.155	0.029	9.62814e-16	5		Ttc9b	0.00022928	1.7987	0.111	0	1	18
Tceal9	0	1.64	0.11	0.01	0	0		Rbmxl1	9.18391e-72	1.47495	0.103	0.006	2.96383e-67	1		Fbxo21	2.99804e-20	1.21192	0.135	0.02	9.67528e-16	5		Polr2i	0.00022928	2.14216	0.111	0	1	18
Zc3h13	9.42216e-72	0.272977	0.41	0.15	3.04072e-67	0		Zc3h13	9.42216e-72	0.272977	0.41	0.15	3.04072e-67	1		Ypel1	2.9981e-20	1.33049	0.123	0.014	9.67548e-16	5		Vstm2b	0.00022928	1.73323	0.111	0	1	18
Tnk2	1.05418e-71	0.781112	0.181	0.036	3.40204e-67	0		Tnk2	1.05418e-71	0.781112	0.181	0.036	3.40204e-67	1		Cpe	3.0083e-20	0.278572	0.537	0.252	9.70837e-16	5		Gys1	0.00022928	1.9688	0.111	0	1	18
Tcf25	0	1.57	0.35	0.05	0	0		Klhdc1	1.10711e-71	1.23517	0.15	0.023	3.57288e-67	1		Gtf3c2	3.04721e-20	0.627872	0.183	0.043	9.83395e-16	5		Idh2	0.00022928	1.65758	0.111	0	1	18
Ube2r2	1.19595e-71	0.325959	0.355	0.122	3.85956e-67	0		Ube2r2	1.19595e-71	0.325959	0.355	0.122	3.85956e-67	1		Epb41	3.12434e-20	0.404341	0.296	0.105	1.00829e-15	5		Mfsd13b	0.00022928	1.54432	0.111	0	1	18
Tcp1	0	1.07	0.21	0.04	0	0		Adam11	1.21196e-71	1.21265	0.116	0.01	3.91125e-67	1		Sdhd	3.14263e-20	1.55241	0.11	0.009	1.01419e-15	5		2024-09-01	0.00022928	1.71323	0.111	0	1	18
Map3k3	1.24603e-71	0.290265	0.427	0.16	4.02119e-67	0		Map3k3	1.24603e-71	0.290265	0.427	0.16	4.02119e-67	1		Wdr13	3.17826e-20	0.942612	0.16	0.031	1.02569e-15	5		Adgra1	0.00022928	1.90165	0.111	0	1	18
Tcta	0	1.58	0.1	0	0	0		Fam162a	1.28155e-71	1.28325	0.148	0.022	4.13581e-67	1		Cbx4	3.23994e-20	1.21533	0.132	0.018	1.04559e-15	5		Tssc4	0.00022928	1.88219	0.111	0	1	18
4933434E20Rik	1.30589e-71	0.752201	0.209	0.048	4.21438e-67	0		4933434E20Rik	1.30589e-71	0.752201	0.209	0.048	4.21438e-67	1		Nars	3.29503e-20	0.864144	0.153	0.028	1.06337e-15	5		Cc2d1a	0.00022928	1.55369	0.111	0	1	18
Slc39a6	1.43872e-71	0.617419	0.24	0.063	4.64304e-67	0		Slc39a6	1.43872e-71	0.617419	0.24	0.063	4.64304e-67	1		Mesd	3.31484e-20	1.28946	0.132	0.018	1.06976e-15	5		Gm16183	0.00022928	1.87754	0.111	0	1	18
Tecpr1	0	1.23	0.19	0.03	0	0		Fxyd6	1.456e-71	1.65617	0.101	0.005	4.6988e-67	1		Creld1	3.31763e-20	1.36228	0.123	0.014	1.07067e-15	5		Pcnx2	0.00022928	2.17827	0.111	0	1	18
Tecr	0	2.5	0.67	0.06	0	0		Gm26917	1.46774e-71	-2.8375	0.118	0.307	4.73669e-67	1		Sidt1	3.33407e-20	0.277109	0.433	0.19	1.07597e-15	5		Pin1	0.00022928	1.92847	0.111	0	1	18
Ogfod1	1.69757e-71	0.562882	0.247	0.066	5.47839e-67	0		Ogfod1	1.69757e-71	0.562882	0.247	0.066	5.47839e-67	1		Mapre3	3.5556e-20	0.685552	0.226	0.067	1.14746e-15	5		Tmed1	0.00022928	1.67943	0.111	0	1	18
Telo2	0	1.67	0.14	0.01	0	0		Rab24	1.79807e-71	1.39623	0.119	0.011	5.80272e-67	1		Psmd11	3.56386e-20	0.566257	0.239	0.074	1.15013e-15	5		Mon1a	0.00022928	1.47447	0.111	0	1	18
Ubn1	1.98151e-71	0.502141	0.236	0.061	6.39473e-67	0		Ubn1	1.98151e-71	0.502141	0.236	0.061	6.39473e-67	1		Rab40c	3.61288e-20	0.550789	0.255	0.084	1.16595e-15	5		Ndufaf3	0.00022928	1.7488	0.111	0	1	18
Tesc	0	1.52	0.15	0.01	0	0		Pa2g4	1.98437e-71	1.25501	0.122	0.012	6.40397e-67	1		Ascc2	3.66812e-20	1.19361	0.135	0.02	1.18378e-15	5		Dalrd3	0.00022928	1.8938	0.111	0	1	18
Tex264	0	1.75	0.2	0.02	0	0		Hspa2	2.05135e-71	1.32039	0.143	0.02	6.62011e-67	1		Shank3	3.71691e-20	1.00293	0.146	0.025	1.19952e-15	5		Tpgs1	0.00022928	1.81298	0.111	0	1	18
Thap2	0	1.29	0.16	0.02	0	0		Eef1akmt1	2.32623e-71	1.09172	0.137	0.018	7.50722e-67	1		Ik	3.82645e-20	0.794746	0.151	0.027	1.23487e-15	5		Zfr2	0.00022928	2.10562	0.111	0	1	18
Gcn1	2.33216e-71	0.948487	0.165	0.029	7.52634e-67	0		Gcn1	2.33216e-71	0.948487	0.165	0.029	7.52634e-67	1		Stx1b	3.83358e-20	0.636785	0.172	0.038	1.23717e-15	5		Dnajc14	0.00022928	1.5705	0.111	0	1	18
Thap3	0	2.23	0.26	0.02	0	0		Sdhd	2.37408e-71	1.62019	0.105	0.007	7.66164e-67	1		Rsl1d1	3.94026e-20	1.23214	0.139	0.022	1.2716e-15	5		Nudcd2	0.00022928	1.65723	0.111	0	1	18
Tbc1d23	2.46784e-71	0.784077	0.229	0.059	7.96421e-67	0		Tbc1d23	2.46784e-71	0.784077	0.229	0.059	7.96421e-67	1		Atp1b1	4.01509e-20	0.332348	0.917	0.644	1.29575e-15	5		Mgat4b	0.00022928	2.13193	0.111	0	1	18
Smc6	2.48751e-71	0.405547	0.299	0.093	8.0277e-67	0		Smc6	2.48751e-71	0.405547	0.299	0.093	8.0277e-67	1		Mapk8ip2	4.06576e-20	0.98233	0.161	0.033	1.3121e-15	5		Hnrnpab	0.00022928	1.87984	0.111	0	1	18
Marcks	2.55312e-71	0.619429	0.246	0.066	8.23942e-67	0		Marcks	2.55312e-71	0.619429	0.246	0.066	8.23942e-67	1		Gtf2f1	4.23683e-20	1.53812	0.105	0.007	1.36731e-15	5		Hist3h2a	0.00022928	1.9971	0.111	0	1	18
Agrn	2.77205e-71	0.970044	0.142	0.02	8.94598e-67	0		Agrn	2.77205e-71	0.970044	0.142	0.02	8.94598e-67	1		Plk2	4.3858e-20	1.41022	0.138	0.022	1.41538e-15	5		Krt10	0.00022928	1.8277	0.111	0	1	18
Thoc7	0	1.44	0.31	0.04	0	0		Txndc9	3.11203e-71	1.26258	0.137	0.018	1.00431e-66	1		Pgp	4.40109e-20	1.61746	0.119	0.013	1.42032e-15	5		G6pc3	0.00022928	1.68372	0.111	0	1	18
Rab11fip4	3.19865e-71	0.761262	0.184	0.037	1.03227e-66	0		Rab11fip4	3.19865e-71	0.761262	0.184	0.037	1.03227e-66	1		Pomgnt1	4.5e-20	0.856994	0.142	0.023	1.45224e-15	5		Gpr135	0.00022928	1.97986	0.111	0	1	18
Thra	0	1.77	0.54	0.08	0	0		Pex6	3.57991e-71	1.49751	0.104	0.006	1.15531e-66	1		Jund	4.6002e-20	1.10141	0.115	0.011	1.48458e-15	5		Tmem14c	0.00022928	1.95346	0.111	0	1	18
Thy1	0	2.28	0.44	0.03	0	0		Zdhhc18	3.76291e-71	1.05226	0.142	0.02	1.21437e-66	1		Epha7	4.71531e-20	-0.644483	0.905	0.82	1.52173e-15	5		Gadd45g	0.00022928	2.16138	0.111	0	1	18
A330102I10Rik	3.8436e-71	0.769849	0.21	0.05	1.24041e-66	0		A330102I10Rik	3.8436e-71	0.769849	0.21	0.05	1.24041e-66	1		Zcchc17	4.87341e-20	0.742448	0.207	0.057	1.57275e-15	5		Saysd1	0.00022928	2.0682	0.111	0	1	18
Pnisr	3.91652e-71	0.277367	0.717	0.333	1.26394e-66	0		Pnisr	3.91652e-71	0.277367	0.717	0.333	1.26394e-66	1		Smarca5	5.06277e-20	0.299778	0.283	0.099	1.63386e-15	5		Atf4	0.00022928	2.05355	0.111	0	1	18
Slc7a6os	4.0282e-71	0.97814	0.167	0.03	1.29998e-66	0		Slc7a6os	4.0282e-71	0.97814	0.167	0.03	1.29998e-66	1		Coro2b	5.06455e-20	0.466238	0.204	0.054	1.63443e-15	5		Rrp7a	0.00022928	1.77145	0.111	0	1	18
Camta1	4.17146e-71	0.281238	0.72	0.331	1.34621e-66	0		Camta1	4.17146e-71	0.281238	0.72	0.331	1.34621e-66	1		Klhdc2	5.07153e-20	0.826847	0.183	0.044	1.63668e-15	5		Pnpla3	0.00022928	1.78061	0.111	0	1	18
Klf9	4.6388e-71	0.364434	0.374	0.133	1.49703e-66	0		Klf9	4.6388e-71	0.364434	0.374	0.133	1.49703e-66	1		Gm10115	5.08936e-20	0.971662	0.186	0.047	1.64244e-15	5		Tubgcp6	0.00022928	1.62711	0.111	0	1	18
Ccnjl	4.66332e-71	0.663967	0.234	0.06	1.50495e-66	0		Ccnjl	4.66332e-71	0.663967	0.234	0.06	1.50495e-66	1		Lias	5.15462e-20	0.773756	0.163	0.034	1.6635e-15	5		4930578M01Rik	0.00022928	1.67884	0.111	0	1	18
Cemip	4.78326e-71	0.325479	0.472	0.187	1.54365e-66	0		Cemip	4.78326e-71	0.325479	0.472	0.187	1.54365e-66	1		Mkrn1	5.25405e-20	0.623754	0.172	0.038	1.69559e-15	5		Dazap2	0.00022928	2.05825	0.111	0	1	18
Thyn1	0	1.45	0.13	0.01	0	0		Sirt2	5.08909e-71	1.18576	0.132	0.016	1.64235e-66	1		Fkbp4	5.27279e-20	1.3144	0.12	0.013	1.70163e-15	5		Sec14l5	0.00022928	1.9306	0.111	0	1	18
Tom1l2	5.64426e-71	0.295461	0.423	0.16	1.82152e-66	0		Tom1l2	5.64426e-71	0.295461	0.423	0.16	1.82152e-66	1		Sf3a3	5.31734e-20	1.52473	0.117	0.012	1.71601e-15	5		2024-09-05	0.00022928	1.77176	0.111	0	1	18
Tigd2	0	1.84	0.16	0.01	0	0		Pim2	7.13018e-71	1.29198	0.112	0.009	2.30105e-66	1		Nup214	5.40276e-20	0.718323	0.176	0.04	1.74358e-15	5		Tmem242	0.00022928	1.78374	0.111	0	1	18
Ccnt1	7.72791e-71	0.378971	0.281	0.083	2.49395e-66	0		Ccnt1	7.72791e-71	0.378971	0.281	0.083	2.49395e-66	1		Arhgef2	5.4862e-20	0.549207	0.226	0.066	1.77051e-15	5		Caskin1	0.00022928	1.91167	0.111	0	1	18
Nsa2	8.82903e-71	0.854332	0.196	0.043	2.84931e-66	0		Nsa2	8.82903e-71	0.854332	0.196	0.043	2.84931e-66	1		Armc9	5.69923e-20	0.360562	0.247	0.078	1.83926e-15	5		BC003965	0.00022928	1.59748	0.111	0	1	18
Grm5	1.19955e-70	-0.571643	0.971	0.894	3.8712e-66	0		Grm5	1.19955e-70	-0.571643	0.971	0.894	3.8712e-66	1		Tardbp	5.84854e-20	0.388934	0.261	0.086	1.88744e-15	5		Dusp1	0.00022928	2.45552	0.111	0	1	18
Bcar1	1.40587e-70	0.930459	0.175	0.034	4.53702e-66	0		Bcar1	1.40587e-70	0.930459	0.175	0.034	4.53702e-66	1		Tspan33	5.99417e-20	1.08852	0.151	0.028	1.93444e-15	5		Bnip1	0.00022928	1.65059	0.111	0	1	18
Mid1	1.49625e-70	0.689132	0.201	0.045	4.82869e-66	0		Mid1	1.49625e-70	0.689132	0.201	0.045	4.82869e-66	1		Med25	6.1758e-20	0.852153	0.138	0.022	1.99306e-15	5		Flot1	0.00022928	1.58275	0.111	0	1	18
Rufy3	1.6669e-70	0.287784	0.419	0.158	5.37943e-66	0		Rufy3	1.6669e-70	0.287784	0.419	0.158	5.37943e-66	1		Fra10ac1	6.18594e-20	0.379711	0.215	0.061	1.99633e-15	5		Atat1	0.00022928	1.76654	0.111	0	1	18
Gstz1	2.00862e-70	0.863596	0.182	0.037	6.48221e-66	0		Gstz1	2.00862e-70	0.863596	0.182	0.037	6.48221e-66	1		Exoc4	6.29826e-20	-1.0248	0.703	0.631	2.03257e-15	5		Rpp21	0.00022928	2.09396	0.111	0	1	18
Timm10b	0	1.85	0.13	0.01	0	0		Tsen34	2.13057e-70	1.46345	0.101	0.006	6.87576e-66	1		Stard3nl	6.37806e-20	0.770217	0.185	0.046	2.05833e-15	5		Tpgs2	0.00022928	1.63001	0.111	0	1	18
Timm13	0	2.45	0.15	0	0	0		Cnot3	2.60974e-70	1.1963	0.128	0.015	8.42216e-66	1		Adarb2	6.63148e-20	-0.60267	0.893	0.832	2.14011e-15	5		Phax	0.00022928	2.12947	0.111	0	1	18
Timm17a	0	1.46	0.19	0.02	0	0		Csdc2	2.61465e-70	1.31674	0.122	0.012	8.43798e-66	1		Gm48623	6.92286e-20	1.47398	0.104	0.007	2.23414e-15	5		Dpp3	0.00022928	1.80489	0.111	0	1	18
Cct6a	3.05583e-70	0.937186	0.165	0.029	9.86178e-66	0		Cct6a	3.05583e-70	0.937186	0.165	0.029	9.86178e-66	1		Gm40841	6.996e-20	0.455854	0.264	0.089	2.25775e-15	5		Banf1	0.00022928	1.80063	0.111	0	1	18
Syn1	3.75087e-70	0.39822	0.357	0.126	1.21048e-65	0		Syn1	3.75087e-70	0.39822	0.357	0.126	1.21048e-65	1		Polr3a	7.08633e-20	1.34612	0.111	0.01	2.2869e-15	5		Sart1	0.00022928	1.61316	0.111	0	1	18
Plekha2	4.1298e-70	0.573941	0.263	0.076	1.33277e-65	0		Plekha2	4.1298e-70	0.573941	0.263	0.076	1.33277e-65	1		Lct	7.12687e-20	0.718796	0.174	0.04	2.29998e-15	5		Arl2	0.00022928	1.60569	0.111	0	1	18
Kidins220	4.46126e-70	0.25183	0.526	0.217	1.43974e-65	0		Kidins220	4.46126e-70	0.25183	0.526	0.217	1.43974e-65	1		Ap2a1	7.41601e-20	0.901821	0.136	0.021	2.39329e-15	5		Hps1	0.00022928	1.71753	0.111	0	1	18
Timm23	0	1.38	0.25	0.04	0	0		Tkt	4.48688e-70	1.37496	0.115	0.01	1.448e-65	1		Srsf4	7.61943e-20	0.580916	0.194	0.05	2.45894e-15	5		Trim8	0.00022928	1.60277	0.111	0	1	18
Asic2	4.5068e-70	0.287136	0.585	0.256	1.45443e-65	0		Asic2	4.5068e-70	0.287136	0.585	0.256	1.45443e-65	1		Ctif	7.73185e-20	0.396781	0.299	0.108	2.49522e-15	5		Rpl39	0.00022928	2.48963	0.111	0	1	18
Birc2	4.57521e-70	0.626822	0.212	0.05	1.47651e-65	0		Birc2	4.57521e-70	0.626822	0.212	0.05	1.47651e-65	1		Sdhc	7.82368e-20	0.523786	0.179	0.041	2.52486e-15	5		Gprasp2	0.00022928	1.68487	0.111	0	1	18
Timm44	0	1.05	0.13	0.02	0	0		Tmem198	4.61112e-70	1.40828	0.107	0.007	1.4881e-65	1		Ctdspl2	8.24581e-20	0.312321	0.302	0.111	2.66109e-15	5		Maged2	0.00022928	1.67469	0.111	0	1	18
Timm8b	0	2.72	0.19	0	0	0		Mrps17	4.714e-70	1.25137	0.121	0.012	1.5213e-65	1		Ap3d1	8.36322e-20	1.07609	0.153	0.029	2.69898e-15	5		Manf	0.000230153	0.58189	0.389	0.118	1	18
Timm9	0	1.33	0.4	0.07	0	0		Map7d1	4.9121e-70	1.24675	0.146	0.022	1.58523e-65	1		Gdi2	8.77618e-20	0.440585	0.275	0.094	2.83225e-15	5		Fbxo42	0.000230965	0.699425	0.296	0.067	1	18
Itfg1	5.45122e-70	0.256157	0.366	0.128	1.75922e-65	0		Itfg1	5.45122e-70	0.256157	0.366	0.128	1.75922e-65	1		Syt17	9.0595e-20	0.350928	0.327	0.127	2.92368e-15	5		Mob4	0.000231744	1.89768	0.241	0.05	1	18
Lrrc4b	5.50434e-70	0.824545	0.169	0.031	1.77636e-65	0		Lrrc4b	5.50434e-70	0.824545	0.169	0.031	1.77636e-65	1		Denr	9.18471e-20	1.06734	0.135	0.021	2.96409e-15	5		Atp2b1	0.000231986	0.553808	1	0.739	1	18
Tkt	0	1.37	0.12	0.01	0	0		Phkg2	5.82259e-70	1.20961	0.123	0.013	1.87907e-65	1		Gm13889	9.2513e-20	1.48339	0.108	0.009	2.98558e-15	5		Kpna4	0.000233201	0.584333	0.5	0.176	1	18
Tle5	0	2.48	0.26	0.01	0	0		Cirbp	5.83184e-70	1.47025	0.11	0.009	1.88205e-65	1		Dnajb6	9.61023e-20	0.265985	0.316	0.119	3.10141e-15	5		Ndfip2	0.000233412	0.456966	0.611	0.227	1	18
Ankrd46	5.9753e-70	0.951445	0.154	0.025	1.92835e-65	0		Ankrd46	5.9753e-70	0.951445	0.154	0.025	1.92835e-65	1		Zfp260	9.88383e-20	0.831654	0.175	0.041	3.18971e-15	5		Disp2	0.000233963	1.46898	0.167	0.017	1	18
Tm2d1	0	1.18	0.26	0.04	0	0		Dctn6	6.53457e-70	1.2355	0.135	0.018	2.10884e-65	1		Scamp1	1.10747e-19	0.310469	0.287	0.102	3.57403e-15	5		Lrp8	0.000233963	1.25346	0.167	0.017	1	18
Tm2d2	0	2.56	0.25	0.01	0	0		Rnpepl1	6.58749e-70	1.45761	0.102	0.006	2.12592e-65	1		Supt5	1.11945e-19	0.939164	0.142	0.024	3.61269e-15	5		Rpn1	0.000233963	1.44602	0.167	0.017	1	18
Tmod1	6.76533e-70	0.515972	0.257	0.073	2.18331e-65	0		Tmod1	6.76533e-70	0.515972	0.257	0.073	2.18331e-65	1		Fam13a	1.13193e-19	0.532938	0.241	0.077	3.65296e-15	5		Fam8a1	0.000233963	1.56807	0.167	0.017	1	18
Trappc12	6.78953e-70	0.969672	0.174	0.034	2.19112e-65	0		Trappc12	6.78953e-70	0.969672	0.174	0.034	2.19112e-65	1		Eif4g1	1.14221e-19	0.46392	0.263	0.089	3.68614e-15	5		Dgat1	0.000233963	1.5655	0.167	0.017	1	18
Tm2d3	0	2.27	0.23	0.01	0	0		Churc1	8.0281e-70	1.42492	0.107	0.008	2.59083e-65	1		Cops6	1.14701e-19	1.6171	0.115	0.012	3.70165e-15	5		Kcna1	0.000237073	0.606713	0.463	0.16	1	18
Tma7	0	2.02	0.23	0.02	0	0		Bambi	8.43141e-70	1.19533	0.114	0.01	2.72098e-65	1		Pdk1	1.17023e-19	0.780715	0.149	0.027	3.77656e-15	5		Ephb2	0.00023736	1.12784	0.222	0.042	1	18
Slc2a3	8.59596e-70	0.630018	0.238	0.063	2.77409e-65	0		Slc2a3	8.59596e-70	0.630018	0.238	0.063	2.77409e-65	1		Rab24	1.25841e-19	1.49442	0.11	0.01	4.06113e-15	5		Rbm4	0.000239511	1.36189	0.185	0.025	1	18
Tmbim4	0	1.91	0.17	0.01	0	0		Atxn2l	8.68819e-70	1.04125	0.145	0.021	2.80385e-65	1		Ccdc30	1.26485e-19	0.598759	0.219	0.064	4.08191e-15	5		Ddx18	0.00024117	1.017	0.167	0.017	1	18
Tmbim6	0	1.39	0.24	0.03	0	0		Pcif1	8.82348e-70	1.39987	0.105	0.007	2.84751e-65	1		Kdm1a	1.3019e-19	0.340744	0.279	0.099	4.20149e-15	5		Fbxo10	0.00024117	0.999182	0.167	0.017	1	18
Ripor2	1.00308e-69	0.4771	0.287	0.089	3.23714e-65	0		Ripor2	1.00308e-69	0.4771	0.287	0.089	3.23714e-65	1		Wbp11	1.31641e-19	0.482084	0.191	0.049	4.24832e-15	5		Amd1	0.00024117	1.46989	0.167	0.017	1	18
Tmco1	0	1.29	0.18	0.03	0	0		Pla2g12a	1.00611e-69	1.26641	0.126	0.014	3.24693e-65	1		Smoc2	1.32291e-19	0.336266	0.377	0.159	4.26929e-15	5		Polr2a	0.00024117	1.56815	0.167	0.017	1	18
Bnip3l	1.21761e-69	0.930594	0.165	0.03	3.92948e-65	0		Bnip3l	1.21761e-69	0.930594	0.165	0.03	3.92948e-65	1		Mgst3	1.33755e-19	1.67985	0.107	0.009	4.31654e-15	5		Gmpr	0.00024117	1.55441	0.167	0.017	1	18
Tmed2	0	2.15	0.33	0.03	0	0		Cnot8	1.22412e-69	1.20695	0.124	0.014	3.95048e-65	1		Slc38a10	1.43246e-19	1.00621	0.127	0.017	4.62284e-15	5		Smc1a	0.000242695	1.10308	0.278	0.067	1	18
Ppp6r2	1.2573e-69	0.302982	0.367	0.13	4.05757e-65	0		Ppp6r2	1.2573e-69	0.302982	0.367	0.13	4.05757e-65	1		Ncapd3	1.43419e-19	0.670593	0.186	0.047	4.62842e-15	5		Snx10	0.000242782	0.6105	0.37	0.109	1	18
Socs7	1.31742e-69	0.60284	0.211	0.051	4.25158e-65	0		Socs7	1.31742e-69	0.60284	0.211	0.051	4.25158e-65	1		Tecpr1	1.44087e-19	1.04951	0.141	0.024	4.64997e-15	5		Rasa3	0.000243327	1.27141	0.222	0.042	1	18
Ccdc85a	1.33484e-69	-0.841924	0.876	0.776	4.3078e-65	0		Ccdc85a	1.33484e-69	-0.841924	0.876	0.776	4.3078e-65	1		Sec61g	1.44672e-19	1.37027	0.117	0.013	4.66886e-15	5		Slc6a17	0.000243991	0.750825	0.389	0.126	1	18
Tmed4	0	1.61	0.15	0.01	0	0		2024-03-02	1.33709e-69	1.21559	0.122	0.013	4.31505e-65	1		Ppp1r10	1.50753e-19	0.75264	0.182	0.044	4.8651e-15	5		Pip5k1a	0.000244512	0.423495	0.556	0.218	1	18
Sdhc	1.57298e-69	0.87936	0.17	0.032	5.07631e-65	0		Sdhc	1.57298e-69	0.87936	0.17	0.032	5.07631e-65	1		Psmd2	1.51041e-19	1.24473	0.125	0.016	4.8744e-15	5		Ndufs3	0.000245431	1.03055	0.315	0.084	1	18
Zcchc17	1.59522e-69	0.943603	0.187	0.04	5.14809e-65	0		Zcchc17	1.59522e-69	0.943603	0.187	0.04	5.14809e-65	1		Nprl3	1.52172e-19	1.0414	0.144	0.026	4.9109e-15	5		Tmem19	0.000246321	1.37371	0.185	0.025	1	18
Tmed9	0	1.97	0.33	0.03	0	0		Rae1	1.87967e-69	1.129	0.141	0.02	6.06606e-65	1		Sec24b	1.52879e-19	0.377038	0.249	0.08	4.93371e-15	5		Adcy1	0.000247312	0.513348	0.833	0.403	1	18
Exosc10	2.07765e-69	0.974362	0.141	0.02	6.70499e-65	0		Exosc10	2.07765e-69	0.974362	0.141	0.02	6.70499e-65	1		Pigyl	1.56408e-19	1.77638	0.102	0.007	5.04759e-15	5		Tecpr2	0.000247534	1.8851	0.204	0.034	1	18
Tmem109	0	1.37	0.15	0.01	0	0		Fkbp4	2.10042e-69	1.27679	0.108	0.008	6.77849e-65	1		Camsap1	1.58583e-19	0.584128	0.228	0.07	5.1178e-15	5		Ier3ip1	0.000247534	1.77436	0.204	0.034	1	18
Nprl3	2.38763e-69	0.809148	0.169	0.032	7.70536e-65	0		Nprl3	2.38763e-69	0.809148	0.169	0.032	7.70536e-65	1		Haghl	1.61046e-19	1.5711	0.105	0.008	5.19729e-15	5		Sp3os	0.000248585	1.4871	0.167	0.017	1	18
Marf1	2.45032e-69	0.562632	0.256	0.073	7.90766e-65	0		Marf1	2.45032e-69	0.562632	0.256	0.073	7.90766e-65	1		Mttp	1.61421e-19	1.21577	0.115	0.012	5.20938e-15	5		Snrpd1	0.000248585	1.40886	0.167	0.017	1	18
Tmem128	0	1.67	0.13	0.01	0	0		Ehd1	2.54133e-69	1.04886	0.143	0.021	8.20138e-65	1		Atxn2l	1.65533e-19	1.0293	0.134	0.021	5.34208e-15	5		Atp6v0a1	0.000250917	0.555327	0.63	0.269	1	18
Tmem130	0	1.41	0.14	0.01	0	0		Bscl2	3.15446e-69	1.18963	0.128	0.015	1.01801e-64	1		Lysmd2	1.65833e-19	1.2364	0.12	0.014	5.35175e-15	5		Trerf1	0.00025328	0.535542	0.722	0.319	1	18
Rbbp6	3.47312e-69	0.265187	0.356	0.125	1.12085e-64	0		Rbbp6	3.47312e-69	0.265187	0.356	0.125	1.12085e-64	1		B4galt3	1.67737e-19	1.29914	0.12	0.014	5.41321e-15	5		Letm1	0.000253312	1.81689	0.185	0.025	1	18
Tmem132a	0	1.47	0.2	0.02	0	0		Gtf2a2	3.5037e-69	1.01803	0.153	0.025	1.13071e-64	1		Smad3	1.68741e-19	0.36921	0.272	0.094	5.4456e-15	5		Srpr	0.000253461	1.04721	0.259	0.059	1	18
Cluap1	4.06881e-69	0.610957	0.22	0.055	1.31309e-64	0		Cluap1	4.06881e-69	0.610957	0.22	0.055	1.31309e-64	1		Stk19	1.70731e-19	1.18687	0.129	0.018	5.50983e-15	5		Nub1	0.000255684	1.15387	0.222	0.042	1	18
Vamp4	6.37874e-69	0.698709	0.209	0.05	2.05855e-64	0		Vamp4	6.37874e-69	0.698709	0.209	0.05	2.05855e-64	1		Gm5577	1.79551e-19	0.814245	0.148	0.027	5.79445e-15	5		Mrps5	0.000256214	1.04614	0.167	0.017	1	18
Clstn2	6.52076e-69	-0.862097	0.888	0.779	2.10438e-64	0		Clstn2	6.52076e-69	-0.862097	0.888	0.779	2.10438e-64	1		Pnn	1.83186e-19	0.633866	0.213	0.062	5.91178e-15	5		Ergic3	0.000256214	1.61745	0.167	0.017	1	18
Exoc3	6.60801e-69	0.677955	0.227	0.059	2.13254e-64	0		Exoc3	6.60801e-69	0.677955	0.227	0.059	2.13254e-64	1		Bscl2	1.89826e-19	0.989913	0.129	0.018	6.12605e-15	5		Tigd2	0.000256214	0.874273	0.167	0.017	1	18
Kifap3	7.00592e-69	0.255572	0.49	0.2	2.26095e-64	0		Kifap3	7.00592e-69	0.255572	0.49	0.2	2.26095e-64	1		Trpc1	1.92448e-19	0.251988	0.32	0.123	6.21068e-15	5		Snrpa1	0.000256214	1.35302	0.167	0.017	1	18
Tmem147	0	2.49	0.22	0.01	0	0		Yars	8.02762e-69	1.11399	0.151	0.025	2.59067e-64	1		Ifngr2	1.96503e-19	0.781214	0.179	0.043	6.34156e-15	5		Tcaim	0.000256214	1.18001	0.167	0.017	1	18
Tmem14c	0	1.91	0.11	0	0	0		Ccz1	8.95973e-69	1.05774	0.15	0.024	2.89149e-64	1		Gm20033	1.96597e-19	1.34895	0.117	0.013	6.34458e-15	5		Rab5b	0.000256214	1.05966	0.167	0.017	1	18
Ddi2	1.05893e-68	0.455072	0.288	0.09	3.41738e-64	0		Ddi2	1.05893e-68	0.455072	0.288	0.09	3.41738e-64	1		Spns2	1.991e-19	0.715393	0.162	0.034	6.42537e-15	5		Nfil3	0.000256214	0.843586	0.167	0.017	1	18
Gtf3c1	1.38515e-68	0.560466	0.243	0.067	4.47015e-64	0		Gtf3c1	1.38515e-68	0.560466	0.243	0.067	4.47015e-64	1		Nudt3	2.18002e-19	0.482524	0.228	0.07	7.03537e-15	5		Lztr1	0.000256214	1.29607	0.167	0.017	1	18
Tmem151a	0	1.33	0.15	0.02	0	0		Iffo1	1.5478e-68	1.19788	0.114	0.01	4.99505e-64	1		Dop1b	2.28538e-19	0.588896	0.201	0.055	7.37537e-15	5		Pigq	0.000256214	0.608977	0.167	0.017	1	18
Prmt7	1.81312e-68	0.999327	0.157	0.027	5.85132e-64	0		Prmt7	1.81312e-68	0.999327	0.157	0.027	5.85132e-64	1		Ptpmt1	2.3093e-19	1.63037	0.104	0.008	7.45257e-15	5		Zfp24	0.000256214	0.704875	0.167	0.017	1	18
Idh3a	2.00323e-68	0.94639	0.144	0.022	6.46484e-64	0		Idh3a	2.00323e-68	0.94639	0.144	0.022	6.46484e-64	1		Ccdc57	2.31371e-19	0.796925	0.173	0.04	7.4668e-15	5		Ankrd13d	0.000256214	0.700625	0.167	0.017	1	18
Hacd3	2.0139e-68	0.306362	0.336	0.115	6.49925e-64	0		Hacd3	2.0139e-68	0.306362	0.336	0.115	6.49925e-64	1		Emc8	2.34401e-19	1.23599	0.135	0.022	7.56459e-15	5		Sfr1	0.000256214	1.24676	0.167	0.017	1	18
Synrg	2.13825e-68	0.417029	0.288	0.09	6.90055e-64	0		Synrg	2.13825e-68	0.417029	0.288	0.09	6.90055e-64	1		Chfr	2.36951e-19	0.30028	0.228	0.069	7.64689e-15	5		Ube2a	0.000256214	0.804878	0.167	0.017	1	18
Slc30a6	2.30451e-68	0.97804	0.156	0.027	7.43712e-64	0		Slc30a6	2.30451e-68	0.97804	0.156	0.027	7.43712e-64	1		Rexo1	2.39664e-19	1.26324	0.104	0.008	7.73445e-15	5		Yars	0.000260842	1.56138	0.204	0.034	1	18
Itsn1	2.76348e-68	0.253602	0.537	0.226	8.91832e-64	0		Itsn1	2.76348e-68	0.253602	0.537	0.226	8.91832e-64	1		Insig2	2.4161e-19	0.773411	0.163	0.036	7.79723e-15	5		Kcnc4	0.000261049	0.830531	0.296	0.076	1	18
Tmem160	0	2.35	0.13	0	0	0		Mrps24	2.91958e-68	1.43607	0.108	0.008	9.42206e-64	1		Ubxn11	2.46779e-19	0.634899	0.136	0.022	7.96404e-15	5		Brd7	0.000262082	1.2264	0.222	0.042	1	18
Tmem165	0	1.25	0.27	0.04	0	0		Proser1	3.11326e-68	1.18483	0.125	0.015	1.00471e-63	1		Mettl23	2.50296e-19	0.952424	0.145	0.027	8.07754e-15	5		Zdhhc8	0.000265127	1.10128	0.259	0.059	1	18
Btg1	3.12146e-68	0.878675	0.192	0.043	1.00736e-63	0		Btg1	3.12146e-68	0.878675	0.192	0.043	1.00736e-63	1		Pip5k1c	2.50302e-19	0.920468	0.146	0.027	8.07775e-15	5		Fkbp2	0.000267857	1.15554	0.185	0.025	1	18
Grb2	3.12404e-68	0.460982	0.263	0.077	1.00819e-63	0		Grb2	3.12404e-68	0.460982	0.263	0.077	1.00819e-63	1		Igf2bp3	2.55169e-19	0.637701	0.168	0.038	8.23482e-15	5		Nlk	0.000269556	-1.36531	0.741	0.697	1	18
Prkar1b	3.32335e-68	0.947362	0.163	0.03	1.07251e-63	0		Prkar1b	3.32335e-68	0.947362	0.163	0.03	1.07251e-63	1		Zfp821	2.6737e-19	0.604106	0.182	0.046	8.62857e-15	5		Nrxn2	0.000269561	0.370175	0.481	0.168	1	18
Tmem179	0	1.64	0.11	0.01	0	0		Sema7a	3.39188e-68	1.04952	0.134	0.018	1.09463e-63	1		Tex261	2.78588e-19	1.31434	0.116	0.013	8.99059e-15	5		Kcnip2	0.000271148	1.32212	0.259	0.059	1	18
Prrc2b	3.46277e-68	0.383976	0.309	0.101	1.1175e-63	0		Prrc2b	3.46277e-68	0.383976	0.309	0.101	1.1175e-63	1		Cep44	2.92509e-19	1.14227	0.14	0.024	9.43985e-15	5		Psma6	0.000273289	1.37641	0.241	0.05	1	18
Zc3h6	3.61233e-68	0.34075	0.355	0.125	1.16577e-63	0		Zc3h6	3.61233e-68	0.34075	0.355	0.125	1.16577e-63	1		Pde2a	2.93556e-19	1.15826	0.144	0.026	9.47365e-15	5		Mrtfb	0.000277403	0.65514	0.907	0.487	1	18
Syt17	3.62316e-68	0.285114	0.35	0.122	1.16926e-63	0		Syt17	3.62316e-68	0.285114	0.35	0.122	1.16926e-63	1		Sumo3	3.01153e-19	1.21292	0.121	0.015	9.7188e-15	5		Oip5os1	0.000277877	0.809084	0.296	0.076	1	18
[truncated: 3,150 more rows]
