# Supplementary material for: Diversification of dentate gyrus granule cell subtypes is regulated by Nrg1 nuclear back-signaling
Source: Life Sci Alliance. 2025 Apr 25;8(7):e202403169. doi: 10.26508/lsa.202403169 (PMC12032840; doi:10.26508/lsa.202403169)
Supplement: Supplementary file 2 [file LSA-2024-03169_TableS2.xlsx]

## Sheet: Sheet1
Gene	pct.1	pct.2	avg_log2FC	p_val	p_val_adj	pct.1/pct.2
Nptx2	0.128	0.013	1.66966	3.25595e-27	1.05076e-22	9.84615
Arr3	0.141	0.019	1.68937	5.78889e-23	1.86819e-18	7.42105
Grp	0.103	0.014	1.58545	2.0369e-17	6.5735e-13	7.35714
Cit	0.109	0.016	1.73006	3.35492e-17	1.0827e-12	6.8125
Myh14	0.103	0.016	1.33938	2.01914e-15	6.51618e-11	6.4375
Mylk3	0.103	0.016	1.33203	2.3102e-15	7.45549e-11	6.4375
Vgf	0.109	0.018	1.89973	4.99178e-15	1.61095e-10	6.05556
Necab3	0.109	0.018	1.12249	1.87693e-14	6.05723e-10	6.05556
Gpnmb	0.109	0.02	1.28303	2.00631e-13	6.47476e-09	5.45
Sorcs3	0.474	0.093	1.85346	1.03279e-50	3.333e-46	5.09677
Nol12	0.147	0.029	1.45113	2.04224e-16	6.59073e-12	5.06897
Kcnj2	0.173	0.037	1.17803	2.14151e-16	6.91108e-12	4.67568
Mea1	0.109	0.024	1.13475	1.70015e-10	5.48674e-06	4.54167
Frmd3	0.135	0.031	1.06043	3.38169e-12	1.09134e-07	4.35484
Cidea	0.128	0.031	1.05938	4.38439e-11	1.41493e-06	4.12903
Plpp4	0.205	0.052	1.30319	9.76177e-16	3.15032e-11	3.94231
Kif17	0.244	0.062	1.39963	1.11059e-18	3.58411e-14	3.93548
Grm8	0.372	0.097	1.94589	2.43316e-27	7.85229e-23	3.83505
Gm40437	0.135	0.036	1.08402	7.89565e-10	2.54809e-05	3.75
Tmem240	0.141	0.038	1.07191	2.57669e-10	8.31551e-06	3.71053
1700019D03Rik	0.128	0.035	1.09416	3.62319e-09	0.000116928	3.65714
Fhl2	0.141	0.039	1.12875	5.38472e-10	1.73776e-05	3.61538
Gm20063	0.147	0.041	1.08716	4.71194e-10	1.52064e-05	3.58537
Itgav	0.429	0.12	1.36735	1.22514e-28	3.95378e-24	3.575
Rprm	0.135	0.038	1.31005	2.8076e-09	9.06068e-05	3.55263
Gm49066	0.115	0.033	1.09514	3.42802e-08	0.00110629	3.48485
Mir670hg	0.128	0.037	1.38485	1.5733e-08	0.000507736	3.45946
Tln1	0.128	0.037	1.05784	1.29585e-08	0.000418197	3.45946
Hs6st2	0.122	0.036	1.3392	5.39967e-08	0.00174258	3.38889
Jund	0.179	0.053	1.26799	3.41558e-11	1.10228e-06	3.37736
Gpd1	0.141	0.043	1.08787	9.16052e-09	0.000295628	3.27907
Sgcz	0.429	0.131	1.08252	4.36927e-24	1.41005e-19	3.27481
Ldha	0.244	0.075	1.28749	3.4862e-14	1.12507e-09	3.25333
Plk2	0.276	0.085	1.2837	1.02121e-15	3.29563e-11	3.24706
Zswim7	0.128	0.04	1.13658	1.04166e-07	0.00336163	3.2
Gm6999	0.288	0.091	1.2938	3.71169e-16	1.19784e-11	3.16484
Vstm2l	0.167	0.053	1.30135	1.08521e-09	3.50218e-05	3.15094
Ubxn1	0.192	0.061	1.11897	7.03242e-11	2.2695e-06	3.14754
Ap1s1	0.295	0.094	1.19751	1.06664e-15	3.44227e-11	3.1383
Ptpn5	0.205	0.066	1.16307	2.14601e-11	6.92562e-07	3.10606
2210408F21Rik	0.308	0.1	1.0296	7.5861e-16	2.44819e-11	3.08
Gsg1l	0.353	0.115	1.16925	7.58491e-18	2.4478e-13	3.06957
Exosc8	0.147	0.048	1.07393	3.01747e-08	0.000973798	3.0625
1110008P14Rik	0.237	0.078	1.36247	8.44847e-13	2.72649e-08	3.03846
Rasl10a	0.474	0.157	1.51104	3.15996e-26	1.01978e-21	3.01911
Nefm	0.359	0.12	1.14765	2.47457e-17	7.98593e-13	2.99167
Mirg	0.205	0.069	1.22601	1.46757e-10	4.73615e-06	2.97101
Epb41l4b	0.282	0.095	1.09437	8.35225e-14	2.69544e-09	2.96842
Tesc	0.192	0.066	1.10631	1.66398e-09	5.36998e-05	2.90909
Vps9d1	0.147	0.051	1.13711	1.54407e-07	0.00498304	2.88235
Fmnl1	0.167	0.058	1.02128	2.62016e-08	0.000845577	2.87931
Rasgrp1	0.353	0.123	1.33654	1.2701e-16	4.09886e-12	2.86992
Scn1b	0.455	0.159	1.17592	7.78544e-21	2.51252e-16	2.86164
Shisa4	0.532	0.191	1.31086	1.24496e-25	4.01774e-21	2.78534
Klhdc1	0.218	0.079	1.13995	6.03751e-10	1.94843e-05	2.75949
Grasp	0.308	0.112	1.29591	4.86238e-14	1.56919e-09	2.75
Ptprn	0.519	0.189	1.27395	1.26263e-23	4.07474e-19	2.74603
Mrpl21	0.224	0.083	1.12018	1.49514e-09	4.82511e-05	2.6988
Lin7a	0.301	0.112	1.15976	6.12988e-13	1.97824e-08	2.6875
Nptxr	0.41	0.153	1.1808	2.21056e-17	7.13393e-13	2.67974
Pfdn5	0.353	0.133	1.03762	2.7628e-14	8.9161e-10	2.65414
Sv2c	0.365	0.139	1.00868	1.10137e-14	3.55435e-10	2.6259
Chchd10	0.353	0.136	1.18024	4.72298e-14	1.5242e-09	2.59559
Sh3bgrl3	0.397	0.154	1.0823	2.10092e-15	6.78008e-11	2.57792
Adcy8	0.282	0.112	1.35739	4.91303e-11	1.58553e-06	2.51786
Fkbp2	0.282	0.112	1.05674	1.93554e-10	6.24637e-06	2.51786
A830036E02Rik	0.269	0.107	1.0098	4.22628e-10	1.36391e-05	2.51402
Plk5	0.301	0.12	1.04491	6.98788e-11	2.25513e-06	2.50833
Comt	0.468	0.188	1.08747	2.78487e-17	8.98735e-13	2.48936
Cebpb	0.231	0.093	1.11035	1.30034e-08	0.000419647	2.48387
Nefl	0.423	0.171	1.11382	1.8841e-15	6.08038e-11	2.47368
Ndn	0.333	0.135	1.07772	7.95614e-12	2.56761e-07	2.46667
A330102I10Rik	0.276	0.112	1.02616	2.45512e-09	7.92316e-05	2.46429
Atp5d	0.327	0.134	1.03486	1.05011e-11	3.38893e-07	2.4403
Zbtb7a	0.308	0.128	1.02659	1.45472e-10	4.69467e-06	2.40625
Npy5r	0.25	0.104	1.08708	5.20126e-09	0.000167855	2.40385
Slc25a5	0.295	0.125	1.0586	1.00021e-09	3.22787e-05	2.36
Park7	0.269	0.114	1.03958	4.08998e-09	0.000131992	2.35965
BC031181	0.423	0.181	1.12352	2.12831e-14	6.86847e-10	2.33702
Pcdh8	0.308	0.132	1.24826	7.44857e-10	2.4038e-05	2.33333
Penk	1	0	5.34565	0	0
Pak6	0.288	0.118	0.998736	3.93727e-10	1.27064e-05	2.44068
Hsph1	0.288	0.118	0.995705	4.00283e-10	1.29179e-05	2.44068
Psmb6	0.231	0.085	0.993541	4.75003e-10	1.53293e-05	2.71765
Kcnc1	0.391	0.176	0.990925	2.31501e-11	7.47101e-07	2.22159
Npas2	0.224	0.091	0.988119	3.3835e-08	0.00109192	2.46154
Tmod1	0.378	0.149	0.986283	4.02749e-14	1.29975e-09	2.53691
Tagln3	0.256	0.115	0.981654	1.54154e-07	0.00497485	2.22609
Serf2	0.301	0.134	0.977582	3.88176e-09	0.000125272	2.24627
Eif5a	0.276	0.104	0.97721	2.47384e-11	7.98358e-07	2.65385
Cxcl12	0.224	0.093	0.975884	1.01906e-07	0.00328871	2.4086
Rad51ap2	0.186	0.075	0.973883	5.40643e-07	0.0174476	2.48
Sgk1	0.365	0.121	0.970877	1.36725e-17	4.41238e-13	3.01653
Tmem47	0.25	0.095	0.970339	4.88337e-10	1.57596e-05	2.63158
Net1	0.192	0.07	0.968668	1.55594e-08	0.000502132	2.74286
Pink1	0.186	0.059	0.968643	3.3652e-10	1.08602e-05	3.15254
Uqcrfs1	0.256	0.101	0.964131	8.66853e-10	2.79751e-05	2.53465
Rpl22l1	0.333	0.151	0.963142	6.77004e-10	2.18483e-05	2.2053
Lrrk2	0.192	0.065	0.960333	1.21088e-09	3.90775e-05	2.95385
Msmo1	0.122	0.041	0.954118	1.23424e-06	0.0398313	2.97561
Ggt7	0.301	0.134	0.952037	4.02814e-09	0.000129996	2.24627
6330403K07Rik	0.231	0.088	0.948179	1.9312e-09	6.23237e-05	2.625
Mrpl43	0.147	0.048	0.946549	4.64805e-08	0.00150002	3.0625
Gabrd	0.314	0.15	0.943762	1.84649e-08	0.0005959	2.09333
Atp5j2	0.346	0.146	0.94311	1.80561e-11	5.82706e-07	2.36986
Vsnl1	0.385	0.192	0.940415	3.12818e-09	0.000100953	2.00521
Synpo	0.327	0.16	0.939676	6.57843e-08	0.00212299	2.04375
Mbd6	0.103	0.024	0.938873	3.9799e-09	0.000128439	4.29167
Arpc4	0.205	0.089	0.934834	8.05468e-07	0.0259941	2.30337
Cox7a2l	0.308	0.141	0.93172	1.00825e-08	0.000325383	2.1844
Pparg	0.167	0.057	0.929237	2.05719e-08	0.000663896	2.92982
Rpl32	0.404	0.199	0.928847	6.81544e-10	2.19948e-05	2.03015
Dnttip1	0.212	0.089	0.927638	3.07342e-07	0.00991854	2.38202
B4gat1	0.276	0.134	0.922873	5.71698e-07	0.0184498	2.0597
Nsg1	0.41	0.196	0.922458	4.61989e-11	1.49093e-06	2.09184
Kcnj9	0.205	0.08	0.921436	6.08216e-08	0.00196284	2.5625
Ube2j1	0.25	0.098	0.920481	1.37641e-09	4.44196e-05	2.55102
Epn1	0.244	0.108	0.918138	1.30132e-07	0.00419963	2.25926
Cend1	0.16	0.054	0.915564	3.34769e-08	0.00108037	2.96296
Abcf3	0.115	0.032	0.915472	2.14164e-08	0.000691151	3.59375
Atp5o	0.288	0.137	0.915006	1.4258e-07	0.00460135	2.10219
Pld3	0.372	0.19	0.914006	1.32006e-08	0.00042601	1.95789
Ier5	0.115	0.037	0.9125	1.066e-06	0.0344019	3.10811
Tpi1	0.365	0.152	0.911711	4.80959e-12	1.55215e-07	2.40132
Ift20	0.212	0.094	0.907004	8.83242e-07	0.028504	2.25532
Tmem246	0.288	0.116	0.905807	2.4798e-10	8.00281e-06	2.48276
Slc35b1	0.256	0.113	0.903429	1.06663e-07	0.00344221	2.26549
Hjurp	0.147	0.053	0.902579	5.1457e-07	0.0166062	2.77358
Nap1l5	0.25	0.106	0.90185	2.54659e-08	0.000821835	2.35849
Tmem191c	0.282	0.127	0.901437	2.44567e-08	0.000789268	2.22047
Cox17	0.173	0.063	0.90138	1.06701e-07	0.00344344	2.74603
Tuba4a	0.314	0.141	0.901147	2.89087e-09	9.32942e-05	2.22695
Ephx4	0.301	0.138	0.899858	1.60149e-08	0.000516832	2.18116
Preb	0.269	0.119	0.898718	3.42523e-08	0.00110539	2.2605
Hpf1	0.224	0.102	0.897871	9.74071e-07	0.0314352	2.19608
Tmem251	0.103	0.029	0.897821	2.18669e-07	0.00705687	3.55172
Dad1	0.391	0.176	0.894117	2.53372e-11	8.17682e-07	2.22159
Unc50	0.263	0.102	0.893192	3.35524e-10	1.0828e-05	2.57843
Vti1b	0.391	0.168	0.892795	3.95171e-12	1.2753e-07	2.32738
Mrps21	0.231	0.098	0.891244	6.6955e-08	0.00216077	2.35714
Selenos	0.308	0.149	0.885907	4.03323e-08	0.0013016	2.06711
Pea15a	0.417	0.181	0.885565	4.40583e-13	1.42185e-08	2.30387
Adgrb1	0.417	0.174	0.883734	1.57261e-13	5.07512e-09	2.39655
Robo3	0.147	0.051	0.882761	1.73125e-07	0.0055871	2.88235
Rpp21	0.147	0.051	0.882408	2.74145e-07	0.00884721	2.88235
Eno2	0.295	0.136	0.881972	3.82506e-08	0.00123442	2.16912
Plat	0.212	0.079	0.880501	8.85182e-09	0.000285666	2.68354
Spint2	0.237	0.101	0.880483	1.20611e-07	0.00389235	2.34653
Sec13	0.147	0.046	0.879241	1.01121e-08	0.000326338	3.19565
Tmem132a	0.256	0.113	0.879051	5.38055e-08	0.00173641	2.26549
C1d	0.167	0.064	0.877032	4.78386e-07	0.0154385	2.60938
Gnptg	0.295	0.106	0.876746	1.60141e-12	5.16808e-08	2.78302
Tsnax	0.301	0.131	0.874638	4.51824e-09	0.000145812	2.29771
Jakmip1	0.244	0.101	0.874353	2.2573e-08	0.000728477	2.41584
Ndufs2	0.224	0.09	0.873538	2.71094e-08	0.000874874	2.48889
Cox7a2	0.353	0.156	0.87316	2.1812e-10	7.03916e-06	2.26282
Rpl18	0.429	0.197	0.872845	1.55432e-11	5.01611e-07	2.17766
Spry2	0.192	0.069	0.871698	1.38671e-08	0.000447519	2.78261
Gm17276	0.109	0.032	0.870451	4.30013e-07	0.0138774	3.40625
Rcl1	0.192	0.08	0.869347	8.90401e-07	0.028735	2.4
Sdf4	0.276	0.134	0.867991	3.00784e-07	0.00970691	2.0597
Sorcs1	0.135	0.04	0.867252	2.08885e-08	0.000674115	3.375
1500035N22Rik	0.135	0.043	0.866499	1.42624e-07	0.00460276	3.13953
Gm1673	0.25	0.089	0.865833	8.37214e-11	2.70186e-06	2.80899
E230016M11Rik	0.135	0.044	0.865657	1.86164e-07	0.00600789	3.06818
Edf1	0.295	0.117	0.861272	2.65177e-10	8.5578e-06	2.52137
Trappc4	0.186	0.071	0.859418	1.2531e-07	0.00404402	2.61972
Grcc10	0.353	0.148	0.857494	2.86254e-11	9.238e-07	2.38514
Rai2	0.199	0.068	0.856556	1.52117e-09	4.90911e-05	2.92647
Atp5md	0.301	0.157	0.855708	1.08771e-06	0.0351026	1.9172
Mrpl11	0.16	0.054	0.855683	3.1002e-08	0.0010005	2.96296
Man2a2	0.333	0.128	0.854921	1.25609e-12	4.05365e-08	2.60156
Spata2l	0.141	0.051	0.852793	1.22599e-06	0.0395653	2.76471
Ergic3	0.237	0.1	0.852392	9.79698e-08	0.00316168	2.37
Pfkm	0.288	0.117	0.85023	4.43995e-10	1.43286e-05	2.46154
Ndufs7	0.301	0.141	0.849449	2.92801e-08	0.000944927	2.13475
C87436	0.186	0.071	0.848505	1.18099e-07	0.00381128	2.61972
Iqsec3	0.276	0.103	0.847497	6.22037e-11	2.00744e-06	2.67961
Frmd6	0.25	0.091	0.843315	1.2332e-10	3.9798e-06	2.74725
Mapk3	0.218	0.098	0.840978	1.1755e-06	0.0379359	2.22449
Gtf2b	0.192	0.061	0.839317	3.26192e-10	1.05269e-05	3.14754
Ndufa8	0.218	0.097	0.839227	1.28307e-06	0.0414073	2.24742
Mdh2	0.359	0.17	0.837983	2.3164e-09	7.47548e-05	2.11176
Cops9	0.179	0.072	0.83788	9.78151e-07	0.0315669	2.48611
Cltb	0.218	0.097	0.837273	9.3465e-07	0.030163	2.24742
Arhgef10l	0.16	0.049	0.836622	2.81494e-09	9.08438e-05	3.26531
Gprc5b	0.282	0.14	0.835765	5.85927e-07	0.018909	2.01429
Prkab2	0.147	0.053	0.833819	4.08973e-07	0.0131984	2.77358
Prkar1b	0.224	0.097	0.832985	3.61323e-07	0.0116606	2.30928
Ctsb	0.436	0.192	0.832579	7.82939e-13	2.5267e-08	2.27083
Lurap1	0.103	0.031	0.831733	9.29791e-07	0.0300062	3.32258
Kctd12	0.186	0.074	0.829821	3.66746e-07	0.0118356	2.51351
Ndufa7	0.231	0.096	0.829678	5.80545e-08	0.00187353	2.40625
Ttyh1	0.327	0.126	0.826707	3.00507e-12	9.69797e-08	2.59524
Sgtb	0.154	0.055	0.823987	3.13361e-07	0.0101128	2.8
Podxl2	0.212	0.092	0.82299	6.94053e-07	0.0223985	2.30435
Tmpo	0.186	0.062	0.819666	1.97531e-09	6.37471e-05	3
Os9	0.244	0.111	0.819487	2.76557e-07	0.00892506	2.1982
Psenen	0.269	0.109	0.819415	1.8864e-09	6.0878e-05	2.46789
Atxn7l3b	0.41	0.193	0.8177	1.09555e-10	3.53556e-06	2.12435
Syngr1	0.224	0.097	0.813652	3.46782e-07	0.0111913	2.30928
Rpl7	0.404	0.188	0.811756	6.47728e-11	2.09035e-06	2.14894
Wrb	0.154	0.053	0.811159	1.38874e-07	0.00448176	2.90566
Tma7	0.288	0.128	0.807768	2.58959e-08	0.000835713	2.25
Rbm8a	0.141	0.05	0.807767	7.01873e-07	0.0226508	2.82
BC065397	0.128	0.043	0.806497	9.22903e-07	0.0297839	2.97674
Srp9	0.224	0.096	0.805908	2.5029e-07	0.00807734	2.33333
Uqcc2	0.218	0.095	0.805696	7.77393e-07	0.025088	2.29474
Cfl2	0.314	0.144	0.804141	7.80632e-09	0.000251926	2.18056
Atp6ap2	0.404	0.196	0.799488	1.46227e-09	4.71905e-05	2.06122
Ccsap	0.224	0.088	0.796118	1.65915e-08	0.000535442	2.54545
Arxes1	0.231	0.104	0.792536	1.07091e-06	0.0345605	2.22115
Iqgap1	0.199	0.077	0.792125	9.00882e-08	0.00290733	2.58442
Pnmal2	0.359	0.193	0.791239	3.32067e-07	0.0107165	1.8601
Retreg2	0.314	0.15	0.790191	2.76451e-08	0.000892161	2.09333
Zmiz1	0.282	0.111	0.788027	2.53802e-10	8.19071e-06	2.54054
Tmem38a	0.385	0.198	0.786549	3.03042e-08	0.000977979	1.94444
Kcnc4	0.269	0.121	0.785287	7.48677e-08	0.00241613	2.22314
Bex1	0.16	0.058	0.784865	2.93934e-07	0.00948583	2.75862
Kbtbd11	0.365	0.176	0.780989	8.3601e-09	0.000269797	2.07386
Btg2	0.205	0.081	0.778991	1.04109e-07	0.00335981	2.53086
Cox5b	0.391	0.199	0.77809	5.54613e-08	0.00178985	1.96482
Hspa2	0.212	0.079	0.777613	1.53455e-08	0.000495231	2.68354
Eif3d	0.128	0.044	0.775845	1.34928e-06	0.043544	2.90909
Chchd7	0.173	0.068	0.77469	9.20277e-07	0.0296992	2.54412
Ptov1	0.263	0.109	0.774304	7.66986e-09	0.000247522	2.41284
Rgs6	0.314	0.123	0.771057	1.66643e-11	5.37791e-07	2.55285
Gtf2f1	0.141	0.051	0.769888	1.30865e-06	0.0422329	2.76471
Rps6	0.321	0.146	0.769631	7.11583e-09	0.000229642	2.19863
Ndufb2	0.282	0.124	0.767906	3.62089e-08	0.00116853	2.27419
Unc13b	0.231	0.101	0.767767	2.84789e-07	0.0091907	2.28713
Ier3ip1	0.282	0.126	0.767476	2.81458e-08	0.000908322	2.2381
Atp6v1g1	0.179	0.072	0.766667	8.32765e-07	0.026875	2.48611
Snhg20	0.301	0.145	0.763044	1.25088e-07	0.00403685	2.07586
Ldhb	0.353	0.168	0.762743	6.65698e-09	0.000214834	2.10119
Yipf1	0.301	0.141	0.762244	7.99344e-08	0.00257964	2.13475
Acvr1c	0.321	0.136	0.759011	7.22375e-10	2.33125e-05	2.36029
Ndufb9	0.359	0.182	0.757128	5.64774e-08	0.00182264	1.97253
Ttyh3	0.192	0.075	0.755554	1.64694e-07	0.00531501	2.56
Actn1	0.359	0.183	0.753539	3.65262e-08	0.00117877	1.96175
Swi5	0.212	0.093	0.753363	1.32855e-06	0.0428749	2.27957
Rin2	0.135	0.042	0.752102	7.82614e-08	0.00252565	3.21429
Abcg1	0.308	0.127	0.748499	3.70923e-10	1.19704e-05	2.4252
Cadm3	0.237	0.101	0.741654	9.51989e-08	0.00307226	2.34653
Strn4	0.212	0.093	0.739905	1.15398e-06	0.0372413	2.27957
Myl6	0.359	0.178	0.737192	5.38687e-08	0.00173845	2.01685
Mtch1	0.346	0.176	0.735178	1.66685e-07	0.00537926	1.96591
Fam173a	0.372	0.166	0.733864	1.89795e-10	6.12507e-06	2.24096
Uqcrc1	0.263	0.105	0.733254	5.04076e-09	0.000162675	2.50476
Tmem50a	0.346	0.173	0.730711	7.31167e-08	0.00235962	2
Arfgap1	0.301	0.156	0.725267	1.19629e-06	0.0386068	1.92949
Prdx5	0.327	0.17	0.722594	6.38799e-07	0.0206153	1.92353
Atpaf1	0.308	0.153	0.721329	3.41612e-07	0.0110245	2.01307
Xbp1	0.173	0.066	0.721236	3.62542e-07	0.0117	2.62121
Cisd1	0.359	0.185	0.719025	9.06384e-08	0.00292508	1.94054
Lmln	0.218	0.093	0.71781	4.53043e-07	0.0146206	2.34409
D130043K22Rik	0.327	0.17	0.717154	6.31486e-07	0.0203793	1.92353
Rpl10a	0.359	0.183	0.715017	6.95772e-08	0.0022454	1.96175
Wdr73	0.186	0.072	0.71486	3.11047e-07	0.0100381	2.58333
Hint1	0.385	0.171	0.711419	6.97932e-11	2.25237e-06	2.25146
Elob	0.353	0.176	0.710719	5.22107e-08	0.00168494	2.00568
Rrp1	0.321	0.149	0.709003	1.53251e-08	0.000494573	2.15436
Atp6v1g2	0.314	0.143	0.70869	1.51902e-08	0.000490217	2.1958
Ypel4	0.237	0.109	0.703292	1.49614e-06	0.0482833	2.17431
1500011B03Rik	0.256	0.12	0.702981	9.14816e-07	0.0295229	2.13333
Lrp1	0.353	0.183	0.702347	2.37608e-07	0.00766808	1.92896
Rps27	0.218	0.087	0.700166	1.01054e-07	0.00326122	2.50575
Mrpl41	0.301	0.149	0.6997	6.61277e-07	0.0213407	2.02013
Ran	0.269	0.122	0.697475	1.77354e-07	0.00572356	2.20492
Tox	0.154	0.052	0.695104	9.06126e-08	0.00292425	2.96154
Rps11	0.391	0.191	0.690009	9.18097e-09	0.000296288	2.04712
Msl1	0.244	0.108	0.687941	2.72165e-07	0.00878331	2.25926
Rps26	0.372	0.177	0.687458	1.09476e-08	0.000353302	2.10169
Lrrc3b	0.314	0.159	0.686877	4.28413e-07	0.0138257	1.97484
Flrt2	0.308	0.154	0.681536	4.20852e-07	0.0135817	2
Fras1	0.353	0.162	0.678454	2.24746e-09	7.25301e-05	2.17901
Rps18	0.301	0.145	0.677852	3.21722e-07	0.0103826	2.07586
R3hdm4	0.372	0.189	0.677759	1.75272e-07	0.00565638	1.96825
Tcp11l2	0.141	0.05	0.6728	1.22025e-06	0.0393801	2.82
Sncb	0.321	0.166	0.671977	1.14034e-06	0.0368011	1.93373
Epb41l3	0.263	0.114	0.671406	9.70897e-08	0.00313328	2.30702
Ptms	0.321	0.16	0.668806	2.76679e-07	0.00892899	2.00625
Cox6b1	0.327	0.167	0.667938	7.24667e-07	0.0233864	1.95808
Capn15	0.301	0.145	0.666343	1.99482e-07	0.00643769	2.07586
Slitrk4	0.167	0.064	0.665106	9.22191e-07	0.0297609	2.60938
Fbxo33	0.327	0.159	0.661427	8.11761e-08	0.00261971	2.0566
Kctd1	0.321	0.154	0.655144	7.19824e-08	0.00232301	2.08442
Rpl34	0.321	0.159	0.654772	2.41695e-07	0.00779999	2.01887
Kptn	0.199	0.083	0.65382	8.29641e-07	0.0267742	2.39759
Clpp	0.295	0.14	0.65369	1.93137e-07	0.00623292	2.10714
Atp6v0e2	0.365	0.192	0.651897	4.76018e-07	0.015362	1.90104
Mpv17l	0.301	0.136	0.650185	3.7796e-08	0.00121975	2.21324
Uqcrh	0.34	0.182	0.650158	1.21869e-06	0.0393295	1.86813
Rps19	0.34	0.181	0.649137	6.26665e-07	0.0202237	1.87845
Ndufa5	0.269	0.121	0.641977	1.31949e-07	0.00425827	2.22314
Srebf2	0.25	0.117	0.641792	9.05973e-07	0.0292375	2.13675
Per3	0.301	0.15	0.636795	6.09346e-07	0.0196648	2.00667
Rpl31	0.263	0.119	0.63581	2.62792e-07	0.00848081	2.21008
Rack1	0.333	0.172	0.635199	3.71955e-07	0.0120037	1.93605
Ncan	0.25	0.114	0.634794	7.1781e-07	0.0231652	2.19298
Abca8b	0.333	0.159	0.631302	1.24521e-07	0.00401855	2.09434
Phka2	0.333	0.175	0.629443	1.29213e-06	0.0416997	1.90286
Pi4kb	0.282	0.135	0.628737	6.57411e-07	0.021216	2.08889
Ankrd33b	0.314	0.159	0.622103	5.07854e-07	0.0163895	1.97484
D430042O09Rik	0.353	0.153	0.621106	5.53723e-10	1.78697e-05	2.30719
Smc1a	0.282	0.135	0.620372	9.22004e-07	0.0297549	2.08889
Dbndd2	0.231	0.103	0.61813	6.26466e-07	0.0202173	2.24272
Caml	0.321	0.16	0.613729	6.48148e-07	0.020917	2.00625
Ap3b2	0.321	0.156	0.610807	1.55258e-07	0.00501049	2.05769
Syt4	0.327	0.151	0.60941	3.08632e-08	0.000996017	2.16556
