# Supplementary material for: Diversification of dentate gyrus granule cell subtypes is regulated by Nrg1 nuclear back-signaling
Source: Life Sci Alliance. 2025 Apr 25;8(7):e202403169. doi: 10.26508/lsa.202403169 (PMC12032840; doi:10.26508/lsa.202403169)
Supplement: Supplementary file 3 [file LSA-2024-03169_TableS3.xlsx]

## Sheet: Sheet1
Gene	morans_test_statistic	morans_I	p_value	q_value	module	cluster		WT alone	Gene	morans_test_statistic	morans_I	p_value	q_value	module	cluster		V321L alone	Gene	morans_test_statistic	morans_I	p_value	q_value	module	cluster		WT downsampled	Gene	status	p_value	morans_test_statistic	morans_I	q_value
Adgrl3	137.759	0.384755	0	0	6	18			Nrxn3	87.1216	0.302676	0	0	5	18			Pcsk1	92.1058	0.422367	0	0	6	18			Sorcs3	OK	0	79.7614	0.373728	0
Nrxn3	128.594	0.361026	0	0	6	18			Nrg1	78.829	0.27385	0	0	5	18			Sorcs3	76.6815	0.356775	0	0	6	18			Nrxn3	OK	0	62.9622	0.295402	0
Nrg1	94.0609	0.263815	0	0	6	18			Grm8	50.3497	0.174739	0	0	5	18			Hectd2	66.3832	0.309116	0	0	1	0			Nrg1	OK	0	57.8518	0.271397	0
Brinp1	65.9507	0.185111	0	0	6	18			Pcdh7	49.7815	0.172857	0	0	5	18			1700016P03Rik	60.6657	0.28144	0	0	6	18			Mir670hg	OK	0	52.9185	0.246891	0
Ntng1	58.6335	0.164617	0	0	6	18			Hectd2	68.1973	0.236885	0	0	1	0			Ahcyl2	59.6605	0.277608	0	0	1	0			Hectd2	OK	0	47.3126	0.221889	0
Trpc6	52.6193	0.147689	0	0	6	18			Ahcyl2	66.6059	0.231343	0	0	1	0			Nrxn3	56.4345	0.262735	0	0	9	18			Slc4a4	OK	0	47.2364	0.221552	0
Pcdh7	49.2386	0.138008	0	0	6	18			Mapk4	49.4677	0.171733	0	0	5	18			Nrg1	50.2719	0.234037	0	0	9	18			Ahcyl2	OK	0	46.8865	0.219863	0
Ahcyl2	86.5282	0.243025	0	0	5	0			Slc4a4	62.2747	0.216312	0	0	1	0			Nr4a1	50.0461	0.231159	0	0	6	18			Mast4	OK	0	46.845	0.219722	0
Lrp1b	78.6313	0.220846	0	0	2	0			Mast4	61.3623	0.213145	0	0	1	0			Penk	48.1422	0.22369	0	0	6	18			Tll1	OK	0	43.2248	0.201015	0
Hectd2	77.129	0.216465	0	0	5	0			Rfx3	59.7548	0.20747	0	0	8	0			Trpc6	47.3198	0.22027	0	0	2	1			Egfem1	OK	0	42.4051	0.198794	0
Spock3	46.6047	0.130754	0	0	6	18			Egfem1	59.09	0.205207	0	0	8	0			Rapgef5	46.9331	0.218477	0	0	1	0			Trpc6	OK	0	42.3516	0.198617	0
Mast4	75.0223	0.210416	0	0	5	0			Trpc6	54.9144	0.190731	0	0	3	1			Nptx2	46.8406	0.217078	0	0	6	18			Rfx3	OK	0	39.7592	0.186289	0
Rfx3	73.4494	0.206278	0	0	2	0			Tafa2	52.6327	0.182754	0	0	1	0			Snhg11	46.8011	0.217862	0	0	2	1			Tenm2	OK	0	37.8328	0.177285	0
Slc4a4	69.7803	0.195945	0	0	5	0			Tenm2	52.3579	0.181786	0	0	2	0			Slc4a4	45.5966	0.212211	0	0	1	0			Ntng1	OK	0	37.7307	0.176921	0
Egfem1	67.6476	0.189976	0	0	2	0			Lrp1b	51.001	0.176943	0	0	8	0			Egfem1	45.1934	0.210261	0	0	1	0			Pde1a	OK	4.73242e-298	36.8806	0.17279	6.644e-295
Grm8	46.1835	0.129281	0	0	6	18			Adgrl3	44.761	0.155434	0	0	5	18			Cartpt	44.1831	0.19938	0	0	6	18			Tafa2	OK	5.78319e-296	36.7501	0.172229	7.61176e-293
Snhg11	43.9738	0.123423	0	0	6	18			Unc5d	39.9246	0.138623	0	0	5	18			Rfx3	42.7792	0.198945	0	0	1	0			Grm8	OK	7.47016e-295	36.6805	0.17175	9.25378e-292
Tenm2	60.7708	0.170646	0	0	2	0			Brinp1	34.5138	0.119822	2.49345e-261	1.29047e-258	5	18			Lrp1b	42.417	0.196985	0	0	1	0			Cdh12	OK	2.80314e-282	35.8831	0.168246	3.27952e-279
Unc5d	41.0586	0.115178	0	0	6	18			Pde1a	49.008	0.17013	0	0	2	0			Tafa2	42.3071	0.196806	0	0	1	0			Pcdh7	OK	6.95295e-282	35.8578	0.168065	7.70644e-279
Tafa2	58.3374	0.163814	0	0	5	0			Gm6999	33.1897	0.115108	7.57045e-242	3.7477e-239	5	18			Epha10	42.0417	0.195642	0	0	6	18			Lrp1b	OK	3.17143e-273	35.2978	0.16516	3.33935e-270
Lrrc4c	33.7426	0.0946898	6.86271e-250	2.99975e-247	6	18			Ntng1	46.8352	0.162651	0	0	3	1			Mast4	41.8649	0.194847	0	0	1	0			Tenm1	OK	1.84959e-270	35.1171	0.164649	1.85479e-267
Zfp804a	31.2179	0.0871901	3.04152e-214	1.09136e-211	6	18			Ror1	46.0945	0.160046	0	0	8	0			Nr4a3	40.5097	0.187178	0	0	35	18			Mapk4	OK	1.36622e-246	33.5169	0.157021	1.30778e-243
Gm42418	50.5059	0.141697	0	0	3	0			Dcc	45.377	0.157582	0	0	2	0			Ntng1	40.2981	0.187523	0	0	2	1			Adgrl3	OK	1.47433e-242	33.2389	0.155814	1.34991e-239
Sgcz	30.5669	0.0855464	1.68694e-205	5.87763e-203	6	18			Spock3	32.3019	0.112135	3.29345e-229	1.49997e-226	5	18			Tenm2	39.7557	0.184837	0	0	2	1			Trpm3	OK	1.28376e-231	32.473	0.152137	1.12645e-228
Nr3c2	48.5995	0.136436	0	0	5	0			Cdh12	44.5169	0.154594	0	0	8	0			Nr3c2	38.9851	0.181387	0	0	1	0			Dcc	OK	8.3271e-228	32.2018	0.150955	7.01442e-225
Trpm3	48.457	0.136057	0	0	2	0			Trpm3	43.2262	0.150059	0	0	10	0			Chst9	37.74	0.17562	0	0	1	0			Cntnap5b	OK	7.4399e-212	31.0415	0.145509	6.02604e-209
Gm6999	30.2503	0.0845213	2.5873e-201	8.63907e-199	6	18			Chst9	43.0533	0.149499	0	0	8	0			Pmepa1	37.2827	0.173264	1.56761e-304	1.22308e-301	32	0			Scn9a	OK	2.71333e-208	30.7764	0.143861	2.11629e-205
Unc5c	26.1727	0.0734149	2.71832e-151	6.87906e-149	6	18			Acvr2a	42.9649	0.149194	0	0	8	0			Zbtb20	36.9581	0.171374	2.70323e-299	2.0338e-296	8	0			Ror1	OK	3.30013e-204	30.4695	0.142774	2.48205e-201
Nrg3	46.1248	0.12951	0	0	3	0			Cntnap5b	42.5101	0.147618	0	0	1	0			Dgkh	36.04	0.167609	9.87844e-285	7.17584e-282	17	0			Pdzrn4	OK	3.87502e-201	30.2369	0.141606	2.81393e-198
Zbtb20	45.0184	0.126397	0	0	5	0			Tenm1	41.5415	0.144251	0	0	8	0			Fst	35.7318	0.165562	6.35342e-280	4.46137e-277	1	0			Acvr2a	OK	3.4047e-200	30.1651	0.141386	2.38999e-197
Cadm2	44.1754	0.12403	0	0	10	1			Cadm2	41.088	0.142551	0	0	3	1			Il1rap	35.7266	0.166223	7.65074e-280	5.19905e-277	1	0			Nr3c2	OK	2.35867e-189	29.3268	0.137434	1.6023e-186
Dlg2	44.0026	0.123542	0	0	3	0			Unc5c	29.7742	0.103349	4.21725e-195	1.60059e-192	5	18			Kcnd2	35.4166	0.16441	4.7372e-275	3.11856e-272	8	0			Unc5d	OK	1.0397e-182	28.8011	0.134973	6.8422e-180
Cdh13	22.9761	0.0644091	4.04158e-117	8.16501e-115	6	18			Lrrc4c	28.8181	0.100025	6.36074e-183	2.19465e-180	5	18			Mapk4	35.3022	0.164251	2.71439e-273	1.73277e-270	9	18			Chst9	OK	2.68385e-182	28.7682	0.134823	1.7127e-179
Cntnap5b	43.843	0.12306	0	0	5	0			Nr3c2	39.6188	0.137557	0	0	1	0			Mir670hg	35.196	0.163177	1.15225e-271	7.13918e-269	6	18			Cadm2	OK	4.14253e-178	28.4314	0.132974	2.56581e-175
Rasgrp1	22.9631	0.0643264	5.44754e-117	1.08235e-114	6	18			Dgkb	38.3438	0.133136	0	0	3	1			Grik2	34.4963	0.160248	4.56355e-261	2.74674e-258	2	1			Dgkb	OK	5.39241e-176	28.2598	0.132445	3.24454e-173
Dgkb	42.5194	0.119321	0	0	10	1			Rapgef5	38.2672	0.132862	0	0	1	0			Ror1	34.3908	0.159975	1.73057e-259	1.01267e-256	1	0			Baz1a	OK	8.43563e-163	27.1649	0.122926	4.93461e-160
Auts2	42.0221	0.11798	0	0	2	0			Scn9a	37.6588	0.130563	0	0	2	0			Nkain2	34.0482	0.157992	2.15439e-254	1.22661e-251	5	0			Kcnip4	OK	3.88092e-151	26.1591	0.122327	2.20887e-148
Gsg1l	20.0088	0.0560102	2.30797e-89	3.55679e-87	6	18			Zfp804a	26.7243	0.0927461	1.22783e-157	3.2138e-155	5	18			Dgkb	33.9421	0.157929	7.96853e-253	4.4175e-250	2	1			Nkain3	OK	4.34039e-149	25.9784	0.121733	2.40537e-146
Rapgef5	39.0832	0.109665	0	0	5	0			Nkain3	37.1267	0.128906	5.21881e-302	3.04725e-299	10	0			Olfm1	33.4276	0.155321	2.72209e-245	1.47035e-242	4	1			Pcsk1	OK	6.14754e-144	25.5185	0.115719	3.31951e-141
Acvr1c	18.2798	0.0511792	5.99731e-75	8.23893e-73	6	18			Sgcz	36.5647	0.126895	5.20969e-293	2.96588e-290	3	1			Trpc5	33.232	0.154602	1.85539e-242	9.77143e-240	1	0			Camk4	OK	5.1948e-142	25.3443	0.118634	2.73493e-139
Gm30551	18.0868	0.0501201	2.02584e-73	2.67601e-71	6	18			Il1rap	36.1729	0.125589	8.12234e-287	4.51127e-284	1	0			Sidt1	33.1393	0.15419	4.04356e-241	2.0776e-238	1	0			Pappa	OK	7.97804e-141	25.2364	0.116114	4.0978e-138
1700085C21Rik	17.8871	0.0261787	7.43749e-72	9.56174e-70	6	18			Pdzrn4	34.6032	0.120074	1.12922e-262	6.12253e-260	2	0			Pcdh7	33.0857	0.153923	2.38782e-240	1.19766e-237	2	1			Gm42418	OK	4.05444e-139	25.0805	0.117424	2.03292e-136
Olfm1	37.0395	0.103973	1.32636e-300	7.4156e-298	1	5			Camk4	34.5437	0.119861	8.86883e-262	4.69677e-259	1	0			C1ql2	32.8469	0.152822	6.30553e-237	3.08913e-234	4	1			Spock3	OK	9.11249e-139	25.0483	0.117364	4.46279e-136
Il1rap	36.9724	0.103771	1.59286e-299	8.70319e-297	5	0			Bdnf	26.0056	0.0902101	2.13998e-149	5.53768e-147	5	18			Stxbp6	32.8069	0.15258	2.35036e-236	1.12529e-233	2	1			Sorcs1	OK	2.30885e-137	24.9191	0.115776	1.10505e-134
C1ql2	36.8628	0.10339	9.11785e-298	4.87116e-295	1	5			Pip5k1b	34.4001	0.119429	1.25607e-259	6.35627e-257	1	0			Auts2	32.1979	0.149463	9.44083e-228	4.41957e-225	1	0			Snhg11	OK	2.60677e-137	24.9143	0.116714	1.21991e-134
Dcc	36.4495	0.102293	3.50669e-291	1.8327e-288	2	0			Rasgrp1	22.4358	0.0777623	8.79625e-112	1.64187e-109	5	18			Rasal2	32.151	0.149443	4.27955e-227	1.95985e-224	1	0			Rapgef5	OK	1.50947e-130	24.2823	0.113756	6.91041e-128
Fstl4	17.7073	0.0496395	1.84266e-70	2.30725e-68	6	18			Dok6	33.1772	0.115176	1.14756e-241	5.56005e-239	8	0			Rasgrf2	31.868	0.148264	3.70215e-223	1.65935e-220	1	0			Pip5k1b	OK	5.64501e-129	24.1329	0.113066	2.52932e-126
Slc7a14	17.277	0.0484309	3.50591e-67	4.19332e-65	6	18			Cdh13	33.1172	0.114951	8.40351e-241	3.98676e-238	2	0			Cntnap5b	31.7704	0.147806	8.29155e-222	3.63896e-219	1	0			Sgcz	OK	6.58558e-126	23.839	0.111593	2.88928e-123
Malat1	35.0651	0.098439	1.14741e-269	5.62956e-267	12	5			Zbtb20	33.0421	0.114579	1.01021e-239	4.69481e-237	1	0			Mylk3	31.6274	0.14661	7.75706e-220	3.3349e-217	38	18			Brinp1	OK	2.71286e-122	23.4879	0.110034	1.16592e-119
Syne1	17.0572	0.0478226	1.54436e-65	1.79362e-63	6	18			Malat1	21.7726	0.0754081	2.11221e-105	3.56291e-103	5	18			Syt1	31.2886	0.145244	3.33664e-215	1.40579e-212	2	1			Il1rap	OK	1.20943e-121	23.4243	0.109733	5.09387e-119
Atp6v0c	34.7682	0.0975788	3.67802e-265	1.73379e-262	1	5			Cntnap5a	32.2587	0.111981	1.32824e-228	5.93072e-226	3	1			Arc	31.2374	0.143995	1.65579e-214	6.8394e-212	6	18			Grb14	OK	4.12701e-121	23.3719	0.109464	1.70413e-118
Tanc1	16.8342	0.0471928	6.85041e-64	7.76843e-62	6	18			Acvr1c	20.5296	0.0711756	5.85077e-94	9.00228e-92	5	18			Adgrl3	31.174	0.144984	1.19811e-213	4.85372e-211	9	18			Prr16	OK	1.34599e-119	23.2226	0.108759	5.45098e-117
Nrgn	34.228	0.096053	4.64211e-257	2.10568e-254	8	5			Gm30551	19.4498	0.0669107	1.4639e-84	1.98428e-82	5	18			Nkain3	31.1111	0.144735	8.52172e-213	3.38714e-210	1	0			Trhr	OK	2.24873e-119	23.2005	0.107932	8.9351e-117
Stxbp6	33.8807	0.0950899	6.41701e-252	2.85688e-249	10	1			Snhg11	31.4526	0.109172	1.93089e-217	8.14262e-215	3	1			Sphkap	31.0826	0.144565	2.06842e-212	8.06914e-210	1	0			Bdnf	OK	1.40574e-116	22.9219	0.10729	5.48212e-114
Pcsk2	16.4285	0.0460552	5.97874e-61	6.33193e-59	6	18			Grb14	30.7686	0.106791	3.45242e-208	1.42943e-205	8	0			Sgcz	31.0017	0.144115	2.55648e-211	9.79178e-209	13	18			Dgkh	OK	1.43138e-112	22.5165	0.105469	5.48061e-110
Kcnip4	33.5692	0.0942317	2.36432e-247	1.01501e-244	10	1			Kcnip4	30.7463	0.106626	6.84662e-208	2.78413e-205	3	1			Gsg1l	30.9077	0.143739	4.71242e-210	1.77271e-207	2	1			Cdh13	OK	1.79966e-112	22.5063	0.105396	6.75673e-110
Ntrk3	33.0373	0.0927223	1.1856e-239	5.00054e-237	5	0			Prr16	30.4151	0.105559	1.7344e-203	6.92907e-201	2	0			Nrg3	30.7986	0.142823	1.36695e-208	5.05195e-206	1	0			Blnk	OK	1.82883e-112	22.5056	0.102387	6.75673e-110
Grik2	32.9185	0.0923968	5.98042e-238	2.47888e-235	10	1			Dgkh	30.3866	0.105476	4.12578e-203	1.61987e-200	1	0			Pip5k1b	30.685	0.142729	4.51337e-207	1.63929e-204	1	0			Ntrk3	OK	4.70296e-112	22.4637	0.105217	1.70758e-109
Cntnap5a	32.8616	0.0922272	3.88322e-237	1.58231e-234	10	1			Gm42418	29.805	0.103413	1.68367e-195	6.49841e-193	4	5			Bcl6	30.0243	0.139635	2.36448e-198	8.44239e-196	1	0			Stk32b	OK	1.15218e-110	22.3211	0.103828	4.11251e-108
Cdh12	32.3492	0.0907843	7.11339e-230	2.85022e-227	2	0			Lhfpl3	17.6903	0.0612269	2.49226e-70	2.80959e-68	5	18			Dab1	30.0199	0.139303	2.69594e-198	9.46546e-196	8	0			Nhs	OK	5.45301e-109	22.148	0.103369	1.91391e-106
Fth1	32.2905	0.0905791	4.75038e-229	1.8722e-226	4	5			Edil3	29.694	0.103071	4.58868e-194	1.71301e-191	2	0			Opcml	29.8336	0.138534	7.15848e-196	2.47214e-193	2	1			Galnt17	OK	3.81467e-108	22.0602	0.103324	1.31694e-105
Calm1	31.7709	0.0891554	8.17839e-222	3.17124e-219	8	5			Trpc5	29.5387	0.10251	4.58707e-192	1.68479e-189	1	0			Lrrtm4	29.8272	0.13816	8.6801e-196	2.94927e-193	8	0			Sema6d	OK	2.02493e-106	21.8798	0.102485	6.87791e-104
Grm7	31.6644	0.0888132	2.40434e-220	9.17503e-218	3	0			Tmeff2	29.5221	0.102471	7.49198e-192	2.70805e-189	3	1			Fat3	29.4967	0.137212	1.58908e-191	5.31357e-189	1	0			Dok6	OK	6.52195e-105	21.7208	0.101735	2.18009e-102
Dlgap2	31.5104	0.0884199	3.13256e-218	1.17672e-215	3	0			Schip1	29.4562	0.102243	5.24538e-191	1.86637e-188	8	0			Grin2a	29.4128	0.136617	1.88272e-190	6.19708e-188	8	0			Cartpt	OK	1.97383e-104	21.6699	0.079371	6.49482e-102
Sphkap	31.4382	0.0882175	3.04159e-217	1.12497e-214	5	0			1700100L14Rik	28.8316	0.069315	4.31381e-183	1.51129e-180	2	0			Inf2	29.2351	0.135935	3.4688e-188	1.12421e-185	34	0			Cntnap5a	OK	1.12883e-103	21.5894	0.101112	3.65723e-101
Acvr2a	31.4288	0.0881721	4.09317e-217	1.49097e-214	2	0			Gpnmb	17.3554	0.0596343	8.97993e-68	9.73766e-66	5	18			Unc5d	29.1457	0.135575	4.73506e-187	1.51135e-184	9	18			Efna5	OK	1.37924e-103	21.5802	0.100922	4.40083e-101
Sntb2	15.8113	0.0443126	1.30119e-56	1.30342e-54	6	18			Rasgrf2	28.8029	0.0999685	9.86588e-183	3.35322e-180	1	0			Cdh8	29.1408	0.135519	5.45758e-187	1.71596e-184	1	0			Opcml	OK	2.95305e-102	21.438	0.100322	9.28184e-100
Dock3	15.5282	0.0435287	1.11854e-54	1.07563e-52	6	18			Frmd4a	28.623	0.0993439	1.74067e-180	5.8292e-178	10	0			Tenm1	29.1165	0.135438	1.10882e-186	3.43506e-184	1	0			Elmo1	OK	8.82628e-101	21.2793	0.0993299	2.73342e-98
Rgs6	15.0201	0.0420175	2.7101e-51	2.4402e-49	6	18			A830018L16Rik	28.6121	0.0993106	2.37279e-180	7.83089e-178	10	0			Cadm2	28.9449	0.134023	1.62575e-184	4.9635e-182	2	1			Edil3	OK	1.70577e-100	21.2484	0.0995199	5.20605e-98
Plpp4	14.8502	0.0414896	3.46789e-50	3.09931e-48	6	18			Ntrk3	28.5011	0.0989197	5.67935e-179	1.84757e-176	1	0			Fam155a	28.5545	0.13261	1.23363e-179	3.71251e-177	22	0			2025-03-01	OK	4.63947e-100	21.2014	0.099299	1.39575e-97
Lsamp	30.343	0.0851676	1.55264e-202	5.25733e-200	3	0			Grid1	28.3684	0.0984634	2.47928e-177	7.95185e-175	10	0			Trpm3	28.518	0.132538	3.50477e-179	1.03988e-176	1	0			Tafa1	OK	6.10503e-98	20.9705	0.0982079	1.81079e-95
Itgav	13.9923	0.0391386	8.6817e-45	6.95723e-43	6	18			Sorbs2	17.0326	0.0590608	2.35267e-65	2.42421e-63	5	18			Trim2	28.3599	0.131902	3.16023e-177	9.2463e-175	1	0			Tmeff2	OK	7.21354e-98	20.9625	0.0981716	2.10986e-95
Pcsk1n	30.1646	0.0846086	3.45559e-200	1.13803e-197	1	5			Sphkap	28.1997	0.0978766	2.94851e-175	9.19775e-173	1	0			Itpr1	28.3081	0.131673	1.372e-176	3.95925e-174	1	0			Lcorl	OK	4.57788e-96	20.764	0.097225	1.32062e-93
Tenm1	30.1327	0.0845498	9.05194e-200	2.94078e-197	2	0			Car10	28.1744	0.0977822	6.01978e-175	1.85247e-172	2	0			Grm8	28.2552	0.13132	6.1363e-176	1.74685e-173	6	18			Zbtb20	OK	9.03335e-95	20.6202	0.0963597	2.57072e-92
Chst9	30.126	0.0845207	1.10585e-199	3.54475e-197	2	0			Fat3	27.976	0.0970979	1.59361e-172	4.83862e-170	1	0			Spock3	28.0444	0.13044	2.33997e-173	6.57252e-171	9	18			Schip1	OK	2.18514e-93	20.4655	0.0958409	6.13557e-91
Gpnmb	13.7747	0.0382238	1.80855e-43	1.42089e-41	6	18			Mylk3	16.6687	0.0571491	1.10616e-62	1.09046e-60	5	18			Sorcs2	27.8457	0.129477	6.07857e-171	1.68488e-168	1	0			Trpc5	OK	2.1999e-92	20.3526	0.0952785	6.09574e-90
Sema6d	29.6725	0.0832511	8.70082e-194	2.71658e-191	10	1			Trhr	27.4245	0.0947906	7.00091e-166	2.07045e-163	2	0			Acvr2a	27.4736	0.127777	1.81681e-166	4.97051e-164	1	0			Tenm4	OK	1.01593e-89	20.0497	0.0937882	2.7785e-87
Pip5k1b	28.9512	0.0812353	1.35483e-184	4.17584e-182	5	0			Ccbe1	27.3562	0.0949294	4.55075e-165	1.32859e-162	8	0			Il1rapl1	27.3207	0.126873	1.20395e-164	3.25159e-162	2	1			AY036118	OK	1.68077e-88	19.9096	0.0932271	4.53788e-86
Ror1	28.1837	0.0790106	4.63096e-175	1.40928e-172	2	0			Itpr1	27.2454	0.0945562	9.43081e-164	2.71846e-161	1	0			Cntnap5a	27.0561	0.125791	1.61804e-161	4.31463e-159	2	1			Gm6999	OK	2.26003e-88	19.8947	0.0929834	6.02456e-86
Sema3e	13.6537	0.0380756	9.59971e-43	7.46883e-41	6	18			Galnt17	27.1817	0.094335	5.34822e-163	1.52237e-160	1	0			Brinp1	27.0276	0.125673	3.50128e-161	9.21974e-159	9	18			Ptprj	OK	3.77796e-88	19.869	0.0930419	9.94501e-86
Ubb	27.4916	0.0771076	1.10678e-166	3.28495e-164	4	5			Ssbp2	27.154	0.0942423	1.13645e-162	3.19496e-160	1	0			Carmil1	27.0204	0.12567	4.25118e-161	1.10562e-158	1	0			Pdzd2	OK	6.17005e-87	19.7282	0.0923799	1.60414e-84
Opcml	27.4693	0.0770851	2.04451e-166	5.99415e-164	10	1			Nrg3	27.1413	0.0940686	1.6053e-162	4.45805e-160	8	0			Gm30551	26.8272	0.124065	7.78801e-159	2.00076e-156	9	18			Sphkap	OK	1.85068e-86	19.6726	0.0921191	4.75285e-84
Nlgn1	27.4481	0.0770255	3.65838e-166	1.05965e-163	2	0			Tafa1	27.0947	0.0940332	5.68372e-162	1.55939e-159	2	0			Slit3	26.8071	0.124571	1.3336e-158	3.38477e-156	1	0			Frmd4a	OK	2.03574e-85	19.5507	0.0915391	5.16514e-83
Ptprd	27.2599	0.0764993	6.34774e-164	1.81674e-161	2	0			Eml6	27.0838	0.0939975	7.63728e-162	2.07043e-159	10	0			Chgb	26.6988	0.12417	2.42848e-157	6.09027e-155	9	18			Ssbp2	OK	3.88654e-85	19.5177	0.0913926	9.74364e-83
Nkain3	27.2159	0.0763545	2.10858e-163	5.96381e-161	2	0			Cntn4	26.9348	0.0934366	4.30092e-160	1.15224e-157	2	0			Ntrk3	26.5618	0.123491	9.38788e-156	2.32665e-153	1	0			Lrrc4c	OK	1.3318e-84	19.4546	0.0910946	3.29958e-82
Macrod2	27.1585	0.0762121	1.00558e-162	2.81105e-160	2	0			Gsg1l	16.6448	0.0576423	1.65084e-62	1.62039e-60	5	18			Dlgap1	26.439	0.122552	2.44102e-154	5.97936e-152	5	0			Stxbp6	OK	1.52749e-83	19.3291	0.0904991	3.74039e-81
Syn3	13.1885	0.036933	5.10896e-40	3.76762e-38	6	18			1700085C21Rik	16.2365	0.0374848	1.39218e-59	1.28873e-57	5	18			Celf2	26.0311	0.120305	1.10088e-149	2.66564e-147	18	0			A830018L16Rik	OK	4.16669e-83	19.2773	0.0902636	1.00858e-80
Sv2c	12.702	0.0355598	2.88054e-37	2.03083e-35	6	18			Penk	16.0944	0.0553413	1.39565e-58	1.26118e-56	5	18			Neurod2	26.0224	0.121016	1.38081e-149	3.30547e-147	1	0			Itpr1	OK	1.24247e-81	19.1008	0.0894295	2.97332e-79
Epha7	26.9235	0.075546	5.83442e-160	1.57601e-157	3	0			Opcml	26.0008	0.0901912	2.4219e-149	6.19679e-147	3	1			Lsamp	25.9814	0.120237	4.01689e-149	9.50785e-147	2	1			Car10	OK	1.82561e-81	19.0807	0.0893296	4.31972e-79
Pde1a	26.8528	0.0744794	3.9133e-159	1.04533e-156	2	0			Lcorl	25.9953	0.0902034	2.79831e-149	7.08035e-147	2	0			Csmd3	25.9491	0.12059	9.30298e-149	2.17752e-146	8	0			Pakap	OK	2.28964e-78	18.7042	0.0875657	5.35751e-76
Tmsb4x	26.649	0.0747459	9.17953e-157	2.42511e-154	7	5			Stxbp6	25.8643	0.0897556	8.39653e-148	2.10116e-145	3	1			Rtn1	25.6037	0.118886	6.93103e-145	1.6045e-142	4	1			Cntn4	OK	2.20625e-77	18.583	0.0869322	5.10564e-75
AY036118	26.6166	0.0745002	2.1799e-156	5.69642e-154	3	0			Dscam	25.5678	0.0887278	1.7406e-144	4.30837e-142	8	0			Adarb2	25.3751	0.117923	2.37295e-142	5.43354e-140	11	0			Rasgrf2	OK	2.29797e-75	18.332	0.0858166	5.2601e-73
Dgkh	26.4556	0.0742281	1.57381e-154	4.06839e-152	11	0			Auts2	25.5467	0.0885771	2.98538e-144	7.31e-142	8	0			Gria1	25.2097	0.117029	1.56797e-140	3.55171e-138	17	0			Auts2	OK	3.84108e-75	18.304	0.0855453	8.69778e-73
Kcnd2	26.1767	0.0734571	2.45031e-151	6.2668e-149	3	0			Sema6d	25.5155	0.0885468	6.6311e-144	1.60642e-141	3	1			Arhgef28	25.1722	0.117042	4.03488e-140	9.04243e-138	1	0			Cdh9	OK	7.49167e-73	18.0145	0.0843317	1.67837e-70
Tox	12.3997	0.0344972	1.3119e-35	9.01128e-34	6	18			4930509J09Rik	25.5044	0.0885074	8.80682e-144	2.11104e-141	8	0			Ppfia2	25.1633	0.116724	5.04914e-140	1.10797e-137	2	1			Unc5c	OK	1.31021e-72	17.9836	0.0841874	2.9044e-70
Pparg	12.1977	0.0340551	1.59944e-34	1.07709e-32	6	18			Trpc4	25.4778	0.0884069	1.73664e-143	4.11945e-141	1	0			Kcnip4	25.1673	0.116322	4.56869e-140	1.0131e-137	2	1			Ccbe1	OK	4.74195e-71	17.7835	0.0832231	1.04022e-68
Itm2b	26.1033	0.0732425	1.6732e-150	4.14694e-148	1	5			Macrod2	25.3774	0.088049	2.24181e-142	5.26295e-140	2	0			Dcc	24.9906	0.116207	3.86696e-138	8.39807e-136	8	0			Grid1	OK	1.00667e-70	17.7413	0.0830498	2.18551e-68
Fat3	26.0969	0.0732018	1.97841e-150	4.85336e-148	5	0			Dgki	15.9178	0.0551844	2.3848e-57	2.10491e-55	5	18			Cck	24.9739	0.11613	5.87516e-138	1.26292e-135	7	18			Trpc4	OK	1.42625e-69	17.5917	0.0823327	3.06483e-67
Large1	26.0028	0.072948	2.30039e-149	5.58622e-147	3	0			Mar1	25.2093	0.0874825	1.5854e-140	3.64674e-138	2	0			Anks1b	24.9286	0.115782	1.82195e-137	3.87689e-135	5	0			Zfp804a	OK	1.53716e-69	17.5874	0.0823244	3.2698e-67
Rplp1	25.917	0.0726826	2.14018e-148	5.1452e-146	7	5			Plpp4	15.7185	0.0544026	5.64471e-56	4.92495e-54	5	18			Lrrc4c	24.7979	0.115296	4.72444e-136	9.95251e-134	9	18			Agbl4	OK	5.00465e-69	17.5204	0.0819707	1.05393e-66
Dok6	25.7564	0.0722675	1.36769e-146	3.25552e-144	2	0			Tenm4	25.0091	0.0867382	2.43197e-138	5.48324e-136	2	0			Rhbdl3	24.6871	0.114581	7.35907e-135	1.53491e-132	34	0			Fat3	OK	5.74685e-67	17.2485	0.0807341	1.19825e-64
Tmeff2	25.5588	0.0716979	2.19188e-144	5.16617e-142	10	1			Hs3st4	24.8182	0.0861084	2.8511e-136	6.36521e-134	8	0			Negr1	24.64	0.114461	2.35636e-134	4.86658e-132	8	0			Col25a1	OK	6.72627e-67	17.2394	0.0806823	1.38871e-64
Rnf217	11.5343	0.0322728	4.42843e-31	2.70213e-29	6	18			Ntm	24.4003	0.0846062	8.48513e-132	1.87596e-129	2	0			Kalrn	24.5716	0.114051	1.27244e-133	2.60245e-131	8	0			Ano2	OK	7.63722e-67	17.232	0.0802552	1.56148e-64
Pdzd2	24.9574	0.070007	8.87284e-138	2.05108e-135	3	0			Cdh8	24.0952	0.0836061	1.40414e-128	3.07452e-126	1	0			Ptprd	24.5623	0.113925	1.5982e-133	3.23727e-131	2	1			Thrb	OK	4.50456e-65	16.9946	0.0795134	9.12129e-63
Camk4	24.6682	0.0691142	1.17499e-134	2.69028e-132	5	0			Xkr4	24.0219	0.0833511	8.20682e-128	1.77986e-125	2	0			Cdh13	24.5391	0.1141	2.82527e-133	5.6683e-131	9	18			Csmd3	OK	5.98368e-65	16.9779	0.0794272	1.2001e-62
Lrrtm4	24.3551	0.0683414	2.55915e-131	5.8042e-129	3	0			Agbl4	23.9926	0.0832282	1.66247e-127	3.57149e-125	8	0			Grm7	24.5274	0.113938	3.76785e-133	7.48806e-131	9	18			4930412B13Rik	OK	3.00978e-64	16.8828	0.0545968	5.97952e-62
Ppia	24.1904	0.0678456	1.40326e-129	3.15287e-127	7	5			Thrb	23.9528	0.0830991	4.31756e-127	9.18874e-125	8	0			Trpc4	24.5097	0.113966	5.82261e-133	1.14635e-130	1	0			4930509J09Rik	OK	3.61167e-64	16.8721	0.0789671	7.10824e-62
Eef1a1	24.1317	0.0676856	5.80826e-129	1.29293e-126	8	5			Csmd3	23.8387	0.0826985	6.62684e-126	1.39728e-123	10	0			Elmo1	24.4866	0.113514	1.02549e-132	2.00027e-130	6	18			Dlg2	OK	3.9178e-64	16.8673	0.0786952	7.63934e-62
Dab1	24.0656	0.0675266	2.86931e-128	6.32855e-126	2	0			Cacna2d1	15.2596	0.0528936	7.10497e-53	5.81994e-51	5	18			Erc2	24.4577	0.113524	2.0843e-132	4.02824e-130	24	0			Malat1	OK	1.06725e-63	16.8079	0.0784196	2.06194e-61
Nrp1	23.8677	0.0669501	3.3171e-126	7.24968e-124	5	0			Pakap	23.5438	0.0816902	7.25707e-123	1.50235e-120	8	0			Cttnbp2	24.4018	0.113322	8.18657e-132	1.5678e-129	8	0			Large1	OK	1.85378e-63	16.7752	0.0785087	3.54898e-61
Hsp90ab1	23.5123	0.0659471	1.52757e-122	3.30849e-120	8	5			Stk32b	23.5	0.0812131	2.03761e-122	4.18022e-120	2	0			Btbd9	24.3252	0.113032	5.30734e-131	1.00725e-128	19	0			Frmpd4	OK	2.14811e-63	16.7664	0.0784657	4.07542e-61
Galnt17	23.3638	0.0655388	4.99296e-121	1.07175e-118	5	0			Ptprd	23.4743	0.0813795	3.73183e-122	7.58762e-120	2	0			Scg2	24.323	0.113099	5.59454e-131	1.04793e-128	9	18			Cdh8	OK	7.13587e-63	16.6949	0.0781284	1.34173e-60
Lingo2	23.3112	0.0654061	1.70845e-120	3.63477e-118	3	0			Rgs6	15.2516	0.0528194	8.02647e-53	6.52782e-51	5	18			Gm11728	24.3228	0.112928	5.62117e-131	1.04793e-128	1	0			Macrod2	OK	1.56345e-62	16.648	0.0778821	2.91368e-60
Pcdh9	23.2963	0.0653607	2.415e-120	5.0929e-118	3	0			Dpyd	23.2172	0.0805584	1.5274e-119	3.05105e-117	8	0			Dok6	24.1799	0.112421	1.81181e-129	3.34804e-127	1	0			Dnah9	OK	1.13412e-61	16.529	0.0773271	2.09504e-59
Meg3	23.2403	0.0651749	8.92515e-120	1.86582e-117	12	5			Trim2	23.1626	0.0803675	5.42037e-119	1.07333e-116	1	0			Mycbp2	23.9602	0.111281	3.62018e-127	6.63155e-125	2	1			Xkr4	OK	1.21151e-61	16.525	0.0773295	2.21854e-59
Caly	23.2084	0.0650919	1.87371e-119	3.88327e-117	1	5			Mitf	22.9903	0.0797385	2.9169e-117	5.72618e-115	1	0			Wipf3	23.9583	0.111389	3.78672e-127	6.87681e-125	1	0			Glis3	OK	1.94956e-61	16.4963	0.0771987	3.53929e-59
Trpc5	23.1933	0.064993	2.66222e-119	5.4703e-117	5	0			Frmpd4	22.9565	0.0796485	6.35083e-117	1.23608e-114	2	0			Pakap	23.7256	0.110315	9.80928e-125	1.76617e-122	1	0			Ralgapa2	OK	3.5452e-61	16.4602	0.0770343	6.38106e-59
Cntn5	23.1794	0.0650067	3.67694e-119	7.49129e-117	3	0			Lncpint	14.9441	0.0518022	8.50691e-51	6.67998e-49	5	18			Csmd1	23.6277	0.109444	1.00041e-123	1.78598e-121	9	18			Il1rapl2	OK	4.31884e-61	16.4482	0.0768985	7.70767e-59
Flrt2	11.0912	0.0310201	6.92068e-29	4.06797e-27	6	18			Apoe	22.8624	0.0790322	5.50176e-116	1.05282e-113	4	5			Bdnf	23.5292	0.109393	1.0242e-122	1.81308e-120	6	18			Slc1a2	OK	5.70288e-61	16.4314	0.0768752	1.00922e-58
Cdh8	22.9752	0.0644486	4.12783e-117	8.26976e-115	5	0			Zfp804b	22.7758	0.0790227	3.98702e-115	7.56604e-113	2	0			Nrp1	23.5201	0.109355	1.27142e-122	2.23199e-120	1	0			Hs3st4	OK	3.92252e-60	16.314	0.0763234	6.88369e-58
Maml3	10.9009	0.0305202	5.70759e-28	3.28268e-26	6	18			Nhs	22.6631	0.0784739	5.17813e-114	9.74516e-112	2	0			Ccbe1	23.3935	0.108751	2.489e-121	4.33333e-119	17	0			Mitf	OK	4.23257e-60	16.3094	0.0762755	7.36643e-58
Gria1	22.9293	0.0643307	1.18647e-116	2.33802e-114	5	0			Sema3e	14.825	0.0512917	5.0487e-50	3.88409e-48	5	18			Camk4	23.3556	0.1085	6.04622e-121	1.04401e-118	1	0			Nrp1	OK	1.22997e-59	16.2441	0.076017	2.1231e-57
Ncam2	22.9238	0.0643106	1.34459e-116	2.62808e-114	10	1			AY036118	22.3979	0.0777085	2.06101e-111	3.81572e-109	4	5			Ralgapa2	23.2997	0.108325	2.23196e-120	3.82265e-118	17	0			Pex5l	OK	1.42012e-59	16.2353	0.0759708	2.43141e-57
Aldoa	22.7035	0.0636195	2.06905e-114	4.01146e-112	7	5			Col25a1	22.3663	0.0775949	4.18969e-111	7.69417e-109	2	0			Pdzd2	23.2041	0.107883	2.06912e-119	3.51517e-117	6	18			Dscam	OK	2.00835e-59	16.214	0.075876	3.4108e-57
Cox4i1	22.401	0.0628025	1.92457e-111	3.70148e-109	7	5			Gria1	22.2981	0.0773476	1.92749e-110	3.51142e-108	8	0			Ppm1e	23.1371	0.107533	9.7933e-119	1.65045e-116	1	0			Arhgef28	OK	2.03578e-59	16.2131	0.0758471	3.42971e-57
Slit2	10.3711	0.0290037	1.67781e-25	9.06432e-24	6	18			Dnah9	22.2658	0.0772345	3.96385e-110	7.16388e-108	1	0			Cblb	22.8743	0.106347	4.18807e-116	7.00206e-114	1	0			Nr4a3	OK	2.74686e-59	16.1947	0.0743202	4.59096e-57
Rasgrf2	22.1348	0.0620787	7.30572e-109	1.38297e-106	5	0			Oxr1	22.2459	0.0771825	6.17699e-110	1.10758e-107	2	0			Dgki	22.6232	0.105127	1.28246e-113	2.12726e-111	2	1			Dock4	OK	4.8615e-59	16.1596	0.0756133	8.06129e-57
Fst	22.0108	0.0611485	1.13456e-107	2.13093e-105	11	0			Ralgapa2	22.1647	0.0769003	3.76011e-109	6.68946e-107	1	0			A830018L16Rik	22.4519	0.104372	6.13711e-112	1.01003e-109	17	0			Rasgrp1	OK	7.08284e-59	16.1364	0.0753738	1.16529e-56
2210408F21Rik	10.2909	0.0287637	3.87199e-25	2.06859e-23	6	18			Syne1	14.714	0.0510017	2.62072e-49	1.97613e-47	5	18			Cdh12	22.125	0.102853	9.08193e-109	1.4831e-106	1	0			Gria1	OK	1.01588e-58	16.1141	0.0753788	1.6584e-56
Trpc4	21.8903	0.0613771	1.60578e-106	2.96957e-104	5	0			Shisa9	22.0492	0.0764974	4.85809e-108	8.50987e-106	10	0			Miat	22.1065	0.102768	1.36941e-108	2.21908e-106	1	0			Dmd	OK	1.65642e-58	16.0838	0.0752666	2.68327e-56
Trim2	21.7636	0.0610415	2.56818e-105	4.7131e-103	11	0			Ptprk	22.0001	0.0763277	1.43775e-107	2.49927e-105	3	1			Dlgap2	22.1006	0.102652	1.5587e-108	2.50653e-106	14	0			Nell1	OK	2.69693e-58	16.0536	0.0738824	4.33547e-56
Npas2	9.74533	0.0271296	9.65789e-23	4.87784e-21	6	18			Grm7	14.5674	0.0504753	2.26476e-48	1.67445e-46	5	18			Hectd2os	22.0466	0.102383	5.14461e-108	8.21032e-106	1	0			Kcnd2	OK	4.37348e-58	16.0236	0.0748287	6.97735e-56
Rps8	21.4923	0.0602487	9.19235e-103	1.6616e-100	4	5			Tanc1	14.2016	0.0492212	4.47837e-46	3.16712e-44	5	18			Sorcs1	21.9849	0.101567	2.00646e-107	3.17805e-105	6	18			Trim2	OK	5.21099e-58	16.0127	0.0749308	8.25099e-56
Epha5	9.73938	0.0272679	1.02402e-22	5.16111e-21	6	18			Ptprj	21.8389	0.0757674	4.9608e-106	8.4304e-104	1	0			Camk2a	21.947	0.101974	4.62143e-107	7.26529e-105	1	0			Acvr1c	OK	6.68039e-58	15.9972	0.0747829	1.04987e-55
Scn9a	21.459	0.0599127	1.88183e-102	3.3512e-100	2	0			Pcsk2	14.1317	0.0489778	1.21073e-45	8.5095e-44	5	18			Gm6999	21.8411	0.101462	4.71771e-106	7.36172e-104	9	18			Oxr1	OK	1.62358e-57	15.9418	0.0746001	2.53267e-55
Rps3a1	21.4482	0.0601216	2.37392e-102	4.19643e-100	7	5			Lsamp	21.644	0.0750122	3.46411e-104	5.80035e-102	2	0			Lingo2	21.7892	0.101089	1.46933e-105	2.27595e-103	5	0			Carmil1	OK	1.83097e-57	15.9343	0.0745542	2.83517e-55
Zfp536	9.30979	0.0260511	6.40413e-21	3.03074e-19	6	18			Tmem108	14.1033	0.0488787	1.81333e-45	1.26279e-43	5	18			Ryr2	21.7834	0.101151	1.66571e-105	2.5613e-103	5	0			Dpyd	OK	2.71809e-57	15.9096	0.0744488	4.17812e-55
Itpr1	21.3019	0.0597374	5.45381e-101	9.50108e-99	5	0			Glis3	21.3628	0.0741105	1.48205e-101	2.4456e-99	10	0			Frmd4b	21.7575	0.101136	2.93105e-105	4.47431e-103	28	0			Nrg3	OK	4.08606e-57	15.8841	0.0741397	6.23538e-55
Prr16	21.3004	0.0596989	5.62181e-101	9.7233e-99	2	0			Gm20754	21.3144	0.0739337	4.17777e-101	6.84432e-99	10	0			Zfp804a	21.7109	0.100924	8.08469e-105	1.22527e-102	18	0			Ptprd	OK	1.47042e-56	15.8035	0.0738235	2.22774e-54
Aplp1	21.261	0.059634	1.30532e-100	2.24151e-98	1	5			Slit2	13.726	0.0475434	3.54695e-43	2.30775e-41	5	18			Rasgrp1	21.6944	0.100816	1.15912e-104	1.74415e-102	9	18			Lhfpl3	OK	2.15383e-56	15.7795	0.0735538	3.23982e-54
Cadps2	9.27646	0.0259408	8.7598e-21	4.12122e-19	6	18			Greb1l	21.2566	0.0737167	1.43128e-100	2.31157e-98	2	0			Lrfn5	21.6732	0.100647	1.83525e-104	2.74194e-102	8	0			Ralyl	OK	3.15215e-56	15.7554	0.0737231	4.70788e-54
Negr1	20.9719	0.0588329	5.92353e-98	1.00287e-95	2	0			Carmil1	21.1742	0.0734518	8.25253e-100	1.32343e-97	1	0			Mitf	21.6373	0.100542	4.00163e-104	5.93651e-102	1	0			Kirrel3	OK	8.49398e-56	15.6926	0.0734052	1.25968e-53
Grin2a	20.8681	0.0585396	5.22081e-97	8.77716e-95	2	0			Pex5l	21.033	0.0729623	1.6359e-98	2.60508e-96	2	0			Ncam2	21.5909	0.1003	1.09458e-103	1.61248e-101	2	1			Cntn5	OK	1.14502e-55	15.6737	0.0733303	1.68622e-53
Epha4	20.8393	0.0584502	9.52358e-97	1.58997e-94	10	1			Ralyl	20.9479	0.07267	9.80117e-98	1.54995e-95	2	0			Pappa	21.5881	0.0994788	1.16274e-103	1.70099e-101	6	18			Shisa9	OK	1.54015e-55	15.6548	0.073249	2.25236e-53
Rpl9	20.6384	0.0578185	6.20938e-95	1.02952e-92	7	5			Prkn	20.9106	0.072541	2.14431e-97	3.3676e-95	10	0			Unc5c	21.3434	0.0992094	2.24682e-101	3.26424e-99	35	18			Zfp804b	OK	2.62302e-55	15.6209	0.0730907	3.80953e-53
Ssbp2	20.627	0.0578549	7.8592e-95	1.29413e-92	5	0			Slc8a1	20.8096	0.0721766	1.77232e-96	2.76433e-94	2	0			Atp2b1	21.3335	0.0990586	2.77307e-101	4.0012e-99	4	1			Cav1	OK	4.40785e-55	15.5878	0.0379041	6.35787e-53
Sparcl1	20.6171	0.0578223	9.62936e-95	1.57483e-92	11	0			Cdh9	20.6171	0.0715199	9.64572e-95	1.49423e-92	3	1			Tmeff2	21.2648	0.0988218	1.20384e-100	1.72518e-98	27	0			Ntm	OK	5.02823e-55	15.5794	0.0727971	7.20336e-53
Epha10	20.5844	0.0576484	1.89169e-94	3.07285e-92	11	0			Fgf12	13.4221	0.0465115	2.24543e-41	1.39327e-39	5	18			A330008L17Rik	21.1754	0.0984178	8.04573e-100	1.14521e-97	21	0			Dlgap2	OK	5.52579e-55	15.5733	0.0728514	7.86268e-53
Pdzrn4	20.4931	0.0573686	1.24095e-93	2.00227e-91	2	0			Nrp1	20.3986	0.0707599	8.60879e-93	1.3157e-90	1	0			Grid1	21.0675	0.0979244	7.89851e-99	1.11671e-96	1	0			Eml6	OK	2.81399e-54	15.4689	0.072378	3.97716e-52
Mcc	9.09186	0.0254001	4.86776e-20	2.22483e-18	6	18			Focad	20.3193	0.0704812	4.34393e-92	6.59467e-90	1	0			Sntb2	21.0328	0.0977636	1.64226e-98	2.30638e-96	9	18			Slc8a1	OK	6.81088e-54	15.4119	0.072088	9.56202e-52
Gapdh	20.3581	0.0570592	1.96883e-92	3.13461e-90	7	5			Kirrel3	20.2954	0.0703905	7.05899e-92	1.06455e-89	2	0			Epha7	20.9272	0.0971866	1.51315e-97	2.11099e-95	35	18			Parp8	OK	1.7798e-52	15.1996	0.0710574	2.48218e-50
Fam155a	20.1733	0.0565875	8.40492e-91	1.32936e-88	3	0			Sgcd	20.2512	0.07023	1.7319e-91	2.59465e-89	8	0			Dlg2	20.9187	0.0967893	1.80808e-97	2.50586e-95	1	0			Prkn	OK	2.47484e-52	15.178	0.0710128	3.42879e-50
Fam126b	8.81486	0.0246605	5.99163e-19	2.65276e-17	6	18			Pdgfc	20.2457	0.0701757	1.93723e-91	2.88331e-89	1	0			Grm5	20.8993	0.0969968	2.71661e-97	3.74039e-95	2	1			Focad	OK	4.20638e-50	14.8373	0.0694053	5.78968e-48
1700100L14Rik	20.0439	0.0359253	1.14145e-89	1.78192e-87	2	0			Il1rapl2	20.16	0.06989	1.09859e-90	1.62449e-88	8	0			Ryr1	20.8819	0.0969533	3.90794e-97	5.34575e-95	1	0			Clu	OK	1.5479e-49	14.7496	0.0686575	2.1167e-47
Lrrtm3	8.71316	0.0243759	1.47755e-18	6.44678e-17	6	18			Sidt1	20.0566	0.0695596	8.8352e-90	1.29803e-87	1	0			Macrod2	20.8317	0.0967728	1.11646e-96	1.51737e-94	1	0			Lsamp	OK	3.41286e-49	14.6961	0.0686564	4.63687e-47
Epb41	8.46532	0.0236724	1.27723e-17	5.38699e-16	6	18			Lrrtm4	20.0187	0.0693477	1.89335e-89	2.76381e-87	1	0			Robo2	20.7853	0.0965727	2.93695e-96	3.96601e-94	27	0			Negr1	OK	6.4024e-49	14.6534	0.0684928	8.64283e-47
Cox8a	19.8795	0.0556899	3.05902e-88	4.68419e-86	7	5			Dpp6	19.9584	0.0692265	6.33054e-89	9.18211e-87	8	0			Nebl	20.7663	0.0964892	4.36704e-96	5.85963e-94	18	0			Dpp6	OK	2.96076e-47	14.3907	0.0673062	3.97138e-45
Rtn1	19.8622	0.0557141	4.32617e-88	6.58262e-86	1	5			Grik2	19.9359	0.0691167	9.93782e-89	1.4323e-86	3	1			Phactr1	20.7511	0.0964402	5.98657e-96	7.98184e-94	8	0			Apoe	OK	8.53937e-46	14.1563	0.0657762	1.13817e-43
Rpl21	19.8142	0.0555209	1.12363e-87	1.69894e-85	7	5			Negr1	19.9201	0.0690701	1.36284e-88	1.95186e-86	2	0			Cnih3	20.6889	0.096143	2.18088e-95	2.88946e-93	1	0			D030047H15Rik	OK	1.77596e-44	13.9413	0.0610098	2.35219e-42
Magi2	19.7116	0.0552899	8.58114e-87	1.28937e-84	3	0			Wipf3	19.8575	0.0688775	4.75019e-88	6.76071e-86	1	0			Gm20754	20.6857	0.096087	2.32904e-95	3.06647e-93	8	0			Wipf3	OK	1.94164e-44	13.935	0.0651708	2.55556e-42
Rnasek	19.6978	0.0552209	1.12598e-86	1.68135e-84	1	5			Sparcl1	19.7596	0.0685354	3.31662e-87	4.69105e-85	1	0			Grin2b	20.6109	0.0956561	1.09463e-94	1.43226e-92	1	0			Pde4d	OK	2.64129e-44	13.913	0.0650683	3.45484e-42
Csmd1	19.6858	0.0552203	1.42786e-86	2.11896e-84	10	1			Sorcs2	19.7548	0.0684817	3.64403e-87	5.12233e-85	8	0			Frmd4a	20.4935	0.0952211	1.23118e-93	1.60099e-91	1	0			A330008L17Rik	OK	3.49465e-44	13.893	0.0649478	4.54283e-42
Csmd3	19.6335	0.0550708	3.99989e-86	5.89946e-84	2	0			Ano3	19.7206	0.0684045	7.18209e-87	1.00338e-84	2	0			Galnt17	20.4881	0.0951877	1.37487e-93	1.77688e-91	1	0			Ext1	OK	5.00475e-44	13.8672	0.064847	6.46596e-42
Rpl19	19.4896	0.0545685	6.72583e-85	9.85949e-83	7	5			Cblb	19.6477	0.0681502	3.0244e-86	4.19949e-84	1	0			Ssbp2	20.472	0.0951485	1.91193e-93	2.45589e-91	1	0			D430041D05Rik	OK	8.6766e-44	13.8277	0.0646618	1.11415e-41
Kctd1	8.4363	0.0235769	1.63776e-17	6.87144e-16	6	18			Arhgef28	19.556	0.0678195	1.83241e-85	2.52895e-83	1	0			Egr1	20.3566	0.0940529	2.0277e-92	2.58882e-90	6	18			1700016P03Rik	OK	1.23768e-43	13.8021	0.0623294	1.57966e-41
Grid1	19.2711	0.0540436	4.70019e-83	6.80706e-81	2	0			Nlgn1	19.4563	0.0674363	1.28763e-84	1.76639e-82	2	0			Grb14	20.3491	0.0945587	2.36618e-92	3.00276e-90	14	0			Cblb	OK	1.90741e-43	13.7709	0.0644034	2.41977e-41
Grb14	19.173	0.0537401	3.11025e-82	4.47746e-80	2	0			Lingo2	19.4512	0.0674134	1.42378e-84	1.94145e-82	10	0			Nsf	20.2634	0.0941367	1.35406e-91	1.70806e-89	19	0			Lpp	OK	6.75447e-43	13.6792	0.0639628	8.51751e-41
Hs6st3	19.0269	0.0533477	5.1053e-81	7.30574e-79	10	1			Dock3	12.6281	0.0437521	7.3872e-37	4.23731e-35	5	18			Gria2	20.1577	0.0934254	1.15147e-90	1.44386e-88	5	0			Slit3	OK	1.11701e-42	13.6426	0.0637862	1.40018e-40
Pmepa1	18.8718	0.0524556	9.72079e-80	1.38283e-77	11	0			Slit3	19.3538	0.067121	9.4751e-84	1.27673e-81	10	0			Schip1	20.1234	0.0935032	2.30004e-90	2.86702e-88	35	18			Stxbp5l	OK	1.18443e-42	13.6383	0.0637769	1.47592e-40
Calm2	18.844	0.0528441	1.6471e-79	2.32928e-77	4	5			Kcnd2	19.2615	0.0667361	5.65459e-83	7.57449e-81	8	0			Sema6d	20.0865	0.0933483	4.8457e-90	6.00468e-88	2	1			2010300C02Rik	OK	7.97111e-42	13.4986	0.0631244	9.87433e-40
Ppp1r1a	18.8063	0.0527108	3.3529e-79	4.71387e-77	1	5			Asic2	19.2274	0.0666858	1.09223e-82	1.45451e-80	10	0			Epha4	20.0847	0.0933202	5.02645e-90	6.19223e-88	2	1			Gsg1l	OK	9.17945e-42	13.4882	0.0629298	1.13047e-39
Gm45075	8.10487	0.0205046	2.64006e-16	1.05607e-14	6	18			Nebl	19.1842	0.0665379	2.50596e-82	3.31778e-80	1	0			Sparcl1	20.0795	0.0933113	5.57234e-90	6.82482e-88	1	0			Cadm1	OK	4.03683e-41	13.3785	0.0625584	4.94253e-39
Cst3	18.6373	0.0521422	8.00282e-78	1.11211e-75	7	5			Cnksr2	12.3832	0.0428951	1.61058e-35	9.05584e-34	5	18			Ust	19.9736	0.0928264	4.67112e-89	5.68796e-87	14	0			Med12l	OK	5.34705e-41	13.3576	0.0624638	6.50887e-39
Sdk1	18.2863	0.0510761	5.32056e-75	7.35124e-73	3	0			Lpp	18.9942	0.0658736	9.52742e-81	1.24689e-78	1	0			Lurap1l	19.9622	0.092765	5.86595e-89	7.10184e-87	1	0			Nav3	OK	6.02807e-41	13.3487	0.0624065	7.2957e-39
Cobl	8.03253	0.0222923	4.7741e-16	1.88154e-14	6	18			Dab1	18.9879	0.0657936	1.07418e-80	1.39779e-78	10	0			Nckap1	19.8705	0.0923367	3.66388e-88	4.41047e-86	14	0			Tnr	OK	1.19475e-40	13.2976	0.062182	1.43773e-38
Adarb2	18.2734	0.0512445	6.7358e-75	9.20088e-73	10	1			Tnr	18.9784	0.0658248	1.28539e-80	1.66312e-78	8	0			Malat1	19.8522	0.0922057	5.27242e-88	6.31073e-86	6	18			Lrrn1	OK	1.64624e-40	13.2736	0.062039	1.96978e-38
Sidt1	18.2563	0.0511817	9.21783e-75	1.25201e-72	11	0			Parp8	18.9743	0.0657818	1.39178e-80	1.7906e-78	3	1			Fgf14	19.8412	0.0920213	6.56462e-88	7.81301e-86	24	0			Cpne4	OK	2.60723e-40	13.2391	0.0619037	3.10201e-38
Apoe	18.2068	0.0507453	2.27912e-74	3.07822e-72	8	5			Plxna4	18.9457	0.0657074	2.39726e-80	3.06688e-78	8	0			Cdh23	19.7875	0.0902911	1.90863e-87	2.25883e-85	6	18			Lingo2	OK	3.24273e-40	13.2227	0.0617366	3.83644e-38
Actb	18.1795	0.0509389	3.75171e-74	5.03882e-72	8	5			Ncam2	18.889	0.0655042	7.02274e-80	8.93418e-78	3	1			Rasgrf1	19.7415	0.0917148	4.74451e-87	5.58368e-85	1	0			Calb1	OK	9.06639e-40	13.1452	0.0614435	1.06664e-37
Rasal2	18.1789	0.0509817	3.793e-74	5.06597e-72	5	0			Prkca	18.7973	0.065192	3.97129e-79	5.02413e-77	1	0			Cntn5	19.7076	0.0915563	9.2771e-87	1.08573e-84	6	18			Cdk14	OK	1.13902e-39	13.1279	0.0613851	1.33259e-37
Dleu2	7.95889	0.0222509	8.67965e-16	3.38746e-14	6	18			Lrrtm3	12.3124	0.0426496	3.8831e-35	2.15673e-33	5	18			Kcnj3	19.6416	0.0912319	3.40942e-86	3.96812e-84	14	0			Glul	OK	1.22345e-39	13.1225	0.0610966	1.42346e-37
Tmem108	7.89226	0.0220794	1.48377e-15	5.73495e-14	6	18			Meikin	18.7451	0.0521112	1.06093e-78	1.32745e-76	20	0			Col23a1	19.5457	0.0905386	2.24296e-85	2.59616e-83	18	0			Ccser1	OK	1.38939e-39	13.1129	0.0613008	1.60765e-37
Gpm6b	7.84521	0.0219436	2.16123e-15	8.31328e-14	6	18			A330008L17Rik	18.7283	0.0649395	1.45622e-78	1.81208e-76	1	0			Pcdh9	19.5036	0.0904504	5.11333e-85	5.88619e-83	1	0			Homer1	OK	2.1425e-39	13.08	0.0611418	2.46551e-37
Rps5	18.0495	0.0505526	3.98013e-73	5.20034e-71	4	5			Ctnna3	12.1404	0.0420472	3.22681e-34	1.71284e-32	5	18			Thrb	19.4181	0.0902049	2.71215e-84	3.10511e-82	1	0			Ptprk	OK	2.80472e-39	13.0595	0.0610641	3.21003e-37
C1qtnf4	17.9207	0.0502485	4.0633e-72	5.28031e-70	1	5			Pcdh9	18.4597	0.0639654	2.17997e-76	2.68337e-74	8	0			Gabrb3	19.4061	0.0901175	3.42835e-84	3.90387e-82	1	0			Cntn3	OK	2.85274e-39	13.0582	0.0610456	3.24735e-37
Nkain2	17.9059	0.050219	5.30158e-72	6.85244e-70	2	0			Dmd	18.4514	0.063993	2.5398e-76	3.10947e-74	3	1			Atp6v0c	19.3441	0.0898198	1.142e-83	1.28714e-81	4	1			Lrrtm4	OK	3.09173e-39	13.0521	0.0608683	3.50047e-37
Grm3	7.38005	0.0205899	7.91121e-14	2.84295e-12	6	18			Nav3	18.4375	0.0639368	3.28458e-76	3.99981e-74	2	0			Adcy1	19.3441	0.0898901	1.14258e-83	1.28714e-81	1	0			Cacna1c	OK	9.18155e-39	12.9689	0.0606344	1.03398e-36
Ptprk	17.875	0.0501198	9.23359e-72	1.18077e-69	10	1			Mapk10	18.3041	0.0634811	3.83714e-75	4.64783e-73	8	0			Fos	19.2587	0.0866026	5.96731e-83	6.68657e-81	6	18			Sgcd	OK	1.15649e-38	12.9512	0.060526	1.29546e-36
Cox7c	17.8618	0.0500208	1.17007e-71	1.48834e-69	8	5			Ppm1e	18.2337	0.0632357	1.39299e-74	1.67837e-72	1	0			Lpp	19.2454	0.0894239	7.71824e-83	8.60278e-81	1	0			Syndig1	OK	1.26971e-38	12.944	0.0604876	1.41475e-36
Lin7a	7.17842	0.0200265	3.52604e-13	1.21971e-11	6	18			Dscaml1	18.2249	0.0632044	1.63736e-74	1.96242e-72	10	0			Cntn1	19.2065	0.0892298	1.63338e-82	1.81099e-80	2	1			Rims1	OK	1.37875e-38	12.9377	0.0604718	1.52816e-36
Eif1	17.7841	0.049836	4.69047e-71	5.90386e-69	8	5			Dapk1	18.1153	0.0628237	1.20757e-73	1.43973e-71	8	0			Tspan18	19.1459	0.0889199	5.23118e-82	5.76964e-80	8	0			Megf11	OK	1.4307e-38	12.9349	0.0600678	1.57744e-36
Notch4	6.94945	0.0169644	1.8336e-12	6.08861e-11	6	18			Slc24a3	18.0562	0.0626172	3.5278e-73	4.18412e-71	2	0			Prkca	19.0858	0.0886887	1.65538e-81	1.81626e-79	6	18			Pcdh9	OK	1.7782e-38	12.9181	0.0602963	1.95037e-36
Dnajc1	6.8765	0.0192233	3.06715e-12	1.0101e-10	6	18			Cdh18	18.046	0.0625541	4.2423e-73	5.00547e-71	3	1			Akain1	19.0831	0.0886171	1.74449e-81	1.90411e-79	1	0			Mllt3	OK	3.1306e-38	12.8745	0.0601943	3.41593e-36
Stk32b	17.6307	0.0489257	7.16182e-70	8.87512e-68	2	0			Grin2a	18.0304	0.0625113	5.62497e-73	6.60267e-71	8	0			Nrcam	18.986	0.0881874	1.11236e-80	1.20788e-78	30	0			Ust	OK	5.15538e-38	12.836	0.0600074	5.59624e-36
Fgf14	17.4931	0.0490593	8.08998e-69	9.9739e-67	3	0			Gm44632	12.1078	0.0323506	4.79936e-34	2.52988e-32	5	18			Large1	18.9853	0.0881913	1.12762e-80	1.21817e-78	21	0			Rgs6	OK	1.02107e-37	12.7829	0.0596615	1.10271e-35
Rpl11	17.4847	0.0489891	9.36287e-69	1.14843e-66	7	5			Me3	17.9119	0.0621127	4.76111e-72	5.53163e-70	1	0			Orai2	18.9843	0.0882162	1.14889e-80	1.23483e-78	1	0			Ryr3	OK	1.56036e-37	12.7499	0.0596082	1.67651e-35
Sgk1	6.85482	0.0191297	3.57009e-12	1.16615e-10	6	18			Inpp4b	17.9039	0.0620888	5.49767e-72	6.35497e-70	3	1			Cacna1c	18.9417	0.0879772	2.58492e-80	2.76415e-78	8	0			Ntrk2	OK	2.05756e-37	12.7283	0.0595025	2.1995e-35
Bex2	17.3895	0.0487302	4.95097e-68	6.01143e-66	7	5			Tnik	17.8896	0.0620384	7.10655e-72	8.17325e-70	1	0			Magi2	18.8559	0.0874767	1.31499e-79	1.39907e-77	1	0			Ppm1e	OK	2.55313e-37	12.7115	0.0594281	2.71547e-35
Dnajb13	17.3782	0.0203179	6.03838e-68	7.29491e-66	2	0			Calb1	17.8196	0.0617837	2.49004e-71	2.8494e-69	1	0			Cacna1e	18.8535	0.08756	1.37566e-79	1.45627e-77	8	0			Ncam2	OK	5.83622e-37	12.6467	0.0591077	6.17612e-35
Rpl13	17.3238	0.0485255	1.55553e-67	1.86983e-65	7	5			Mdga2	17.7658	0.0615995	6.50924e-71	7.41142e-69	8	0			Moxd1	18.8455	0.087329	1.60049e-79	1.68579e-77	1	0			Inpp4b	OK	6.59086e-37	12.6371	0.0590788	6.93985e-35
Clmp	6.74883	0.0188411	7.45222e-12	2.39517e-10	6	18			Prickle2	17.7401	0.0615207	1.02837e-70	1.16508e-68	8	0			Meg3	18.7864	0.0872224	4.88334e-79	5.11803e-77	9	18			Dab1	OK	9.08677e-37	12.6118	0.05885	9.52032e-35
2023-03-11	6.43714	0.0179665	6.0872e-11	1.84776e-09	6	18			Fam126b	12.0126	0.0416089	1.52512e-33	8.00232e-32	5	18			Camk2b	18.7749	0.0872267	6.05543e-79	6.31503e-77	1	0			Dgki	OK	1.0527e-36	12.6002	0.0589026	1.09746e-34
Gls	17.2472	0.0483562	5.87183e-67	6.95392e-65	10	1			Med12l	17.662	0.0612491	4.11088e-70	4.61147e-68	10	0			Prr16	18.7631	0.0871713	7.55871e-79	7.84393e-77	13	18			Dscaml1	OK	3.05052e-36	12.516	0.0585101	3.16458e-34
Rpl26	17.1927	0.0481374	1.50475e-66	1.77331e-64	7	5			Prkg1	17.5325	0.0607938	4.04922e-69	4.52005e-67	2	0			Prickle1	18.7196	0.086942	1.71385e-78	1.7698e-76	9	18			Meikin	OK	3.20134e-36	12.5122	0.0411482	3.30476e-34
Rps24	17.1083	0.0478829	6.42982e-66	7.54046e-64	7	5			Flrt2	11.8555	0.0410483	1.007e-32	5.22354e-31	5	18			Ptprj	18.6653	0.0867222	4.74362e-78	4.87459e-76	1	0			Sema3e	OK	3.38614e-36	12.5077	0.0582742	3.47847e-34
Prkca	17.08	0.0478818	1.04614e-65	1.22088e-63	3	0			Ust	17.5069	0.0607061	6.34679e-69	7.01598e-67	1	0			2010300C02Rik	18.6552	0.0866776	5.72379e-78	5.85327e-76	1	0			Asic2	OK	3.60559e-36	12.5028	0.0584434	3.68592e-34
Nlk	6.40571	0.0178967	7.48365e-11	2.25739e-09	6	18			Tox	11.6153	0.0401391	1.72376e-31	8.66523e-30	5	18			Shisa4	18.6491	0.0866488	6.42378e-78	6.53736e-76	9	18			Pam	OK	4.65039e-36	12.4825	0.0583468	4.73104e-34
Hspa8	17.055	0.0478026	1.60526e-65	1.85538e-63	8	5			Kctd16	17.3765	0.0602498	6.21111e-68	6.79997e-66	3	1			D430041D05Rik	18.6158	0.0864969	1.19693e-77	1.21223e-75	1	0			Me3	OK	5.22686e-36	12.4732	0.0583029	5.29195e-34
Rapgef4	6.15822	0.0171989	3.67826e-10	1.07187e-08	6	18			St6galnac3	17.361	0.0602029	8.14414e-68	8.8736e-66	2	0			Olfml2b	18.5979	0.0863835	1.6707e-77	1.68397e-75	1	0			Nebl	OK	6.81506e-36	12.452	0.0582066	6.86691e-34
Nhs	16.9512	0.0472332	9.42149e-65	1.07858e-62	2	0			Rnf217	11.53	0.0399227	4.65766e-31	2.32088e-29	5	18			Il1r1	18.5601	0.0861875	3.37753e-77	3.38814e-75	1	0			Cdh18	OK	8.27752e-36	12.4365	0.0580901	8.30078e-34
Cntn4	16.8769	0.0472566	3.32468e-64	3.78809e-62	2	0			Cpne4	17.3023	0.059997	2.2582e-67	2.43714e-65	3	1			Lhfpl3	18.5345	0.0859451	5.43938e-77	5.43061e-75	6	18			Grik2	OK	9.4191e-36	12.4262	0.0580329	9.4008e-34
Abi3bp	6.14334	0.0164938	4.04016e-10	1.17448e-08	6	18			Ccdc85a	17.2899	0.0599498	2.80268e-67	3.0105e-65	2	0			Prickle2	18.5115	0.0860106	8.33809e-77	8.28539e-75	1	0			Nlgn1	OK	1.99679e-35	12.366	0.0577225	1.98351e-33
Wipf3	16.7931	0.0470842	1.37127e-63	1.54773e-61	11	0			Glul	17.2894	0.0598227	2.82855e-67	3.02403e-65	13	0			Dock4	18.5099	0.0859703	8.59384e-77	8.49943e-75	21	0			Gm20754	OK	2.22845e-35	12.3571	0.0577491	2.20324e-33
Sorcs2	16.7663	0.0469436	2.15082e-63	2.41626e-61	5	0			Nlk	11.3287	0.0392333	4.7293e-30	2.28169e-28	5	18			Plekha5	18.5067	0.0859736	9.11584e-77	8.97357e-75	14	0			Ano3	OK	2.65742e-35	12.343	0.0576992	2.61508e-33
Rps15	16.7451	0.0468962	3.0758e-63	3.43931e-61	4	5			Rnf19a	17.2485	0.0597965	5.73943e-67	6.07899e-65	1	0			Lrrc7	18.4162	0.0854456	4.86936e-76	4.77107e-74	8	0			Ube2e2	OK	3.01123e-35	12.3329	0.057645	2.94947e-33
Fam135b	16.7294	0.0469016	4.00062e-63	4.45272e-61	10	1			Ctnnd2	17.2293	0.0597437	8.00268e-67	8.4369e-65	2	0			Tcf4	18.3842	0.0853043	8.79125e-76	8.57391e-74	2	1			Actb	OK	3.22557e-35	12.3274	0.0576179	3.14478e-33
Meikin	16.7268	0.0349225	4.18215e-63	4.63332e-61	5	0			Fst	17.2149	0.0590981	1.02673e-66	1.07745e-64	1	0			Me3	18.3477	0.0852497	1.72086e-75	1.67059e-73	1	0			Sparcl1	OK	9.19955e-35	12.2426	0.0572215	8.92781e-33
Dgki	16.7061	0.0468414	5.91352e-63	6.52142e-61	10	1			Cacna1c	17.1004	0.0592951	7.36377e-66	7.6921e-64	2	0			Tmtc1	18.2585	0.084832	8.84996e-75	8.55198e-73	1	0			Grin2a	OK	9.6086e-35	12.2391	0.0571758	9.28199e-33
Ptprj	16.7055	0.0468361	5.97764e-63	6.56203e-61	5	0			Spon1	17.0942	0.0592688	8.20157e-66	8.52813e-64	10	0			Rnf19a	18.1734	0.084433	4.19507e-74	4.03531e-72	1	0			Shisa6	OK	1.17926e-34	12.2225	0.0571326	1.13398e-32
Ccbe1	16.6958	0.0467813	7.0279e-63	7.67989e-61	2	0			Mllt3	17.0355	0.059071	2.23803e-65	2.31657e-63	1	0			Kctd16	18.1654	0.0843513	4.84866e-74	4.64281e-72	2	1			Greb1l	OK	3.52703e-34	12.1331	0.0566757	3.37617e-32
Celf2	16.6793	0.0467724	9.2691e-63	1.00832e-60	3	0			Xkr6	11.2528	0.0389693	1.12193e-29	5.33373e-28	5	18			Nrip3	18.0415	0.0837401	4.59883e-73	4.38366e-71	1	0			Prkca	OK	5.17299e-34	12.1017	0.0565603	4.92932e-32
Kctd16	16.6665	0.0467299	1.14806e-62	1.24327e-60	10	1			Syndig1	17.0135	0.058977	3.2592e-65	3.34318e-63	1	0			Itgav	18.0255	0.0837096	6.14477e-73	5.83089e-71	9	18			Sorbs2	OK	7.94248e-34	12.0664	0.0563991	7.53427e-32
Mtus2	6.12749	0.0171135	4.46386e-10	1.29296e-08	6	18			Maml2	17.0126	0.0589888	3.30922e-65	3.37926e-63	8	0			Cacna2d1	17.9803	0.0834882	1.39031e-72	1.31337e-70	2	1			Rasal2	OK	9.13732e-34	12.0549	0.0563334	8.62883e-32
Gm20754	16.5349	0.0463631	1.02886e-61	1.10424e-59	3	0			Hs6st3	16.959	0.0588038	8.2507e-65	8.38772e-63	3	1			Cnksr2	17.9441	0.0833218	2.67039e-72	2.51136e-70	2	1			Mapk10	OK	1.12165e-33	12.038	0.0562671	1.0545e-31
Camk2a	16.5046	0.046275	1.70019e-61	1.81663e-59	11	0			Cadps2	10.942	0.03788	3.62732e-28	1.662e-26	5	18			Plcl1	17.9416	0.0833398	2.78908e-72	2.61132e-70	1	0			Pde10a	OK	1.90925e-33	11.994	0.0560522	1.78698e-31
Ndufa4	16.4526	0.0460963	4.01638e-61	4.27247e-59	7	5			Slc1a2	16.8335	0.0583594	6.93328e-64	6.98605e-62	4	5			Matn2	17.8566	0.0829157	1.28303e-71	1.19594e-69	8	0			Gm50269	OK	2.48683e-33	11.9721	0.0393805	2.31726e-31
Rian	6.12001	0.0170939	4.67845e-10	1.35024e-08	6	18			Myt1l	16.825	0.0583397	8.00969e-64	8.0351e-62	8	0			Adgrb3	17.8557	0.0828469	1.30497e-71	1.21104e-69	27	0			Gm14902	OK	2.84512e-33	11.961	0.0321747	2.63944e-31
Zfpm2	16.4045	0.0459938	8.87867e-61	9.36194e-59	10	1			Ndst4	10.9353	0.0378629	3.90699e-28	1.78654e-26	5	18			Plxna4	17.786	0.0825998	4.53955e-71	4.19431e-69	8	0			1700100L14Rik	OK	3.33481e-33	11.9478	0.0386428	3.08017e-31
Parp8	16.3657	0.0458217	1.68143e-60	1.7652e-58	10	1			D430041D05Rik	16.7357	0.0580246	3.60289e-63	3.58275e-61	10	0			Pde1a	17.6106	0.0817229	1.02223e-69	9.40359e-68	18	0			Gm39302	OK	3.42008e-33	11.9457	0.038324	3.14513e-31
Schip1	16.3512	0.0458395	2.13078e-60	2.22722e-58	2	0			Ccser1	16.6956	0.0578832	7.05149e-63	6.98159e-61	2	0			Ntrk2	17.5696	0.0816226	2.10431e-69	1.92736e-67	6	18			Mroh2a	OK	3.57471e-33	11.942	0.0392203	3.27304e-31
Tafa1	16.3311	0.0457825	2.96767e-60	3.08856e-58	2	0			Fras1	10.7461	0.0371891	3.08994e-27	1.39059e-25	5	18			Rbfox1	17.5054	0.0811124	6.51964e-69	5.94557e-67	11	0			Cd48	OK	3.93814e-33	11.9339	0.0384402	3.57788e-31
Rpl8	16.237	0.045463	1.38041e-59	1.43045e-57	4	5			Adcy8	10.7091	0.0370483	4.61386e-27	2.06013e-25	5	18			Xkr4	17.5051	0.0813091	6.55196e-69	5.94929e-67	27	0			A730056A06Rik	OK	3.94163e-33	11.9339	0.0383623	3.57788e-31
Ppfia2	16.2111	0.0454554	2.10597e-59	2.17295e-57	10	1			Ano2	16.606	0.0574122	3.15546e-62	3.08395e-60	2	0			Sorbs2	17.5038	0.0812923	6.70321e-69	6.06051e-67	9	18			Nedd4l	OK	5.46945e-33	11.9066	0.05565	4.9434e-31
Mt3	16.1966	0.0453389	2.66535e-59	2.73836e-57	4	5			Ryr2	16.5901	0.0575088	4.10578e-62	3.99559e-60	10	0			Fam135b	17.4527	0.0810677	1.64205e-68	1.47827e-66	2	1			Camk2a	OK	7.31023e-33	11.8823	0.0555358	6.57889e-31
Frmd4a	16.1888	0.0453897	3.02432e-59	3.09394e-57	2	0			Sgip1	16.5863	0.0575101	4.37658e-62	4.241e-60	8	0			Hs6st3	17.3929	0.0807985	4.67248e-68	4.18853e-66	2	1			Dclk1	OK	8.53e-33	11.8694	0.0554749	7.64397e-31
Mdga2	16.1276	0.0452175	8.16375e-59	8.3163e-57	3	0			Ryr3	16.582	0.057494	4.704e-62	4.53897e-60	2	0			F730043M19Rik	17.3502	0.0805983	9.82559e-68	8.77059e-66	1	0			Tanc1	OK	1.33361e-32	11.832	0.0552998	1.19002e-30
Ckb	15.9992	0.0448205	6.46956e-58	6.56264e-56	7	5			Camk2a	16.442	0.0570084	4.78282e-61	4.59555e-59	4	5			Dscam	17.3434	0.0805579	1.10583e-67	9.82928e-66	8	0			Hs6st3	OK	1.71745e-32	11.8107	0.0551965	1.52607e-30
Rabac1	15.86	0.0444285	5.9977e-57	6.05844e-55	1	5			Ano4	16.4251	0.0568601	6.31907e-61	6.04612e-59	9	0			Calb1	17.1768	0.0797908	1.97963e-66	1.75223e-64	1	0			Tmem132b	OK	1.86678e-32	11.8037	0.0551637	1.65179e-30
Rpl24	15.8437	0.0443551	7.7669e-57	7.81272e-55	7	5			Chgb	10.7046	0.0370513	4.84303e-27	2.15823e-25	5	18			Tmem108	17.1744	0.0797356	2.06358e-66	1.81889e-64	2	1			Rora	OK	3.73222e-32	11.7453	0.0548929	3.28857e-30
Sesn1	5.88527	0.0164335	1.987e-09	5.52248e-08	6	18			Hdac9	16.3784	0.0567876	1.36328e-60	1.29353e-58	2	0			Arhgap39	17.1526	0.0796746	3.00753e-66	2.63986e-64	1	0			Cst3	OK	4.45647e-32	11.7303	0.0546059	3.91036e-30
Dscam	15.7695	0.0442113	2.52145e-56	2.51528e-54	2	0			Lurap1l	16.3751	0.0567616	1.43984e-60	1.3605e-58	1	0			Itm2b	17.1236	0.0795109	4.94531e-66	4.32274e-64	4	1			Khdrbs2	OK	4.55582e-32	11.7284	0.0548063	3.98096e-30
Mitf	15.7577	0.0441104	3.04217e-56	3.02218e-54	5	0			Phactr1	16.3283	0.0566135	3.10369e-60	2.92055e-58	1	0			Nrxn1	17.1213	0.0794368	5.14573e-66	4.47934e-64	5	0			Nckap5	OK	5.87102e-32	11.707	0.0546303	5.109e-30
Edil3	15.7439	0.0441226	3.78298e-56	3.74266e-54	2	0			Thsd7b	16.3271	0.0565856	3.16527e-60	2.96624e-58	2	0			Kirrel3	17.0914	0.0793317	8.60427e-66	7.45916e-64	22	0			Sgip1	OK	6.05511e-32	11.7043	0.0546997	5.24752e-30
Carmil1	15.7431	0.0441158	3.82941e-56	3.77307e-54	5	0			Gm12525	16.3152	0.0449169	3.84917e-60	3.59235e-58	1	0			Arl6ip1	17.0756	0.0793205	1.12826e-65	9.74097e-64	31	0			4930419G24Rik	OK	2.24886e-31	11.5925	0.054102	1.94093e-29
Fras1	5.86928	0.0163688	2.18842e-09	6.05431e-08	6	18			Gm11697	10.6815	0.0298899	6.2133e-27	2.75271e-25	5	18			Dock3	17.0197	0.0790484	2.93588e-65	2.52438e-63	9	18			Slc7a14	OK	2.49013e-31	11.5838	0.054131	2.14039e-29
Atp6v0b	15.6443	0.0438456	1.81791e-55	1.7766e-53	1	5			Pde8b	10.5761	0.0366178	1.92349e-26	8.42342e-25	5	18			Dclk1	17.0113	0.0789956	3.3834e-65	2.89735e-63	1	0			Sidt1	OK	2.9761e-31	11.5685	0.0540446	2.54771e-29
Ntm	15.6315	0.0436874	2.22241e-55	2.16312e-53	2	0			4933435E02Rik	16.1873	0.0396518	3.1015e-59	2.85941e-57	1	0			Fstl4	16.9966	0.0789508	4.35172e-65	3.71147e-63	2	1			Slc44a5	OK	3.28504e-31	11.56	0.0540198	2.8008e-29
Pik3r1	5.75206	0.0160204	4.40811e-09	1.20018e-07	6	18			Sntg1	16.1774	0.0560862	3.642e-59	3.34418e-57	10	0			Epha6	16.9327	0.0785861	1.29214e-64	1.09759e-62	27	0			Ralgapa1	OK	3.35538e-31	11.5582	0.054014	2.84923e-29
Syt1	15.5316	0.0435453	1.06083e-54	1.02423e-52	10	1			Shisa6	16.1746	0.056079	3.80863e-59	3.48314e-57	3	1			Dip2c	16.8941	0.0784574	2.4863e-64	2.10347e-62	1	0			Arid1b	OK	3.56121e-31	11.5531	0.0539902	3.01187e-29
Cd47	5.7295	0.0159927	5.03634e-09	1.36044e-07	6	18			Sptbn1	16.1565	0.0560162	5.11398e-59	4.65822e-57	1	0			Alcam	16.8915	0.07845	2.59716e-64	2.18847e-62	30	0			Nkain2	OK	3.75342e-31	11.5486	0.0538561	3.16173e-29
Rps7	15.4796	0.0433166	2.38161e-54	2.28113e-52	4	5			Epha7	16.1238	0.0558923	8.68056e-59	7.87545e-57	1	0			Mapk10	16.8506	0.0782644	5.1884e-64	4.35453e-62	1	0			Itgb8	OK	3.7855e-31	11.5478	0.0539142	3.17605e-29
A830012C17Rik	5.71061	0.0154347	5.62866e-09	1.51363e-07	6	18			2210408F21Rik	10.4043	0.0359835	1.18479e-25	5.01489e-24	5	18			Slc24a2	16.8088	0.0780343	1.05124e-63	8.78791e-62	24	0			Tmtc1	OK	5.67457e-31	11.513	0.0537925	4.7421e-29
Tubb2a	15.4493	0.043271	3.81045e-54	3.62083e-52	8	5			Rims1	16.0544	0.0556521	2.66194e-58	2.39596e-56	2	0			Atf3	16.795	0.0717969	1.32805e-63	1.1058e-61	6	18			Nckap1	OK	6.92334e-31	11.4958	0.0537213	5.76279e-29
Erc2	15.3916	0.0431526	9.32545e-54	8.8265e-52	3	0			Tmem132b	16.0469	0.0556334	3.00501e-58	2.6941e-56	1	0			Cotl1	16.7773	0.0778597	1.78934e-63	1.48402e-61	14	0			Adarb2	OK	7.65989e-31	11.4871	0.0536615	6.35077e-29
Cck	15.3268	0.0429173	2.53211e-53	2.38723e-51	4	5			Adarb2	16.025	0.0555491	4.27217e-58	3.81513e-56	3	1			Eml6	16.7313	0.0777151	3.87755e-63	3.19301e-61	18	0			Fam189a1	OK	8.00603e-31	11.4833	0.0536532	6.61173e-29
Grina	15.294	0.0428613	4.18963e-53	3.93449e-51	1	5			2010300C02Rik	15.9503	0.0552985	1.4186e-57	1.26188e-55	1	0			Agbl4	16.7312	0.077674	3.88024e-63	3.19301e-61	36	0			Ctnnd2	OK	8.83193e-31	11.4748	0.0536193	7.2653e-29
Dmd	15.2742	0.0428123	5.67807e-53	5.31153e-51	10	1			Lrfn5	15.9487	0.0552803	1.45354e-57	1.28793e-55	8	0			Aplp1	16.7307	0.0776857	3.91294e-63	3.20739e-61	4	1			Fam135b	OK	9.83287e-31	11.4655	0.053578	8.05721e-29
Lpp	15.2643	0.042777	6.61069e-53	6.15999e-51	5	0			Kcnj3	10.3835	0.0359462	1.47349e-25	6.20228e-24	5	18			Ank3	16.7124	0.0775209	5.32062e-63	4.34435e-61	21	0			Pparg	OK	1.34264e-30	11.4385	0.0532586	1.09591e-28
Chn2	5.58117	0.0154642	1.19451e-08	3.11466e-07	6	18			Zbtb16	15.8651	0.0549994	5.52898e-57	4.86123e-55	1	0			Slc6a15	16.5729	0.0769699	5.47247e-62	4.45108e-60	1	0			Phactr1	OK	1.51086e-30	11.4282	0.0534036	1.22846e-28
Thrb	15.1975	0.042571	1.83693e-52	1.69852e-50	2	0			Khdrbs2	15.8395	0.0549101	8.30686e-57	7.27553e-55	2	0			Nedd4l	16.4355	0.0763244	5.32767e-61	4.31664e-59	1	0			Syn3	OK	1.76027e-30	11.415	0.0533274	1.42575e-28
Rpl17	15.1741	0.0424955	2.62591e-52	2.41876e-50	7	5			Itgav	10.2979	0.0356151	3.60096e-25	1.49637e-23	5	18			Ksr1	16.4161	0.076245	7.34043e-61	5.92465e-59	14	0			Zbtb16	OK	3.18489e-30	11.3633	0.0530917	2.56976e-28
Fau	15.1582	0.0424494	3.34266e-52	3.0672e-50	4	5			Actb	15.7069	0.0544494	6.77916e-56	5.89218e-54	4	5			Adamts17	16.4027	0.0761842	9.14672e-61	7.35438e-59	17	0			Slc24a3	OK	3.71126e-30	11.3499	0.0530326	2.98303e-28
Rps3	15.1078	0.0423051	7.19244e-52	6.57465e-50	8	5			Ptprn2	15.6802	0.0543579	1.03337e-55	8.94746e-54	8	0			Nr4a2	16.3869	0.0759368	1.18688e-60	9.50681e-59	35	18			Trim9	OK	3.89754e-30	11.3456	0.0530156	3.12085e-28
Gabrb1	15.1011	0.0423325	7.96752e-52	7.25557e-50	3	0			Dclk1	15.6573	0.0542807	1.48173e-55	1.2781e-53	1	0			Gabrb1	16.3688	0.0759748	1.59677e-60	1.27415e-58	1	0			Grid2	OK	4.57295e-30	11.3317	0.052948	3.6478e-28
Hs3st4	15.0387	0.042129	2.04613e-51	1.85626e-49	2	0			Itgb8	15.652	0.0542351	1.6089e-55	1.38256e-53	3	1			Ank2	16.3538	0.075878	2.04297e-60	1.62404e-58	5	0			Fgf12	OK	6.85762e-30	11.2961	0.0527827	5.44961e-28
Pakap	15.0309	0.0421265	2.30481e-51	2.08308e-49	5	0			Sh3rf3	15.6407	0.0542202	1.92099e-55	1.64454e-53	8	0			Hdac1	16.3423	0.0758805	2.46631e-60	1.9532e-58	1	0			6530403H02Rik	OK	7.33045e-30	11.2903	0.0527359	5.80346e-28
Gm4128	5.51483	0.01463	1.74562e-08	4.4932e-07	6	18			Dnajc1	10.0493	0.0347882	4.62754e-24	1.85199e-22	5	18			Dpp6	16.3275	0.0758049	3.14664e-60	2.48267e-58	1	0			Col23a1	OK	1.31729e-29	11.2386	0.0522098	1.03898e-27
Rpl27a	14.9495	0.0418672	7.85107e-51	7.04282e-49	4	5			Fat4	15.6218	0.0541474	2.58522e-55	2.19667e-53	8	0			Sgip1	16.3066	0.075722	4.42778e-60	3.48043e-58	25	0			Slc6a15	OK	1.4522e-29	11.23	0.0524409	1.14112e-27
Ttc39a	5.39389	0.0143228	3.44746e-08	8.58864e-07	6	18			Nedd4l	15.5979	0.0540748	3.76101e-55	3.18386e-53	1	0			Lgi1	16.2823	0.0756222	6.5957e-60	5.16524e-58	1	0			Prickle2	OK	1.55762e-29	11.2238	0.0524439	1.2194e-27
Dynll1	14.8157	0.0414935	5.7963e-50	5.16107e-48	7	5			Alcam	15.5706	0.0539701	5.76597e-55	4.86306e-53	12	0			Syn3	16.2044	0.075259	2.34834e-59	1.83223e-57	2	1			St6galnac3	OK	1.63845e-29	11.2193	0.0524226	1.27793e-27
Gm31615	5.38506	0.0149957	3.62096e-08	9.00222e-07	6	18			Lgi1	15.5391	0.0538679	9.42374e-55	7.91872e-53	1	0			2210408F21Rik	16.1822	0.0750936	3.36779e-59	2.61793e-57	9	18			Sptbn1	OK	2.01723e-29	11.2009	0.0523364	1.56756e-27
Agbl4	14.7721	0.0413409	1.10905e-49	9.80248e-48	2	0			Pparg	15.5194	0.0537072	1.28217e-54	1.07344e-52	3	1			Grm1	16.1421	0.0749476	6.45868e-59	5.00216e-57	2	1			Alcam	OK	2.34721e-29	11.1875	0.0522558	1.81727e-27
Gm39302	14.7555	0.0238334	1.41708e-49	1.24791e-47	3	0			Gls	15.4801	0.0536637	2.36401e-54	1.97191e-52	3	1			Ppp3ca	16.1043	0.0744757	1.18933e-58	9.17748e-57	4	1			Gabra2	OK	2.43934e-29	11.1841	0.0522569	1.88169e-27
Rps2	14.7543	0.0412904	1.44406e-49	1.26703e-47	8	5			Neto1	10.0305	0.0347219	5.59499e-24	2.23525e-22	5	18			Pam	16.0308	0.0744507	3.89076e-58	2.99134e-56	6	18			Kcnq3	OK	3.24143e-29	11.1588	0.0521371	2.49128e-27
Itm2c	14.6721	0.0411214	4.86114e-49	4.2497e-47	1	5			Nkain2	15.3771	0.0532493	1.16527e-53	9.64928e-52	2	0			Zfp804b	16.0292	0.074443	3.99661e-58	3.06155e-56	26	0			Exoc4	OK	4.01783e-29	11.1397	0.0520466	3.07678e-27
Cdh18	14.6509	0.0409962	6.64512e-49	5.78824e-47	10	1			A830012C17Rik	9.98636	0.0341385	8.74435e-24	3.4691e-22	5	18			Prkce	16.0107	0.0742934	5.37797e-58	4.10479e-56	5	0			Kcnma1	OK	5.46102e-29	11.1124	0.0519156	4.1668e-27
Bsg	14.6037	0.0409201	1.32979e-48	1.15413e-46	1	5			Zfpm2	15.3441	0.0531833	1.93932e-53	1.5943e-51	3	1			Dock10	16.0017	0.0742732	6.22016e-58	4.73046e-56	11	0			Lrfn5	OK	8.36174e-29	11.0743	0.0517168	6.35704e-27
Rpsa	14.5916	0.0408618	1.58912e-48	1.37425e-46	7	5			Gabra4	9.95962	0.0344764	1.14471e-23	4.53344e-22	5	18			Gm26871	15.9949	0.0742638	6.93469e-58	5.2549e-56	2	1			Selenop	OK	8.82198e-29	11.0695	0.049964	6.68281e-27
Ndufa13	14.5341	0.0406664	3.68338e-48	3.17391e-46	7	5			Exoc4	15.2518	0.0528707	8.00296e-53	6.52782e-51	8	0			Zeb2	15.9498	0.0740448	1.43008e-57	1.07979e-55	30	0			Epha7	OK	9.79511e-29	11.0601	0.0516564	7.39338e-27
Rpl23	14.5173	0.0405526	4.70848e-48	4.04273e-46	7	5			Mef2c	9.94639	0.0344304	1.30751e-23	5.16026e-22	5	18			Gpnmb	15.941	0.0737699	1.64503e-57	1.23765e-55	6	18			Sorcs2	OK	1.30083e-28	11.0346	0.0514958	9.78365e-27
Dpyd	14.4462	0.0404885	1.32541e-47	1.13396e-45	2	0			Gabrb3	15.2172	0.0527431	1.35891e-52	1.10125e-50	1	0			Ptpra	15.9202	0.0739349	2.29441e-57	1.72007e-55	1	0			Zfpm2	OK	1.34031e-28	11.0319	0.0515259	1.00447e-26
Lcorl	14.3858	0.040303	3.17871e-47	2.70991e-45	2	0			Robo1	15.1691	0.0525808	2.83088e-52	2.28599e-50	1	0			Nbea	15.9166	0.0738327	2.4321e-57	1.81683e-55	8	0			Itga8	OK	1.75257e-28	11.0078	0.0514283	1.30877e-26
Ralgapa2	14.3779	0.0402978	3.56082e-47	3.02493e-45	5	0			Nckap5	15.1678	0.0525362	2.88735e-52	2.32335e-50	2	0			Tspan7	15.8814	0.0737329	4.2646e-57	3.17449e-55	4	1			Syn2	OK	1.84537e-28	11.0031	0.0514073	1.37321e-26
Rpl32	14.3618	0.0401992	4.49555e-47	3.80555e-45	7	5			5730522E02Rik	15.1111	0.0523825	6.83823e-52	5.4831e-50	2	0			Pcdh10	15.8736	0.0735576	4.82796e-57	3.58119e-55	34	0			Htr2c	OK	1.97225e-28	10.9971	0.0473244	1.46245e-26
Rps23	14.358	0.0402016	4.74551e-47	4.00305e-45	7	5			Cntnap2	9.88114	0.034203	2.51294e-23	9.81556e-22	5	18			Ctnna2	15.8672	0.0736552	5.34357e-57	3.94974e-55	2	1			Gabrg3	OK	1.99946e-28	10.9959	0.0513525	1.47743e-26
Car10	14.3115	0.0400959	9.27108e-47	7.79322e-45	2	0			Sipa1l1	15.0463	0.0521574	1.82448e-51	1.45269e-49	3	1			Tafa1	15.861	0.0736487	5.90119e-57	4.34666e-55	5	0			Rnf19a	OK	2.31179e-28	10.9828	0.0512869	1.69721e-26
Chchd2	14.3074	0.040061	9.83637e-47	8.23959e-45	7	5			Camk1d	9.54641	0.0330401	6.71368e-22	2.48592e-20	5	18			Dtna	15.7728	0.0732445	2.39244e-56	1.75607e-54	6	18			Akap13	OK	2.31303e-28	10.9828	0.0512264	1.69721e-26
Rnf19a	14.2958	0.0400247	1.16232e-46	9.70255e-45	5	0			Grid2	14.9771	0.0519157	5.18022e-51	4.09597e-49	2	0			Ptprn2	15.7475	0.073131	3.5701e-56	2.61138e-54	21	0			Npas3	OK	5.10293e-28	10.9111	0.0509163	3.73134e-26
Trhr	14.2791	0.0396736	1.47786e-46	1.22939e-44	2	0			Trabd2b	14.9516	0.0517801	7.59863e-51	5.98741e-49	8	0			Spon1	15.7366	0.0730774	4.24669e-56	3.09553e-54	1	0			Erc2	OK	7.63806e-28	10.8743	0.0507315	5.56574e-26
Pde8b	5.36786	0.0149841	3.98386e-08	9.85351e-07	6	18			Tmem178b	9.47446	0.0327796	1.34066e-21	4.90829e-20	5	18			Ccser1	15.6906	0.0728396	8.76851e-56	6.36957e-54	2	1			Epha6	OK	8.43438e-28	10.8653	0.0507422	6.12481e-26
Cacna2d1	14.2112	0.0398156	3.9022e-46	3.2238e-44	10	1			Clu	14.942	0.0516442	8.78553e-51	6.87505e-49	11	0			Slc7a14	15.6664	0.0727481	1.28338e-55	9.2906e-54	2	1			Robo1	OK	1.14694e-27	10.8372	0.0506222	8.30014e-26
Rgs7	14.1941	0.039727	4.98261e-46	4.10229e-44	3	0			Cdh11	14.9351	0.0517683	9.73329e-51	7.59063e-49	8	0			Dsp	15.6034	0.0724383	3.45105e-55	2.48972e-53	17	0			Map1b	OK	1.84621e-27	10.7936	0.0504214	1.33149e-25
2023-03-01	14.1538	0.0396657	8.84108e-46	7.25421e-44	2	0			Cadm1	14.9082	0.0516755	1.45854e-50	1.13358e-48	2	0			Mmp16	15.5536	0.0721974	7.5155e-55	5.40346e-53	5	0			Sntg1	OK	1.87858e-27	10.792	0.0504104	1.3502e-25
Rpl3	14.115	0.0395201	1.53485e-45	1.25508e-43	4	5			Ehbp1	14.8359	0.0514246	4.29058e-50	3.3233e-48	10	0			Fam189a1	15.5474	0.0721982	8.27857e-55	5.93185e-53	16	0			Maml2	OK	1.96568e-27	10.7878	0.0503905	1.408e-25
Aldoc	14.1138	0.0393337	1.56123e-45	1.27232e-43	8	5			Kcnma1	14.8277	0.051395	4.8514e-50	3.74495e-48	3	1			Ccdc85a	15.5075	0.0719858	1.54284e-54	1.10175e-52	11	0			Plxna4	OK	2.03544e-27	10.7846	0.0503745	1.45303e-25
Tenm4	14.1093	0.039493	1.66364e-45	1.3512e-43	2	0			Cpeb4	9.38204	0.0324689	3.23542e-21	1.16948e-19	5	18			Rims1	15.4878	0.071865	2.09595e-54	1.49167e-52	26	0			Pcdh19	OK	2.23884e-27	10.7758	0.0503278	1.59283e-25
Mtcl1	5.35535	0.0149173	4.2696e-08	1.05385e-06	6	18			Cacna2d3	14.8035	0.051313	6.95753e-50	5.33457e-48	2	0			Sorl1	15.482	0.0718932	2.29346e-54	1.62673e-52	1	0			Hcn1	OK	2.46701e-27	10.7669	0.0501232	1.74925e-25
Rps4x	14.0576	0.0393532	3.46011e-45	2.79143e-43	7	5			Slc4a10	14.7688	0.0511927	1.16374e-49	8.89285e-48	3	1			Sptbn1	15.4205	0.0716017	5.95559e-54	4.21008e-52	18	0			Trabd2b	OK	3.34115e-27	10.7389	0.0500846	2.36112e-25
Rps16	14.0046	0.0392086	7.30638e-45	5.87467e-43	8	5			Agap1	14.7643	0.0511753	1.24445e-49	9.47778e-48	8	0			Plcb1	15.4179	0.0715428	6.20553e-54	4.3721e-52	18	0			Gls	OK	3.99446e-27	10.7224	0.050086	2.81336e-25
Gm44079	5.26802	0.0138467	6.89497e-08	1.68116e-06	6	18			Adgrb3	14.7496	0.0511005	1.54806e-49	1.17508e-47	2	0			Gabra2	15.3885	0.0714464	9.76945e-54	6.8601e-52	2	1			Acap2	OK	5.73737e-27	10.6889	0.0499315	4.02744e-25
Rpl23a	13.9815	0.0391268	1.01054e-44	8.07127e-43	7	5			Cers6	14.7206	0.0510253	2.37774e-49	1.79887e-47	6	0			Capn3	15.3407	0.0711224	2.04251e-53	1.42949e-51	1	0			Atxn1	OK	6.08724e-27	10.6834	0.0499055	4.25884e-25
Ncdn	13.9241	0.0390025	2.26243e-44	1.80103e-42	8	5			Meg3	9.3051	0.0322013	6.69327e-21	2.39653e-19	5	18			Ttc3	15.3067	0.0710419	3.44933e-53	2.40608e-51	4	1			Nav2	OK	6.98362e-27	10.6706	0.049845	4.8698e-25
Rasl10a	13.9176	0.0389571	2.47723e-44	1.96552e-42	1	5			Stox2	14.7049	0.0509703	2.99873e-49	2.2537e-47	1	0			Mbd5	15.3051	0.0710504	3.53578e-53	2.45824e-51	31	0			Nell2	OK	9.9025e-27	10.6381	0.0496893	6.8824e-25
Rps27a	13.8956	0.0389024	3.36697e-44	2.66268e-42	7	5			Nckap1	14.6743	0.0508644	4.70974e-49	3.52796e-47	1	0			Myh9	15.2696	0.0708642	6.09907e-53	4.22641e-51	17	0			Hdac9	OK	1.0083e-26	10.6365	0.0496853	6.98482e-25
Icam5	13.8613	0.0388414	5.43616e-44	4.28494e-42	1	5			Nfia	14.6497	0.0507767	6.77037e-49	5.05491e-47	10	0			Cacnb2	15.2049	0.0705737	1.63957e-52	1.13243e-50	18	0			Plcl1	OK	1.06698e-26	10.6312	0.049654	7.36703e-25
Gm28892	5.25071	0.0137701	7.57579e-08	1.84155e-06	6	18			Tmtc1	14.6276	0.0506972	9.35976e-49	6.96538e-47	1	0			Atp1b1	15.0613	0.0698656	1.45524e-51	1.00183e-49	4	1			Stox2	OK	1.3513e-26	10.6091	0.0495563	9.29969e-25
Pdgfc	13.7225	0.0383925	3.72285e-43	2.91535e-41	5	0			Tcerg1l	14.6201	0.0503998	1.04525e-48	7.75326e-47	2	0			Prdm8	15.044	0.0698232	1.88966e-51	1.29666e-49	18	0			Hecw1	OK	2.57277e-26	10.5488	0.0492728	1.76482e-24
Jmjd1c	5.2258	0.0145869	8.67003e-08	2.08854e-06	6	18			Arhgap6	9.13711	0.0314753	3.20707e-20	1.12011e-18	5	18			Mdga2	15.0351	0.0697772	2.16204e-51	1.47875e-49	14	0			Sipa1l1	OK	2.66877e-26	10.5453	0.0492572	1.82473e-24
App	5.16202	0.014409	1.2215e-07	2.90754e-06	6	18			Arid1b	14.5335	0.0503749	3.71877e-48	2.74058e-46	8	0			Slit1	14.8764	0.0690709	2.34469e-50	1.59849e-48	17	0			Tmem108	OK	3.0563e-26	10.5326	0.0491958	2.07648e-24
Cblb	13.5542	0.0379784	3.74313e-42	2.90286e-40	5	0			Kcnq3	14.4929	0.0502331	6.72047e-48	4.93672e-46	10	0			Arr3	14.873	0.0688262	2.4689e-50	1.67774e-48	9	18			Dtna	OK	3.05669e-26	10.5326	0.0491974	2.07648e-24
Focad	13.5483	0.0379587	4.05708e-42	3.13621e-40	5	0			Arhgap20	14.4605	0.0501172	1.07538e-47	7.87412e-46	1	0			Pdgfc	14.8121	0.0687155	6.12236e-50	4.14706e-48	32	0			Sh3rf3	OK	3.19904e-26	10.5283	0.0491722	2.16619e-24
Gm13572	5.03401	0.0134433	2.40167e-07	5.56248e-06	6	18			Hecw1	14.4512	0.0500883	1.23197e-47	8.99179e-46	3	1			Zfhx4	14.8108	0.0687559	6.23818e-50	4.21197e-48	1	0			Myt1l	OK	3.21089e-26	10.528	0.0491757	2.16725e-24
Rps13	13.5028	0.0378017	7.53043e-42	5.78399e-40	4	5			Pcdh19	14.4475	0.0500687	1.30017e-47	9.45923e-46	2	0			Clstn2	14.8104	0.0687344	6.2725e-50	4.22161e-48	5	0			Mdga2	OK	3.2728e-26	10.5262	0.0491515	2.20198e-24
Syndig1	13.4746	0.0377221	1.10357e-41	8.44934e-40	3	0			Scg2	9.13313	0.0315855	3.3272e-20	1.15852e-18	5	18			Hivep2	14.8014	0.0687099	7.17538e-50	4.8139e-48	31	0			Clstn2	OK	3.60604e-26	10.517	0.0491145	2.41846e-24
Usp29	4.98465	0.0138947	3.10372e-07	7.09958e-06	6	18			Ext1	14.4295	0.050009	1.68803e-47	1.22031e-45	8	0			Arsb	14.7831	0.0686361	9.41431e-50	6.29593e-48	1	0			Ccdc85a	OK	4.88557e-26	10.4884	0.0489801	3.2662e-24
A830018L16Rik	13.4262	0.0376231	2.12308e-41	1.61522e-39	2	0			Htr4	8.96695	0.0310256	1.52419e-19	5.18818e-18	5	18			Serinc1	14.7772	0.0686001	1.0272e-49	6.84781e-48	4	1			Csmd1	OK	6.98856e-26	10.4545	0.048699	4.65735e-24
Cox6a1	13.3512	0.0373817	5.82713e-41	4.41924e-39	7	5			Synpr	14.4044	0.0499252	2.42736e-47	1.74372e-45	2	0			Nptn	14.7745	0.0685648	1.07041e-49	7.11331e-48	2	1			Cers6	OK	9.14732e-26	10.4289	0.0487109	6.07676e-24
Smad3	4.86016	0.0135486	5.86446e-07	1.30182e-05	6	18			Kcnh7	14.2597	0.0494216	1.95096e-46	1.39708e-44	2	0			Kcnip3	14.7652	0.0685503	1.22776e-49	8.13334e-48	9	18			Dapk1	OK	9.42934e-26	10.426	0.0486959	6.24442e-24
Chd7	4.85269	0.0135251	6.08989e-07	1.34689e-05	6	18			Klf12	8.94301	0.0309418	1.89354e-19	6.40707e-18	5	18			Frmpd4	14.7353	0.0683969	1.91339e-49	1.26356e-47	1	0			Gm15680	OK	1.06978e-25	10.414	0.0485784	7.0622e-24
Rplp2	13.2947	0.037171	1.24314e-40	9.3395e-39	7	5			Iqgap2	14.2188	0.0492813	3.49986e-46	2.49059e-44	1	0			Hsp90ab1	14.6756	0.0681274	4.61879e-49	3.04061e-47	7	18			Tcerg1l	OK	1.41472e-25	10.3874	0.0480532	9.31016e-24
A330008L17Rik	13.2942	0.0372218	1.24993e-40	9.36121e-39	5	0			Erc2	14.2164	0.0492387	3.62287e-46	2.57009e-44	10	0			Elmod1	14.6601	0.0680509	5.80401e-49	3.80895e-47	11	0			Pcsk2	OK	1.68024e-25	10.371	0.0484374	1.10231e-23
Rps21	13.2243	0.0369718	3.1751e-40	2.37058e-38	7	5			Cacnb4	8.88169	0.0307291	3.29252e-19	1.10261e-17	5	18			Nlgn1	14.568	0.0675195	2.24559e-48	1.46912e-46	35	18			Zmat4	OK	2.30248e-25	10.3408	0.0482958	1.50584e-23
Zfp454	4.85129	0.0131469	6.1332e-07	1.35398e-05	6	18			Fam135b	14.1554	0.0490605	8.64784e-46	6.09686e-44	3	1			Syne1	14.5514	0.0675224	2.85959e-48	1.86502e-46	2	1			Arl15	OK	2.64726e-25	10.3275	0.0482337	1.72596e-23
Rps12	13.2057	0.0369196	4.06936e-40	3.01949e-38	7	5			Kcnd3	8.87521	0.0307061	3.49007e-19	1.16705e-17	5	18			Gmnc	14.4704	0.0669128	9.32519e-48	6.0631e-46	1	0			Kctd16	OK	2.81321e-25	10.3216	0.0481946	1.8285e-23
Rpl6	13.1897	0.0369407	5.02737e-40	3.71886e-38	7	5			Nrcam	14.1221	0.0489431	1.3878e-45	9.72401e-44	1	0			Kcnma1	14.4553	0.06708	1.16011e-47	7.51965e-46	2	1			Ryr2	OK	3.39997e-25	10.3034	0.0480977	2.20308e-23
Klf7	4.78217	0.0133279	8.6705e-07	1.86447e-05	6	18			Cdk14	14.1092	0.0489001	1.66553e-45	1.16342e-43	2	0			Pparg	14.3031	0.0662974	1.04617e-46	6.76033e-45	9	18			Mertk	OK	3.69894e-25	10.2953	0.0440566	2.38944e-23
Rps11	13.1675	0.0368325	6.7502e-40	4.96274e-38	7	5			Fmn1	8.83432	0.0305475	5.03547e-19	1.66668e-17	5	18			Sgcd	14.2925	0.0663241	1.2193e-46	7.85497e-45	8	0			Ube3a	OK	3.7667e-25	10.2936	0.0480736	2.42578e-23
Dnah9	13.1071	0.0367045	1.49978e-39	1.09928e-37	5	0			Zmat4	14.078	0.0487907	2.59419e-45	1.80106e-43	2	0			Arhgap20	14.265	0.0662213	1.80858e-46	1.16157e-44	1	0			Arhgap20	OK	3.91735e-25	10.2898	0.0480508	2.5151e-23
Adgrb3	13.0712	0.0366322	2.40658e-39	1.75856e-37	3	0			Gm15680	14.0767	0.0487535	2.64244e-45	1.82899e-43	6	0			Stox2	14.241	0.0661048	2.54909e-46	1.63219e-44	21	0			Tnik	OK	4.63991e-25	10.2735	0.0479776	2.96996e-23
Arhgef28	13.0438	0.0365297	3.4469e-39	2.51112e-37	5	0			Kctd1	8.64766	0.0298992	2.62827e-18	8.4416e-17	5	18			Kansl1	14.1744	0.0657914	6.60136e-46	4.21407e-44	5	0			Bmpr1b	OK	5.91644e-25	10.25	0.0459163	3.77558e-23
Rpl41	13.0328	0.0364746	3.98301e-39	2.89292e-37	4	5			Ube3a	14.067	0.0487529	3.02797e-45	2.08317e-43	3	1			2023-03-01	14.1057	0.0654764	1.75188e-45	1.11496e-43	29	0			Prkg1	OK	6.26517e-25	10.2445	0.0478359	3.98605e-23
Rpl14	12.9829	0.0363235	7.64533e-39	5.53618e-37	8	5			Rasal2	14.0429	0.0486645	4.2558e-45	2.91907e-43	1	0			Npas2	14.0806	0.0653158	2.4993e-45	1.58585e-43	6	18			Agap1	OK	7.41616e-25	10.2282	0.0477649	4.70412e-23
Slc25a4	12.9767	0.0363445	8.29316e-39	5.98727e-37	4	5			Pcdh10	14.0424	0.0485251	4.28747e-45	2.93196e-43	12	0			Palmd	14.0754	0.0652841	2.69168e-45	1.70279e-43	35	18			Chrm3	OK	1.00056e-24	10.1991	0.0471695	6.32756e-23
Spcs1	12.9236	0.0361903	1.65549e-38	1.19161e-36	1	5			Nell2	14.0392	0.0486552	4.4839e-45	3.0571e-43	1	0			Nell2	14.0603	0.0652387	3.32822e-45	2.09917e-43	1	0			2210408F21Rik	OK	1.04722e-24	10.1947	0.0475205	6.60282e-23
Gnas	12.9104	0.0361695	1.96651e-38	1.41125e-36	1	5			6530403H02Rik	14.0108	0.0485479	6.69562e-45	4.55142e-43	2	0			Gls	14.0513	0.0652101	3.78006e-45	2.37703e-43	2	1			Slit2	OK	1.65483e-24	10.1501	0.0473546	1.04027e-22
Hsp90aa1	12.885	0.0360882	2.73395e-38	1.95616e-36	8	5			Adamts17	13.9641	0.0483931	1.29134e-44	8.7519e-43	8	0			Chrm3	14.0415	0.0647361	4.3443e-45	2.72372e-43	27	0			Pcdh10	OK	1.79505e-24	10.1422	0.0470989	1.12506e-22
Rpl15	12.8623	0.0359953	3.66758e-38	2.61639e-36	4	5			Epha4	13.8937	0.0481506	3.45999e-44	2.33801e-42	3	1			Greb1l	14.0234	0.0650626	5.60813e-45	3.50566e-43	1	0			Adamts17	OK	3.14234e-24	10.0873	0.0471024	1.96364e-22
Stxbp5l	12.7981	0.0358601	8.39676e-38	5.97238e-36	3	0			Npas2	8.57755	0.0296261	4.84592e-18	1.53266e-16	5	18			Rgs7	14.0009	0.0649713	7.69957e-45	4.79879e-43	31	0			Grin2b	OK	4.11939e-24	10.0607	0.0469692	2.56658e-22
Rps19	12.7388	0.0356276	1.79882e-37	1.27568e-35	8	5			Ralgapa1	13.8793	0.0481012	4.22574e-44	2.8386e-42	1	0			Sntg1	13.972	0.0648364	1.15487e-44	7.17656e-43	1	0			Fat4	OK	4.95303e-24	10.0426	0.0468816	3.07687e-22
Nebl	12.716	0.0356258	2.41057e-37	1.70449e-35	5	0			Map1b	13.8563	0.0480202	5.82956e-44	3.90443e-42	1	0			Pde10a	13.9586	0.0647921	1.39463e-44	8.64099e-43	6	18			Nrcam	OK	5.30042e-24	10.0359	0.0468612	3.28299e-22
Gm48877	4.65953	0.0121258	1.58468e-06	3.28709e-05	6	18			Cacna1e	13.8419	0.0479667	7.11733e-44	4.75296e-42	10	0			Stxbp5l	13.9544	0.0647547	1.47904e-44	9.13711e-43	9	18			Prkce	OK	5.35102e-24	10.0349	0.0468533	3.30461e-22
Eml6	12.5958	0.035288	1.11289e-36	7.82311e-35	2	0			Fgf14	13.7961	0.0477729	1.34474e-43	8.95394e-42	10	0			Lingo1	13.9209	0.0645964	2.3657e-44	1.45719e-42	6	18			Arsb	OK	1.03771e-23	9.96937	0.0465447	6.38982e-22
Erich6b	12.5832	0.0247322	1.30589e-36	9.15302e-35	8	5			Hectd2os	13.7922	0.0477216	1.42009e-43	9.42806e-42	1	0			Chst1	13.9187	0.0646057	2.43992e-44	1.49852e-42	1	0			Rtl4	OK	1.27547e-23	9.94886	0.0464503	7.83095e-22
Hectd2os	12.5094	0.0349689	3.31692e-36	2.31808e-34	5	0			Grin2b	13.7732	0.047726	1.84649e-43	1.22234e-41	10	0			Homer1	13.9021	0.0645182	3.07382e-44	1.88236e-42	6	18			Setbp1	OK	1.3068e-23	9.94644	0.046445	7.99999e-22
Dip2c	12.4754	0.0349541	5.08692e-36	3.53457e-34	3	0			Gabrb2	13.767	0.0477107	2.01315e-43	1.32879e-41	3	1			Maml2	13.8973	0.0644834	3.28931e-44	2.00848e-42	22	0			Sntb2	OK	1.53464e-23	9.93043	0.0463634	9.36751e-22
Tecr	12.4754	0.0349412	5.08698e-36	3.53457e-34	1	5			Ube2e2	13.7599	0.047683	2.22103e-43	1.46177e-41	2	0			Glis3	13.829	0.0641838	8.51849e-44	5.18643e-42	8	0			Spon1	OK	1.60311e-23	9.92608	0.0463404	9.7572e-22
Ust	12.4496	0.0348719	7.02585e-36	4.86768e-34	5	0			Aff2	13.7567	0.0476731	2.31986e-43	1.52242e-41	8	0			Scn2a	13.7999	0.0640427	1.27588e-43	7.7457e-42	2	1			Cacnb2	OK	2.20359e-23	9.89429	0.0461929	1.33733e-21
Rpl28	12.4457	0.0348129	7.3803e-36	5.09856e-34	7	5			Ak5	13.7393	0.047614	2.95146e-43	1.93134e-41	8	0			Plppr4	13.7907	0.0640005	1.44972e-43	8.7758e-42	4	1			Frmd4b	OK	2.36516e-23	9.88721	0.0461661	1.43126e-21
D430041D05Rik	12.4187	0.0347811	1.03432e-35	7.12496e-34	2	0			Slc6a15	13.7278	0.047559	3.45844e-43	2.25661e-41	20	0			Mcc	13.7597	0.0638384	2.22773e-43	1.34468e-41	9	18			Ak5	OK	2.54724e-23	9.87978	0.0461312	1.53703e-21
9530026P05Rik	4.64696	0.0129042	1.68434e-06	3.4818e-05	6	18			Kcnip3	8.2638	0.0285627	7.05526e-17	2.12236e-15	5	18			Tmem132b	13.7403	0.0637749	2.91214e-43	1.75278e-41	1	0			Fam155a	OK	2.96997e-23	9.86438	0.0459996	1.78699e-21
Sgcd	12.3771	0.034643	1.73767e-35	1.19018e-33	2	0			Hmbox1	8.24913	0.0285283	7.97792e-17	2.39359e-15	5	18			Mctp1	13.7263	0.0636794	3.5319e-43	2.11974e-41	11	0			Clvs2	OK	4.37551e-23	9.82542	0.0458726	2.62518e-21
Lgals12	12.3482	0.0267059	2.49201e-35	1.702e-33	2	0			Fam189a1	13.6793	0.0474015	6.74758e-43	4.36522e-41	2	0			Zfpm2	13.7074	0.0635859	4.587e-43	2.74516e-41	2	1			Grm7	OK	4.44539e-23	9.82382	0.0458369	2.65953e-21
Grm5	12.3372	0.0345701	2.8566e-35	1.94548e-33	10	1			Dleu2	7.96223	0.0275289	8.44814e-16	2.40176e-14	5	18			Gadd45b	13.6939	0.0629274	5.52316e-43	3.29606e-41	30	0			Epha5	OK	8.25051e-23	9.76131	0.0455754	4.92202e-21
Cdh9	12.2955	0.0344469	4.78858e-35	3.25204e-33	10	1			Ptprg	13.6235	0.0472106	1.45206e-42	9.34076e-41	10	0			Fbxo10	13.6889	0.0635186	5.91708e-43	3.52117e-41	17	0			Dtnb	OK	9.50202e-23	9.74698	0.0455056	5.65263e-21
Rpl18	12.2556	0.0342837	7.83829e-35	5.30818e-33	4	5			Slc44a5	13.6083	0.0471578	1.78655e-42	1.14601e-40	10	0			Cadm1	13.6723	0.0634393	7.43505e-43	4.41202e-41	29	0			Iqgap2	OK	1.02652e-22	9.73913	0.0454716	6.0894e-21
Rps14	12.2127	0.0341804	1.33008e-34	8.98216e-33	7	5			Clstn2	13.601	0.0471287	1.97433e-42	1.26291e-40	2	0			Atp2b2	13.6636	0.0634129	8.37648e-43	4.95671e-41	2	1			Ehbp1	OK	1.8663e-22	9.67819	0.045183	1.104e-20
Lmo7	4.59331	0.0128057	2.18131e-06	4.44038e-05	6	18			Gm26871	13.5915	0.0470987	2.24916e-42	1.43468e-40	3	1			Hs3st4	13.6574	0.0633726	9.11293e-43	5.37739e-41	1	0			Gabrb1	OK	1.95928e-22	9.67322	0.0451508	1.15576e-20
Stmn3	12.1752	0.0340983	2.10698e-34	1.41491e-32	14	5			Csmd1	13.5755	0.0469726	2.79635e-42	1.77873e-40	3	1			Npas4	13.6511	0.0612349	9.94599e-43	5.85258e-41	6	18			Gabrb2	OK	2.5109e-22	9.64781	0.0450427	1.47701e-20
Sorbs2	12.1709	0.0340972	2.22136e-34	1.48757e-32	10	1			Mbd5	13.5687	0.0470197	3.07013e-42	1.94744e-40	10	0			Add2	13.6176	0.0632021	1.57454e-42	9.23935e-41	1	0			Syne1	OK	3.04508e-22	9.628	0.0449482	1.78625e-20
Atp5b	12.1463	0.0340092	3.00192e-34	2.0047e-32	8	5			Thsd7a	13.5309	0.0468901	5.13442e-42	3.24781e-40	6	0			Rtl4	13.5675	0.0629676	3.12216e-42	1.82698e-40	8	0			Ank3	OK	3.38028e-22	9.61726	0.0448861	1.97737e-20
Ypel3	12.1374	0.033966	3.3458e-34	2.22816e-32	7	5			Grm5	13.5131	0.0468121	6.54607e-42	4.12928e-40	3	1			Actb	13.5658	0.0629556	3.19594e-42	1.86498e-40	3	5			Lncpint	OK	3.8445e-22	9.60401	0.044837	2.2427e-20
Cox6c	12.1264	0.0339556	3.82681e-34	2.54145e-32	4	5			Gmds	13.5017	0.0467834	7.63973e-42	4.80585e-40	10	0			Snhg14	13.5348	0.0627976	4.86949e-42	2.83372e-40	13	18			Ndrg2	OK	4.46807e-22	9.58852	0.0441199	2.59926e-20
Il1rapl2	12.1245	0.0338818	3.91624e-34	2.59367e-32	2	0			Prox1	13.4815	0.0467152	1.00549e-41	6.30775e-40	8	0			Tnr	13.5254	0.0627662	5.5362e-42	3.21282e-40	1	0			Rnf217	OK	5.74168e-22	9.5626	0.0446166	3.33096e-20
Rpl7	12.0268	0.0336485	1.28495e-33	8.48665e-32	7	5			Arsb	13.4669	0.0466632	1.22497e-41	7.66348e-40	6	0			B3galt1	13.5191	0.0627323	6.03113e-42	3.49043e-40	11	0			Pcsk5	OK	5.84689e-22	9.56072	0.0446285	3.38268e-20
Camk2n1	12.0113	0.0336246	1.54903e-33	1.02028e-31	8	5			Mcu	13.4561	0.0466274	1.4176e-41	8.84428e-40	8	0			Sv2c	13.5147	0.062703	6.40054e-42	3.69408e-40	9	18			Gucy1a2	OK	6.08857e-22	9.55653	0.0446088	3.51286e-20
Cpe	12.0099	0.0336153	1.57658e-33	1.03559e-31	8	5			Npas3	13.4339	0.0465243	1.91309e-41	1.1903e-39	2	0			Ptprk	13.4981	0.0626446	8.01825e-42	4.61509e-40	2	1			Kcnh7	OK	6.84685e-22	9.54437	0.0445541	3.93956e-20
Sh3bgrl3	12.0077	0.0335954	1.6181e-33	1.05997e-31	7	5			Arpp21	7.93134	0.0274266	1.084e-15	3.06644e-14	5	18			Gabra5	13.4945	0.0626294	8.42478e-42	4.83587e-40	1	0			Lgi1	OK	7.28799e-22	9.5379	0.044523	4.18196e-20
Tpt1	12	0.0335866	1.77727e-33	1.16107e-31	7	5			Gabra2	13.392	0.0464073	3.36621e-41	2.08302e-39	3	1			Dapk1	13.4368	0.0623573	1.83883e-41	1.05263e-39	8	0			Penk	OK	7.32897e-22	9.53731	0.0437986	4.19404e-20
Rpl13a	11.9991	0.0335887	1.79555e-33	1.16983e-31	7	5			Slc7a14	13.3889	0.0463949	3.51269e-41	2.16778e-39	3	1			Trim9	13.3993	0.0621833	3.05382e-41	1.74341e-39	14	0			Rtn4rl1	OK	7.63178e-22	9.53311	0.0444595	4.35549e-20
Rcbtb1	4.53489	0.0126025	2.88165e-06	5.7492e-05	6	18			Rtl4	13.3845	0.0463778	3.72617e-41	2.29331e-39	1	0			Focad	13.3889	0.0621347	3.513e-41	2.00013e-39	1	0			Ano4	OK	7.65868e-22	9.53275	0.0443759	4.35903e-20
Alcam	11.9435	0.0334429	3.51007e-33	2.27455e-31	2	0			Lrrn1	13.3607	0.0462866	5.1272e-41	3.14708e-39	1	0			Gabbr2	13.375	0.0620672	4.2353e-41	2.40487e-39	8	0			Gm13629	OK	9.70925e-22	9.5081	0.0437816	5.51124e-20
Rpl10	11.9235	0.033363	4.46382e-33	2.88481e-31	7	5			Plppr1	13.3472	0.0462407	6.14725e-41	3.76304e-39	2	0			Ano3	13.3524	0.0619593	5.73534e-41	3.24787e-39	18	0			Ptprn2	OK	1.04515e-21	9.50043	0.0443466	5.91663e-20
Htr4	4.47216	0.0124684	3.87169e-06	7.57976e-05	6	18			Nav2	13.2722	0.0459902	1.67891e-40	1.02499e-38	8	0			Nav2	13.3416	0.0619081	6.63006e-41	3.74447e-39	5	0			Zfp385b	OK	1.11148e-21	9.49402	0.0442947	6.27523e-20
Slc8a1	11.8903	0.033283	6.64356e-33	4.27053e-31	2	0			Ogt	7.905	0.0273324	1.33972e-15	3.78042e-14	5	18			Dpyd	13.3399	0.0619087	6.78279e-41	3.82049e-39	8	0			Ppm1l	OK	1.12552e-21	9.49271	0.0443094	6.33753e-20
Inpp4b	11.8807	0.0332719	7.45139e-33	4.77704e-31	10	1			Gm31615	7.34083	0.0253364	1.06137e-13	2.72485e-12	5	18			Tnik	13.281	0.0616164	1.49216e-40	8.38237e-39	1	0			Synpr	OK	1.40561e-21	9.46952	0.0442029	7.89352e-20
Pnmal2	11.8793	0.0332491	7.57914e-33	4.84601e-31	8	5			Arhgef12	7.22752	0.0249782	2.45945e-13	6.16812e-12	5	18			Arhgef4	13.2634	0.0615467	1.88574e-40	1.05652e-38	31	0			Mbd5	OK	1.43178e-21	9.4676	0.0441929	8.01911e-20
Glra2	4.45206	0.012355	4.25253e-06	8.28485e-05	6	18			Nrg3os	13.135	0.0455124	1.038e-39	6.26983e-38	8	0			Fam222b	13.1941	0.0612249	4.74269e-40	2.65012e-38	1	0			Gm20642	OK	1.61956e-21	9.45471	0.0441278	9.04678e-20
Itgb8	11.796	0.0329288	2.04737e-32	1.30214e-30	10	1			Gucy1a2	13.1133	0.0454357	1.38104e-39	8.31983e-38	1	0			Ext1	13.1908	0.061207	4.95875e-40	2.76352e-38	1	0			Cdh11	OK	1.78144e-21	9.44474	0.0440853	9.9247e-20
Pde4d	11.7853	0.0330037	2.32497e-32	1.47479e-30	3	0			Gabrg3	13.1014	0.0453865	1.61673e-39	9.71401e-38	2	0			Csmd2	13.1751	0.0611412	6.10541e-40	3.39358e-38	1	0			5730522E02Rik	OK	1.84369e-21	9.44114	0.0440717	1.02444e-19
E230016M11Rik	4.41787	0.0122536	4.98394e-06	9.5855e-05	6	18			Map2	13.0981	0.0453857	1.68738e-39	1.01118e-37	12	0			Sorbs1	13.1741	0.061127	6.18254e-40	3.42741e-38	1	0			Epha4	OK	1.84989e-21	9.44079	0.0440697	1.02518e-19
Ctnna2	11.7502	0.0329195	3.52371e-32	2.22345e-30	10	1			Pcsk5	13.0357	0.045166	3.83127e-39	2.28991e-37	2	0			Cxcl12	13.1431	0.0609671	9.32216e-40	5.15435e-38	4	1			Plppr1	OK	2.17994e-21	9.42357	0.043971	1.20492e-19
Cox5b	11.7267	0.0327728	4.64987e-32	2.92638e-30	7	5			Nrxn1	13.0218	0.0450966	4.60099e-39	2.74277e-37	2	0			Efna5	13.1362	0.0609002	1.0217e-39	5.6343e-38	6	18			Samd4	OK	2.40535e-21	9.41324	0.0437968	1.32603e-19
Bcl6	11.7151	0.0327759	5.33131e-32	3.34647e-30	11	0			Arl15	12.8944	0.0446773	2.41938e-38	1.43849e-36	10	0			Magi1	13.0862	0.0607272	1.97417e-39	1.08585e-37	1	0			Dennd1a	OK	2.56294e-21	9.40657	0.0439093	1.40922e-19
Lrfn5	11.6987	0.0327764	6.47198e-32	4.0519e-30	3	0			Dcaf6	12.8839	0.0446397	2.7747e-38	1.64545e-36	2	0			Stag1	13.0856	0.0607094	1.99004e-39	1.09172e-37	2	1			Fstl4	OK	2.90069e-21	9.39355	0.043846	1.59077e-19
1110019D14Rik	4.41768	0.0122497	4.98828e-06	9.58619e-05	6	18			Rasgrf1	12.882	0.0446344	2.84292e-38	1.68153e-36	1	0			Ube2e2	13.063	0.0605979	2.67791e-39	1.46527e-37	24	0			Anks1b	OK	3.3284e-21	9.37905	0.0437598	1.82059e-19
Neurod2	11.6631	0.0326473	9.83282e-32	6.12411e-30	11	0			Arhgap39	12.8622	0.0445634	3.67284e-38	2.16679e-36	1	0			Scn3b	13.0549	0.0605793	2.9781e-39	1.6253e-37	17	0			Plekha5	OK	3.79738e-21	9.36514	0.0437152	2.07174e-19
Xkr4	11.6571	0.0326147	1.05602e-31	6.56018e-30	2	0			Clvs2	12.8045	0.0443628	7.73341e-38	4.55052e-36	1	0			Rbm39	13.0449	0.0604934	3.39878e-39	1.85009e-37	2	1			Fbxl7	OK	3.93598e-21	9.36136	0.0436815	2.1418e-19
4930404N11Rik	4.39516	0.011896	5.53448e-06	0.000106104	6	18			Esrrg	12.8031	0.0443488	7.87432e-38	4.62149e-36	16	0			Dgkz	13.0236	0.0604245	4.48903e-39	2.43727e-37	22	0			Frmd5	OK	5.24304e-21	9.33102	0.0435549	2.8457e-19
Elob	11.6253	0.0325167	1.53196e-31	9.46784e-30	4	5			Cacnb2	12.7741	0.0442558	1.14405e-37	6.69723e-36	2	0			Acvr1c	13.0159	0.0603732	4.96694e-39	2.68981e-37	2	1			Lurap1l	OK	5.35154e-21	9.32885	0.0435242	2.89712e-19
Dpp6	11.6193	0.0325518	1.6443e-31	1.01361e-29	2	0			Syn2	12.7736	0.0442579	1.15094e-37	6.72032e-36	2	0			Adamts6	13.0059	0.0600998	5.66256e-39	3.05866e-37	27	0			Sdk1	OK	7.76998e-21	9.28924	0.0432867	4.19559e-19
Rps10	11.604	0.0324656	1.96707e-31	1.20947e-29	7	5			Grm3	6.89212	0.0237994	2.74841e-12	6.56046e-11	5	18			Pgbd5	12.9986	0.0603189	6.23291e-39	3.35812e-37	1	0			Adgrb3	OK	8.23581e-21	9.28304	0.0432872	4.43575e-19
Ralyl	11.5845	0.0324488	2.46797e-31	1.51358e-29	2	0			Arid5b	6.77812	0.0234103	6.08745e-12	1.42324e-10	5	18			Shisa9	12.9972	0.0603047	6.34814e-39	3.41148e-37	13	18			Galnt13	OK	1.0571e-20	9.25641	0.0432024	5.67892e-19
Rpl12	11.5748	0.0323854	2.76442e-31	1.69108e-29	4	5			Snca	12.739	0.0441369	1.79545e-37	1.04036e-35	8	0			Arhgef3	12.9811	0.060233	7.83249e-39	4.19845e-37	1	0			Cnksr2	OK	1.34928e-20	9.23031	0.0430708	7.23013e-19
Fbxo32	4.28875	0.0118653	8.9839e-06	0.000166884	6	18			Jazf1	12.6848	0.0439474	3.59102e-37	2.0755e-35	8	0			Gpm6a	12.9732	0.0601651	8.6834e-39	4.64276e-37	4	1			Tspan5	OK	1.50959e-20	9.21827	0.0430251	8.06866e-19
Oaz1	11.473	0.0321082	9.01451e-31	5.48653e-29	4	5			Cadps	12.6781	0.0439258	3.91001e-37	2.25415e-35	2	0			Acap2	12.9706	0.0601809	8.98108e-39	4.78976e-37	6	18			Kcnb2	OK	1.58167e-20	9.21327	0.0430015	8.43252e-19
Atp6v0e2	11.4473	0.032037	1.21257e-30	7.36145e-29	1	5			Zfp536	6.76494	0.023368	6.6683e-12	1.55266e-10	5	18			Nfia	12.9572	0.0601157	1.07013e-38	5.69274e-37	8	0			Gria3	OK	1.6515e-20	9.20863	0.0429803	8.78254e-19
Cnih2	11.4375	0.0320014	1.35742e-30	8.22007e-29	4	5			Trank1	6.75628	0.0233411	7.07907e-12	1.64327e-10	5	18			Luc7l2	12.9564	0.0600862	1.0804e-38	5.73293e-37	8	0			Reps2	OK	1.69439e-20	9.20588	0.0429589	8.98794e-19
Calm3	11.4295	0.0319991	1.4899e-30	8.99966e-29	7	5			Atxn1	12.5936	0.0436321	1.14463e-36	6.54911e-35	15	0			Ptprn	12.8765	0.0597455	3.05271e-38	1.61579e-36	9	18			Fras1	OK	1.91859e-20	9.19253	0.0428588	1.01516e-18
Zcchc24	4.23845	0.0112783	1.12534e-05	0.000206364	6	18			Cst3	12.5658	0.0434379	1.62776e-36	9.29005e-35	4	5			Kcnj6	12.8612	0.0596725	3.7209e-38	1.96452e-36	27	0			Cacna2d1	OK	2.23269e-20	9.17621	0.0428194	1.1784e-18
Mycbp2	11.3636	0.0318344	3.17251e-30	1.90676e-28	10	1			Csgalnact1	12.5257	0.0433887	2.70028e-36	1.53727e-34	3	1			Batf3	12.8137	0.0588548	6.86689e-38	3.61645e-36	9	18			Nptx2	OK	2.27338e-20	9.17426	0.0409343	1.19688e-18
Arl6ip5	11.3602	0.0317918	3.2983e-30	1.97741e-28	1	5			Babam2	6.73874	0.0232789	7.98846e-12	1.84871e-10	5	18			Vgll2	12.8019	0.0502895	8.00128e-38	4.20336e-36	6	18			Map2	OK	2.42234e-20	9.16742	0.0427864	1.27212e-18
Gabra4	4.20887	0.0117302	1.28328e-05	0.000234254	6	18			Fbxl7	12.5111	0.0433367	3.24657e-36	1.83908e-34	2	0			Pdzrn4	12.7726	0.0592247	1.16596e-37	6.10996e-36	31	0			Thsd7b	OK	3.71289e-20	9.12126	0.0425383	1.94502e-18
Ccdc171	4.18644	0.0116276	1.41683e-05	0.000257461	6	18			Syn3	12.4375	0.0430832	8.17306e-36	4.61829e-34	3	1			Epb41	12.7393	0.0591043	1.78711e-37	9.34173e-36	2	1			Ptchd4	OK	3.86832e-20	9.11681	0.0425484	2.02141e-18
Frmpd4	11.2241	0.0314411	1.55238e-29	9.23779e-28	2	0			Zfhx4	12.4331	0.0430677	8.63799e-36	4.86892e-34	1	0			Ak5	12.7269	0.0590429	2.09456e-37	1.09218e-35	1	0			Dnajc1	OK	5.20608e-20	9.08456	0.0423972	2.71373e-18
Il1rapl1	11.1946	0.0313565	2.16566e-29	1.28555e-27	3	0			Jmjd1c	6.65945	0.0230057	1.37431e-11	3.13899e-10	5	18			Mkx	12.7006	0.0589288	2.93467e-37	1.52646e-35	1	0			Adamts6	OK	7.3139e-20	9.0475	0.0419915	3.80305e-18
Zfp804b	11.1487	0.0312154	3.63348e-29	2.15154e-27	2	0			Sntb2	12.338	0.0427405	2.82626e-35	1.58521e-33	3	1			Gria4	12.6727	0.0587889	4.18791e-37	2.17297e-35	36	0			Otud7a	OK	7.41776e-20	9.04596	0.0422164	3.84755e-18
Orai2	11.1024	0.0310825	6.10599e-29	3.60674e-27	1	5			Enox1	12.3371	0.0427402	2.86049e-35	1.60047e-33	8	0			Sipa1l3	12.6462	0.0586767	5.87078e-37	3.03867e-35	8	0			Slc4a10	OK	8.46311e-20	9.03155	0.0421481	4.37898e-18
Ndfip1	11.0997	0.0310897	6.29289e-29	3.70802e-27	1	5			Sorbs2os	6.6451	0.0229512	1.5151e-11	3.43986e-10	5	18			Atxn1	12.6251	0.0585638	7.676e-37	3.9633e-35	23	0			2410022M11Rik	OK	9.31756e-20	9.02102	0.0341173	4.80927e-18
Atpaf2	4.17094	0.0115238	1.51671e-05	0.000273953	6	18			Setbp1	12.3279	0.0427086	3.20446e-35	1.78415e-33	2	0			Plpp4	12.6177	0.0584381	8.43278e-37	4.3434e-35	9	18			Cop1	OK	1.05062e-19	9.00786	0.0420327	5.40952e-18
Prdx5	11.0693	0.0309599	8.83447e-29	5.18023e-27	4	5			Galnt14	6.61971	0.0228559	1.79956e-11	4.07757e-10	5	18			Arpc2	12.57	0.0583206	1.5442e-36	7.93415e-35	1	0			Gm31831	OK	1.09792e-19	9.00302	0.0329716	5.6393e-18
Ccser1	11.055	0.0309663	1.03614e-28	6.0608e-27	3	0			Prickle1	6.45764	0.0223043	5.31756e-11	1.1711e-09	5	18			Thsd7a	12.5452	0.058197	2.1118e-36	1.08241e-34	8	0			Cacna2d3	OK	1.28038e-19	8.98614	0.0419351	6.56049e-18
Hecw2	4.17025	0.0116081	1.5213e-05	0.00027437	6	18			Btbd9	12.3038	0.042622	4.31844e-35	2.38688e-33	3	1			Inhba	12.5408	0.0581265	2.23236e-36	1.14143e-34	6	18			Cpe	OK	1.45105e-19	8.97237	0.0418471	7.41693e-18
Atp1b1	11.041	0.0309271	1.21207e-28	7.05551e-27	1	5			Reps2	12.3035	0.0426194	4.33449e-35	2.38995e-33	8	0			Pcsk2	12.5247	0.0581057	2.73417e-36	1.39463e-34	9	18			Arhgap39	OK	1.71566e-19	8.9539	0.04178	8.74821e-18
Tmpo	4.16668	0.0115761	1.54534e-05	0.000278498	6	18			Frmd4b	12.2956	0.0425959	4.77972e-35	2.62907e-33	10	0			Col13a1	12.5088	0.0569377	3.34093e-36	1.7e-34	13	18			Dock3	OK	2.27888e-19	8.92252	0.0416366	1.1592e-17
Pebp1	10.971	0.0307073	2.63382e-28	1.52577e-26	7	5			Dgkg	12.2866	0.0425634	5.34686e-35	2.93394e-33	3	1			Slc2a13	12.4866	0.0579238	4.41516e-36	2.2412e-34	24	0			Maml3	OK	2.48415e-19	8.91297	0.0415897	1.26057e-17
Cnksr2	10.9123	0.0305637	5.03177e-28	2.9079e-26	10	1			Rora	12.2727	0.0425168	6.34663e-35	3.47417e-33	10	0			Ednra	12.4754	0.0573196	5.08622e-36	2.57563e-34	1	0			Gpc3	OK	2.56354e-19	8.90948	0.0414285	1.29773e-17
Glis3	10.9053	0.0305439	5.43678e-28	3.13443e-26	3	0			Robo2	12.269	0.0425014	6.6459e-35	3.62927e-33	3	1			Brinp3	12.4605	0.0578079	6.12634e-36	3.0949e-34	6	18			Atp1a2	OK	3.78333e-19	8.86623	0.0410333	1.91063e-17
Fam13c	4.16468	0.0116018	1.55897e-05	0.000280533	6	18			Scn2a	12.2544	0.0424531	7.95775e-35	4.33526e-33	13	0			Dgkg	12.4503	0.0577566	6.96349e-36	3.5094e-34	2	1			Gm44632	OK	4.07939e-19	8.85783	0.0318799	2.05521e-17
Rpl18a	10.894	0.0304679	6.15241e-28	3.53008e-26	4	5			Pkp4	12.2477	0.0424294	8.6374e-35	4.69429e-33	21	0			Mllt3	12.4492	0.0577581	7.06314e-36	3.55112e-34	8	0			Nfib	OK	4.67546e-19	8.84261	0.041255	2.3499e-17
Gm47357	10.8828	0.0247918	6.96223e-28	3.98521e-26	2	0			Pi4ka	6.44472	0.0222557	5.79065e-11	1.27282e-09	5	18			Dnah9	12.4315	0.0576678	8.81745e-36	4.42258e-34	14	0			Pdgfc	OK	4.77634e-19	8.84022	0.0411904	2.39488e-17
Ccdc85a	10.8643	0.0304317	8.53071e-28	4.87142e-26	2	0			Dtnb	12.222	0.0423389	1.18547e-34	6.41226e-33	1	0			Cdh9	12.379	0.0574172	1.69817e-35	8.49729e-34	2	1			Sv2c	OK	4.9198e-19	8.83692	0.0411848	2.46095e-17
Tmem59l	10.8341	0.0303285	1.1865e-27	6.7594e-26	1	5			Dock11	12.2028	0.0422609	1.5008e-34	8.09862e-33	8	0			Ube3a	12.3566	0.0573135	2.24274e-35	1.11956e-33	5	0			Mmp16	OK	5.62843e-19	8.82187	0.0411587	2.80875e-17
Plcl1	10.8275	0.030327	1.27541e-27	7.2487e-26	3	0			Gpm6a	12.19	0.0422268	1.75719e-34	9.45974e-33	3	1			Akt3	12.3402	0.0572358	2.75246e-35	1.37077e-33	5	0			Samd12	OK	5.7587e-19	8.8193	0.041152	2.86696e-17
Myl6	10.8149	0.0302488	1.46376e-27	8.29956e-26	7	5			Itga8	12.1897	0.0422278	1.76341e-34	9.47086e-33	2	0			Ralyl	12.3095	0.0571008	4.02482e-35	1.99969e-33	8	0			Robo2	OK	6.36079e-19	8.80816	0.0410948	3.15924e-17
Rpl29	10.8089	0.0302391	1.5613e-27	8.83183e-26	7	5			Exoc6b	12.189	0.0422252	1.77935e-34	9.53394e-33	8	0			Ptp4a1.1	12.3015	0.0392021	4.44443e-35	2.20297e-33	4	1			Gm26871	OK	6.38933e-19	8.80766	0.0410937	3.16595e-17
Lurap1l	10.8059	0.0302362	1.61323e-27	9.10415e-26	5	0			Lyst	12.1753	0.0421782	2.10382e-34	1.12461e-32	2	0			Slc4a10	12.3001	0.0570578	4.52548e-35	2.23788e-33	25	0			Fbn1	OK	7.71953e-19	8.78643	0.040917	3.81609e-17
Gpx4	10.7907	0.0301716	1.90451e-27	1.07228e-25	7	5			Kcnb2	12.1663	0.0421467	2.34965e-34	1.25308e-32	3	1			Cenpa	12.2778	0.0565124	5.9562e-35	2.93372e-33	6	18			A830012C17Rik	OK	7.94278e-19	8.78322	0.0394916	3.91726e-17
Unc13c	4.15821	0.0115363	1.60377e-05	0.000286876	6	18			Rere	12.1436	0.0420679	3.10322e-34	1.65109e-32	14	0			Tanc1	12.2778	0.056953	5.96047e-35	2.93372e-33	9	18			Slit1	OK	8.23164e-19	8.77921	0.040954	4.05023e-17
Mdh1	10.7818	0.0301767	2.09908e-27	1.17632e-25	4	5			Atp9b	6.41209	0.0221444	7.17668e-11	1.5639e-09	5	18			C1ql3	12.2506	0.0568322	8.33416e-35	4.09248e-33	4	1			Kansl1	OK	1.02292e-18	8.75473	0.0408487	5.02137e-17
Rab3a	10.7618	0.0301019	2.60767e-27	1.45793e-25	8	5			Dmxl1	12.1233	0.0419968	3.97638e-34	2.10582e-32	1	0			Dmd	12.237	0.0567676	9.85753e-35	4.82927e-33	2	1			Prox1	OK	1.06085e-18	8.75063	0.040825	5.19544e-17
Cntn1	10.7487	0.0301034	3.00655e-27	1.67704e-25	10	1			Dennd1a	12.1203	0.0419867	4.12533e-34	2.17963e-32	10	0			Abcb10	12.2251	0.0566735	1.14129e-34	5.57831e-33	1	0			Tox3	OK	1.08311e-18	8.74828	0.0406969	5.29214e-17
Robo2	10.7407	0.0300811	3.27633e-27	1.82329e-25	10	1			Plekhg5	6.40722	0.0221252	7.4098e-11	1.61161e-09	5	18			Oxr1	12.1691	0.0564509	2.27041e-34	1.10714e-32	35	18			Atp2b1	OK	1.1171e-18	8.7448	0.0407987	5.44563e-17
Rgs16	10.7174	0.0212652	4.21743e-27	2.3416e-25	14	5			Gm20642	12.0924	0.0418859	5.79149e-34	3.04581e-32	8	0			Nexmif	12.1639	0.056427	2.42097e-34	1.17783e-32	13	18			Btbd9	OK	1.15084e-18	8.74144	0.0407801	5.59711e-17
Tek	4.12616	0.0114589	1.84437e-05	0.000327236	6	18			Hecw2	6.38533	0.0220468	8.55117e-11	1.85247e-09	5	18			Rtn3	12.1551	0.0563758	2.69584e-34	1.30854e-32	12	18			Brinp3	OK	1.26412e-18	8.73082	0.040726	6.1339e-17
Gm28258	10.6512	0.0255775	8.60507e-27	4.75574e-25	2	0			Tspan5	12.0089	0.0415996	1.59521e-33	8.35085e-32	1	0			Slc24a3	12.1262	0.0562526	3.83807e-34	1.85868e-32	14	0			Cttnbp2	OK	1.72025e-18	8.69591	0.040565	8.32799e-17
Rpl35a	10.6485	0.0297445	8.8589e-27	4.88479e-25	8	5			Aplp2	6.34343	0.0219032	1.12354e-10	2.42056e-09	5	18			Ralgapa1	12.1209	0.0562251	4.0908e-34	1.97653e-32	1	0			Aff2	OK	1.84239e-18	8.68812	0.0405331	8.89883e-17
Ubc	10.6395	0.0297619	9.75719e-27	5.36779e-25	8	5			Mertk	11.8961	0.0390623	6.20287e-33	3.23231e-31	13	0			Tubb2a	12.1024	0.0561404	5.1299e-34	2.47292e-32	3	5			Kcnq1ot1	OK	1.93858e-18	8.68234	0.040508	9.34203e-17
Mapk1	4.08145	0.0113727	2.23779e-05	0.000391547	6	18			Cntn1	11.8581	0.0410746	9.76522e-33	5.07702e-31	3	1			C1qtnf4	12.0855	0.0560516	6.30154e-34	3.03078e-32	4	1			Csgalnact1	OK	2.11877e-18	8.67223	0.040449	1.0187e-16
Kcnj3	10.4765	0.0293397	5.53976e-26	3.03374e-24	10	1			Fbxw7	6.34007	0.0218942	1.14829e-10	2.47154e-09	5	18			E230014E18Rik	12.0732	0.0394882	7.31417e-34	3.5098e-32	11	0			Slc9a9	OK	2.13933e-18	8.67113	0.040453	1.02624e-16
Tuba1a	10.4601	0.0292586	6.58412e-26	3.59747e-24	8	5			Ppm1l	11.8407	0.0410126	1.20245e-32	6.22324e-31	15	0			Gm13782	12.0667	0.0395063	7.91316e-34	3.78861e-32	1	0			Rapgef4	OK	2.54099e-18	8.65152	0.040363	1.21615e-16
Rpl30	10.4531	0.0292491	7.08851e-26	3.86428e-24	4	5			Slc7a9	11.8379	0.0324379	1.24266e-32	6.41676e-31	1	0			Naa11	12.0632	0.0391325	8.25817e-34	3.94482e-32	8	0			Grm1	OK	2.68437e-18	8.64525	0.0403279	1.28186e-16
Nefl	10.4519	0.0292352	7.184e-26	3.90748e-24	8	5			Rgl1	11.7932	0.040846	2.11546e-32	1.08989e-30	10	0			1700054M17Rik	12.0504	0.038653	9.64499e-34	4.59686e-32	9	18			Nrg3os	OK	2.85598e-18	8.63817	0.0402991	1.36073e-16
H2afz	10.4458	0.0292304	7.65565e-26	4.15462e-24	14	5			Adcy2	11.7594	0.0407325	3.1598e-32	1.62427e-30	3	1			Gm13848	12.0443	0.0394194	1.0391e-33	4.94124e-32	8	0			Exoc6b	OK	3.1034e-18	8.62867	0.0402559	1.47527e-16
Ano2	10.4208	0.0290149	9.9659e-26	5.39617e-24	2	0			Slc9a9	11.7568	0.0407219	3.25747e-32	1.6707e-30	11	0			Ppp1r13b	12.0393	0.0558479	1.10407e-33	5.23838e-32	5	0			Gpnmb	OK	3.4725e-18	8.61581	0.039541	1.64701e-16
Tmem164	4.07872	0.0113368	2.26425e-05	0.00039589	6	18			Fstl4	11.7549	0.0407155	3.33117e-32	1.70466e-30	3	1			4930431P03Rik	12.0366	0.0390781	1.14043e-33	5.3987e-32	8	0			Gm32014	OK	3.61799e-18	8.6111	0.0401425	1.71216e-16
Slc17a7	10.3446	0.0289648	2.21424e-25	1.19355e-23	12	5			Antxr2	11.693	0.0404272	6.92214e-32	3.53433e-30	8	0			Gpm6b	11.7955	0.0547068	2.05944e-32	9.47251e-31	2	1			Astn1	OK	3.92224e-18	8.60184	0.0401291	1.85198e-16
Dbi	10.3412	0.02883	2.29344e-25	1.23348e-23	7	5			Ppfia2	11.6724	0.0404019	8.82128e-32	4.49392e-30	3	1			Adamts19	12.0052	0.0391315	1.66871e-33	7.86424e-32	6	18			Pcdh8	OK	4.27744e-18	8.59189	0.039944	2.01518e-16
Tpi1	10.3271	0.0288773	2.65777e-25	1.42624e-23	7	5			Cttnbp2	11.6699	0.040418	9.07823e-32	4.6145e-30	1	0			Caly	12.0023	0.0556674	1.72835e-33	8.12711e-32	4	1			Gm12525	OK	4.3177e-18	8.59082	0.0318075	2.02961e-16
Plxna4	10.3245	0.0289128	2.72884e-25	1.46111e-23	2	0			Slc24a2	11.6678	0.0404122	9.31261e-32	4.72309e-30	2	0			Il16	11.9948	0.0556018	1.89144e-33	8.8742e-32	19	0			Cdkn3	OK	4.37716e-18	8.58924	0.0362676	2.05298e-16
Tnfrsf11a	4.0561	0.0104928	2.49498e-05	0.000434336	6	18			Diaph2	11.6623	0.0403943	9.93485e-32	5.02748e-30	10	0			Ildr2	11.9596	0.0554734	2.89211e-33	1.35389e-31	14	0			Luc7l2	OK	4.46761e-18	8.58689	0.0400595	2.09074e-16
Rps9	10.2876	0.0287744	4.0081e-25	2.13656e-23	7	5			Nfib	11.6449	0.0403311	1.21853e-31	6.15264e-30	9	0			Lcorl	11.9399	0.0553761	3.66337e-33	1.71114e-31	13	18			Dock10	OK	4.73628e-18	8.58018	0.0400264	2.21156e-16
Pex5l	10.2819	0.0287806	4.25372e-25	2.26247e-23	2	0			Col23a1	11.6309	0.0401642	1.4348e-31	7.22858e-30	22	0			Stard13	11.9099	0.0552395	5.25583e-33	2.44954e-31	16	0			Epha3	OK	5.21419e-18	8.56911	0.0399689	2.42933e-16
Gm14582	10.2596	0.0260452	5.35568e-25	2.84229e-23	11	0			Lmo7	6.31338	0.0218015	1.365e-10	2.92415e-09	5	18			Adcy8	11.8622	0.0549825	9.30207e-33	4.32577e-31	6	18			Nme7	OK	5.29965e-18	8.56724	0.0399641	2.46369e-16
Arf5	10.2444	0.028655	6.26848e-25	3.31939e-23	4	5			Smad3	6.22022	0.0214698	2.48231e-10	5.20028e-09	5	18			Ppp1r9a	11.8562	0.0549899	9.99574e-33	4.63811e-31	11	0			Thsd7a	OK	5.53731e-18	8.56219	0.0399441	2.56851e-16
Atp5j	10.2165	0.0285412	8.36636e-25	4.42057e-23	4	5			Frmd5	11.5558	0.0400248	3.45147e-31	1.72741e-29	9	0			Tiparp	11.8438	0.0548458	1.15917e-32	5.36682e-31	6	18			Lamc3	OK	8.50332e-18	8.51261	0.0348798	3.93564e-16
Rps6ka6	3.93618	0.0108361	4.13936e-05	0.000702785	6	18			Rapgef2	11.5454	0.0399888	3.89185e-31	1.94354e-29	1	0			Phlpp1	11.8429	0.0549325	1.17094e-32	5.40943e-31	1	0			Sdk2	OK	1.29535e-17	8.46368	0.0393446	5.98221e-16
Ywhab	10.1294	0.0283459	2.0464e-24	1.07653e-22	8	5			Sgk1	6.14883	0.0212028	3.90278e-10	8.05749e-09	5	18			Cdh11	11.8309	0.0548748	1.35152e-32	6.23e-31	8	0			Fam107a	OK	1.32706e-17	8.46086	0.038339	6.11521e-16
4930509J09Rik	10.0806	0.0282217	3.36735e-24	1.76756e-22	3	0			Epha5	11.5131	0.0398763	5.66713e-31	2.81773e-29	3	1			Cdr1os	11.6907	0.05422	7.11447e-32	3.22308e-30	2	1			Plpp3	OK	1.36819e-17	8.4573	0.0389518	6.291e-16
Prkg1	10.0394	0.0281132	5.11429e-24	2.67871e-22	2	0			Slc16a10	11.5102	0.0398553	5.85859e-31	2.90658e-29	1	0			Celf1	11.7826	0.0546478	2.39982e-32	1.10141e-30	19	0			Ptprg	OK	1.48612e-17	8.44765	0.0394046	6.81833e-16
Nenf	10.0358	0.0280452	5.30273e-24	2.77137e-22	1	5			B3galt1	11.5001	0.03983	6.59173e-31	3.26319e-29	2	0			Chn1	11.7721	0.0545766	2.71865e-32	1.24502e-30	7	18			Grik4	OK	1.53881e-17	8.44358	0.0393754	7.04474e-16
Col25a1	10.0349	0.028075	5.35513e-24	2.79268e-22	2	0			Ctnna2	11.4888	0.0397885	7.50497e-31	3.70723e-29	3	1			Diaph2	11.7568	0.0545255	3.25887e-32	1.48918e-30	5	0			Rapgef2	OK	1.62748e-17	8.43703	0.0393566	7.4345e-16
Stt3a	3.88705	0.010786	5.07356e-05	0.000851175	6	18			Grm1	11.4822	0.0397659	8.10575e-31	3.99533e-29	2	0			Pcdh8	11.7402	0.0544413	3.96326e-32	1.80714e-30	6	18			Diaph2	OK	1.69001e-17	8.43262	0.0393348	7.70345e-16
Rpl7a	9.99453	0.0279517	8.05244e-24	4.18118e-22	4	5			Msra	11.4525	0.0396655	1.14196e-30	5.61658e-29	8	0			Itga7	11.7075	0.054249	5.8326e-32	2.65377e-30	10	0			Snca	OK	2.02064e-17	8.41169	0.039237	9.19063e-16
Rps6ka3	3.8477	0.0107073	5.96161e-05	0.000991855	6	18			Kmt2c	11.4421	0.0396292	1.28773e-30	6.31985e-29	8	0			Enox1	11.7039	0.0542777	6.08749e-32	2.76377e-30	5	0			Cntnap2	OK	2.15902e-17	8.40392	0.0391991	9.7989e-16
Slit3	9.92793	0.0278007	1.57365e-23	8.13593e-22	2	0			4930419G24Rik	11.4338	0.0395669	1.41674e-30	6.93806e-29	2	0			Itgb8	11.6282	0.0539078	1.4815e-31	6.64027e-30	2	1			Cntn1	OK	2.40232e-17	8.39138	0.0391404	1.08797e-15
Faim2	9.92349	0.0277678	1.6452e-23	8.48762e-22	1	5			Chsy3	11.4323	0.0395954	1.44132e-30	7.0433e-29	3	1			Tgfa	11.6451	0.0539762	1.21493e-31	5.49223e-30	1	0			Hs2st1	OK	2.68888e-17	8.37812	0.0390749	1.21513e-15
Rpl37	9.87761	0.0276045	2.60304e-23	1.34004e-21	8	5			Gtdc1	11.396	0.0394694	2.1878e-30	1.06682e-28	8	0			Dennd1a	11.6357	0.0539604	1.35658e-31	6.11944e-30	10	0			Nfia	OK	2.75914e-17	8.37509	0.0390626	1.24421e-15
Ndufb8	9.87585	0.0276054	2.64922e-23	1.3609e-21	7	5			Nme7	11.3889	0.0394424	2.3759e-30	1.15607e-28	4	5			Stard5	11.6316	0.053902	1.4232e-31	6.40623e-30	1	0			Gm11697	OK	2.84764e-17	8.37137	0.0315455	1.28138e-15
Nbea	9.84236	0.0275607	3.69785e-23	1.89552e-21	3	0			Rims2	11.3813	0.0394183	2.59185e-30	1.25846e-28	3	1			Ndfip1	11.6311	0.0539351	1.43131e-31	6.429e-30	4	1			Slc24a2	OK	3.54939e-17	8.34538	0.0389226	1.59374e-15
Gabrg2	3.78348	0.0105351	7.73253e-05	0.00126979	6	18			Gria3	11.3308	0.0392428	4.61701e-30	2.23699e-28	9	0			Tanc2	11.1937	0.0518958	2.18987e-29	9.30077e-28	2	1			Zfhx4	OK	3.68478e-17	8.34095	0.0388949	1.65102e-15
Inf2	9.83074	0.0273574	4.15036e-23	2.11845e-21	11	0			Grik4	11.3303	0.0392347	4.64425e-30	2.24541e-28	2	0			Scn8a	11.608	0.0538329	1.87687e-31	8.39449e-30	8	0			Pmepa1	OK	4.14316e-17	8.32708	0.0385194	1.85246e-15
C130073E24Rik	3.75384	0.0104132	8.70724e-05	0.0014144	6	18			Kcnh1	6.10101	0.0210614	5.27002e-10	1.07065e-08	5	18			Aff2	11.597	0.0537841	2.13448e-31	9.52646e-30	1	0			Abcb11	OK	4.346e-17	8.32141	0.0314617	1.93903e-15
Cplx2	9.79344	0.027408	6.00665e-23	3.05298e-21	14	5			Akain1	11.326	0.0391862	4.87845e-30	2.34867e-28	1	0			Arid1b	11.5637	0.0536276	3.14686e-31	1.40151e-29	10	0			Dgkg	OK	5.17333e-17	8.30074	0.0387143	2.30328e-15
Ano4	9.77811	0.0271973	6.98983e-23	3.5452e-21	2	0			Fbn1	11.3062	0.0391158	6.1143e-30	2.93745e-28	1	0			Slc44a5	11.5569	0.0535996	3.40619e-31	1.51382e-29	8	0			Gm28055	OK	5.2552e-17	8.29887	0.0307894	2.33479e-15
Rps18	9.76399	0.0272925	8.03528e-23	4.06687e-21	4	5			Rapgef4	11.3009	0.0391382	6.49701e-30	3.11474e-28	3	1			Stac	11.5555	0.0525479	3.46112e-31	1.53499e-29	6	18			Scn2a	OK	5.39546e-17	8.29574	0.0386934	2.39206e-15
Dach2	3.73537	0.0100338	9.37182e-05	0.00151518	6	18			Ndrg2	11.3	0.0388468	6.56108e-30	3.13884e-28	4	5			Fosb	11.5163	0.0508779	5.45756e-31	2.41532e-29	6	18			Il1r1	OK	6.63484e-17	8.27113	0.0385317	2.93536e-15
Gm21798	3.72095	0.0102891	9.92365e-05	0.00159582	6	18			Gfra1	11.255	0.0389633	1.09407e-29	5.22307e-28	2	0			Ctnnd2	11.5134	0.0533864	5.64701e-31	2.49392e-29	30	0			Gtdc1	OK	8.65064e-17	8.23944	0.0384287	3.81916e-15
Trank1	3.66809	0.0102109	0.000122182	0.00192995	6	18			Tanc2	11.2529	0.0389721	1.12002e-29	5.33373e-28	3	1			Hspa8	11.4989	0.0533274	6.68131e-31	2.94453e-29	3	5			Tmem117	OK	9.15131e-17	8.23271	0.0383918	4.03174e-15
Nckap1	9.70408	0.0271678	1.44844e-22	7.26972e-21	5	0			Msi2	6.0729	0.02096	6.28103e-10	1.26801e-08	5	18			Cdk14	11.4428	0.0530608	1.27801e-30	5.62057e-29	26	0			Cdr1os	OK	9.57674e-17	8.22727	0.0383715	4.21037e-15
Ano3	9.69834	0.0271526	1.53226e-22	7.6744e-21	2	0			4930542D17Rik	5.97873	0.0171565	1.1244e-09	2.23039e-08	5	18			Fgf12	11.4393	0.0530466	1.33034e-30	5.83851e-29	27	0			Herc3	OK	1.10027e-16	8.21062	0.0382834	4.8272e-15
Ptch1	3.64661	0.0101147	0.00013286	0.00208356	6	18			Luc7l2	11.2502	0.0389621	1.15545e-29	5.47026e-28	8	0			Tll1	11.4342	0.0524206	1.41018e-30	6.17607e-29	6	18			Myo1e	OK	1.13934e-16	8.20643	0.0351226	4.98823e-15
Ywhah	9.59713	0.0268467	4.10995e-22	2.04994e-20	4	5			Hivep2	11.2424	0.0389348	1.2619e-29	5.96185e-28	10	0			Fry	11.4278	0.0529882	1.51856e-30	6.63692e-29	25	0			Gfod1	OK	1.34401e-16	8.18656	0.0381743	5.87211e-15
Pcp4	9.59144	0.0268362	4.34301e-22	2.16171e-20	7	5			Camta1	5.83447	0.0201373	2.69809e-09	5.18927e-08	5	18			Herc3	11.4002	0.052868	2.08554e-30	9.09605e-29	1	0			Lrrc7	OK	1.52878e-16	8.17103	0.0380841	6.66553e-15
Palmd	9.58885	0.0267897	4.45369e-22	2.21221e-20	5	0			Atrnl1	11.2112	0.0388264	1.79623e-29	8.45117e-28	17	0			Tspan5	11.3958	0.0528459	2.19333e-30	9.54644e-29	12	18			Gpc5	OK	1.5703e-16	8.1678	0.0379343	6.83243e-15
Cox5a	9.57652	0.0267662	5.01871e-22	2.48773e-20	7	5			Kcnq1ot1	11.1825	0.038727	2.48295e-29	1.16581e-27	2	0			Calm1	11.347	0.0525997	3.83789e-30	1.66699e-28	3	5			Ptprz1	OK	1.59858e-16	8.16565	0.0380735	6.94114e-15
Fbxw7	3.64503	0.0101433	0.00013368	0.00209504	6	18			Sh3gl2	11.1276	0.0385333	4.60294e-29	2.15675e-27	3	1			Grina	11.3309	0.0525421	4.61337e-30	1.9997e-28	7	18			Celf4	OK	1.6022e-16	8.16537	0.0380783	6.94255e-15
Rps26	9.56186	0.0267362	5.78308e-22	2.85485e-20	4	5			Astn1	11.1237	0.0385219	4.8114e-29	2.2498e-27	2	0			Sptan1	11.3214	0.0524993	5.13999e-30	2.22339e-28	14	0			Gm45346	OK	1.73456e-16	8.15579	0.0323836	7.50064e-15
Ly6h	9.55345	0.0267368	6.2726e-22	3.09016e-20	1	5			Gpc3	11.1141	0.0384168	5.35538e-29	2.49903e-27	12	0			Psme4	11.3022	0.0524126	6.39666e-30	2.76131e-28	18	0			Lingo1	OK	1.92683e-16	8.14307	0.0379005	8.315e-15
Lrrk2	3.62664	0.0100525	0.000143568	0.00223833	6	18			Samd12	11.1114	0.03848	5.52306e-29	2.57201e-27	2	0			Syndig1	11.2991	0.0523934	6.62909e-30	2.8558e-28	1	0			Atp2b4	OK	1.93416e-16	8.14261	0.0378878	8.32953e-15
Cadm1	9.5378	0.026703	7.29441e-22	3.57887e-20	2	0			Nptn	11.0905	0.0384069	6.97738e-29	3.24263e-27	3	1			Rapgef2	11.287	0.0523335	7.60736e-30	3.27054e-28	8	0			Tanc2	OK	1.96235e-16	8.14086	0.0379658	8.43371e-15
Col6a5	9.53406	0.0224928	7.56223e-22	3.70272e-20	3	0			Trip12	11.0593	0.0382979	9.88461e-29	4.58436e-27	16	0			Golm1	11.2792	0.0522869	8.3104e-30	3.56552e-28	5	0			Rreb1	OK	2.17262e-16	8.12853	0.037889	9.31839e-15
Gm43154	9.52843	0.0265092	7.98371e-22	3.90115e-20	5	0			Galnt13	11.0519	0.0382723	1.07344e-28	4.96836e-27	2	0			Map1b	11.2773	0.0522599	8.49019e-30	3.63525e-28	1	0			Slc16a10	OK	2.53567e-16	8.10978	0.0378013	1.08534e-14
Gabrb2	9.52493	0.0266635	8.25727e-22	4.02663e-20	10	1			Erc1	11.0147	0.0381435	1.62307e-28	7.49706e-27	8	0			Syt10	11.2719	0.0522479	9.02953e-30	3.85834e-28	17	0			Pak3	OK	2.7437e-16	8.10019	0.0377729	1.172e-14
5730522E02Rik	9.52092	0.0266535	8.58237e-22	4.1767e-20	2	0			Ptchd4	11.0132	0.0381384	1.65095e-28	7.61041e-27	1	0			Dtnb	11.2653	0.0522403	9.73891e-30	4.15303e-28	24	0			Cadps	OK	3.24175e-16	8.07987	0.0376794	1.38194e-14
Ppp3ca	9.49953	0.0265985	1.05417e-21	5.11984e-20	10	1			Mrtfb	10.9704	0.0379901	2.65168e-28	1.21988e-26	1	0			Ptk2b	11.2391	0.0521148	1.31076e-29	5.57828e-28	17	0			Kcnk13	OK	3.26042e-16	8.07917	0.0372429	1.3871e-14
Prickle2	9.48753	0.0265589	1.18282e-21	5.73309e-20	2	0			Gpr158	10.9501	0.0379192	3.31958e-28	1.52406e-26	2	0			Gabrg2	11.0982	0.051459	6.40125e-29	2.70238e-27	2	1			Ilvbl	OK	3.48788e-16	8.07094	0.0336599	1.48087e-14
Nrxn1	9.48712	0.0265638	1.18758e-21	5.74461e-20	3	0			Ranbp9	5.69917	0.0196661	6.01978e-09	1.12547e-07	5	18			Epha5	11.1445	0.0516553	3.80727e-29	1.61376e-27	4	1			Hivep2	OK	3.50339e-16	8.0704	0.0376334	1.48446e-14
Thra	9.44493	0.0264278	1.77817e-21	8.58411e-20	14	5			Rps6ka3	5.602	0.0193264	1.05946e-08	1.94409e-07	5	18			2023-09-03	11.1431	0.0516674	3.86997e-29	1.63705e-27	19	0			Dcaf6	OK	4.03917e-16	8.05301	0.0375513	1.70805e-14
Rimbp2	3.62393	0.010084	0.000145078	0.00226041	6	18			Kif26b	10.9224	0.0378174	4.50608e-28	2.05636e-26	2	0			Rabgap1l	10.8949	0.0505094	6.09208e-28	2.48713e-26	2	1			Hipk2	OK	5.86283e-16	8.0073	0.0372926	2.47426e-14
Ndufb9	9.41965	0.026314	2.26297e-21	1.08808e-19	4	5			Sv2c	10.9035	0.0377314	5.54558e-28	2.52568e-26	3	1			Jph1	11.0909	0.0514253	6.94222e-29	2.92489e-27	23	0			Gm45075	OK	6.00112e-16	8.00443	0.0296821	2.52755e-14
Phactr1	9.40573	0.0263294	2.5834e-21	1.23967e-19	5	0			Slit1	10.891	0.0377089	6.36513e-28	2.89315e-26	8	0			Kcnb2	11.0837	0.0513852	7.52461e-29	3.16394e-27	27	0			4930467D21Rik	OK	8.43732e-16	7.96239	0.0364934	3.54654e-14
Atp5h	9.39297	0.0262551	2.91657e-21	1.39676e-19	7	5			Sorl1	10.8903	0.0377076	6.41048e-28	2.90796e-26	1	0			Cntn4	11.072	0.0512774	8.57794e-29	3.59966e-27	6	18			Grip1	OK	8.5413e-16	7.96088	0.0371121	3.58309e-14
Moxd1	9.39073	0.0261582	2.97939e-21	1.42401e-19	5	0			Snhg14	10.8483	0.0375645	1.01543e-27	4.5971e-26	2	0			R3hdm1	11.0716	0.0513282	8.61608e-29	3.60847e-27	8	0			Prex2	OK	9.22326e-16	7.95137	0.0370531	3.86148e-14
Uqcc2	9.39036	0.0262072	2.98978e-21	1.42614e-19	8	5			Pmepa1	10.8372	0.037364	1.14671e-27	5.18112e-26	9	0			Erc1	11.0511	0.0512423	1.0827e-28	4.52542e-27	1	0			Atrnl1	OK	9.3063e-16	7.95026	0.0370696	3.88852e-14
Cacng3	3.5922	0.00998352	0.000163949	0.00251692	6	18			Adcy9	10.8303	0.0375029	1.23718e-27	5.5788e-26	8	0			Cacna1d	11.0469	0.0512174	1.13483e-28	4.73393e-27	5	0			Fth1	OK	9.62317e-16	7.94611	0.0369755	4.01296e-14
Gm816	3.58005	0.00948185	0.000171761	0.00262846	6	18			Zmym2	5.36632	0.0185099	4.01795e-08	7.03821e-07	5	18			Cacng8	11.0271	0.0511282	1.41404e-28	5.88699e-27	11	0			Serpinb8	OK	9.93004e-16	7.94222	0.0302444	4.13274e-14
Insyn2b	9.31885	0.0228387	5.88024e-21	2.7883e-19	5	0			Gm28376	10.7446	0.037204	3.14074e-27	1.41067e-25	1	0			Jmjd1c	11.0199	0.0510928	1.53145e-28	6.3632e-27	9	18			Xkr6	OK	9.99267e-16	7.94144	0.0370257	4.15061e-14
Gm40841	3.52556	0.00980267	0.000211296	0.00317089	6	18			Palmd	10.742	0.0371566	3.23137e-27	1.44852e-25	8	0			Sipa1l1	11.0019	0.0510076	1.87011e-28	7.75507e-27	12	18			Lyst	OK	1.18315e-15	7.92046	0.0369308	4.90472e-14
Tmtc1	9.29273	0.0259961	7.51923e-21	3.55147e-19	5	0			Gm32014	10.7416	0.0371774	3.24544e-27	1.45197e-25	3	1			Lyst	10.9981	0.0509883	1.95129e-28	8.07582e-27	11	0			Dip2c	OK	1.24202e-15	7.91442	0.0368989	5.13862e-14
Psap	9.28414	0.0259816	8.15127e-21	3.84245e-19	1	5			Tle1	5.20415	0.0179457	9.74423e-08	1.6547e-06	5	18			Prkd1	10.9756	0.0508873	2.50309e-28	1.03392e-26	11	0			Hivep3	OK	1.25914e-15	7.91272	0.0368899	5.19924e-14
Tbc1d1	3.49393	0.00969998	0.000237987	0.00352957	6	18			Cdh23	5.13887	0.0172795	1.38198e-07	2.30215e-06	5	18			Slc9a9	10.9715	0.0508703	2.62064e-28	1.08036e-26	31	0			Adcy2	OK	1.39363e-15	7.90008	0.0368352	5.74335e-14
Nsg1	9.21699	0.0257651	1.52775e-20	7.17356e-19	1	5			Ncoa1	10.6988	0.0370454	5.15709e-27	2.2937e-25	10	0			Icam5	10.9636	0.0508325	2.86049e-28	1.17693e-26	4	1			Ppp4r4	OK	1.5245e-15	7.88888	0.0367675	6.27042e-14
Atp5g1	9.20331	0.0257031	1.73542e-20	8.13281e-19	7	5			Adcy1	10.6953	0.0370323	5.35345e-27	2.37639e-25	4	5			Agap1	10.9619	0.050826	2.91407e-28	1.19664e-26	1	0			Grm5	OK	1.5338e-15	7.88812	0.0367551	6.29637e-14
Ndufs7	9.19388	0.0256864	1.89456e-20	8.86131e-19	4	5			Chn2	5.00335	0.0171691	2.81713e-07	4.54011e-06	5	18			App	10.9608	0.0508119	2.9494e-28	1.2088e-26	4	1			Esrrg	OK	1.70127e-15	7.87518	0.0366992	6.97026e-14
Akain1	9.16295	0.0256041	2.52497e-20	1.1787e-18	5	0			Gm45631	10.6729	0.0303568	6.81444e-27	3.01317e-25	6	0			Arid5b	10.9496	0.0507609	3.33554e-28	1.3644e-26	6	18			Gm17167	OK	1.75519e-15	7.87128	0.0294561	7.17717e-14
Col23a1	9.1487	0.0254423	2.88104e-20	1.34231e-18	5	0			Gm37406	10.6546	0.0305489	8.29356e-27	3.6601e-25	14	0			Gabrb2	10.8157	0.0501436	1.45041e-27	5.84212e-26	2	1			Magi2	OK	1.80225e-15	7.86797	0.0366498	7.35534e-14
Scg5	9.14695	0.025584	2.92821e-20	1.36165e-18	1	5			Gm31831	10.6528	0.0302951	8.46316e-27	3.72772e-25	6	0			Nell1	10.893	0.0497452	6.22416e-28	2.53614e-26	6	18			Spock1	OK	1.84885e-15	7.86477	0.0362594	7.53095e-14
Stxbp3	3.47685	0.00965467	0.000253673	0.00374605	6	18			Il1r1	10.613	0.0367224	1.29584e-26	5.69669e-25	1	0			Prkg1	10.8888	0.0504696	6.51559e-28	2.64976e-26	11	0			Thbd	OK	2.27628e-15	7.83869	0.029234	9.25408e-14
Dock4	9.13899	0.0255826	3.15205e-20	1.46009e-18	3	0			Scn8a	10.5805	0.0366338	1.83589e-26	8.05528e-25	1	0			Pde4dip	10.8762	0.0504205	7.48265e-28	3.03718e-26	12	18			Cacna1e	OK	2.60855e-15	7.82156	0.03646	1.05845e-13
Ndufc2	9.1347	0.0255286	3.27953e-20	1.51622e-18	1	5			Sema3a	4.98488	0.0170361	3.09994e-07	4.96776e-06	5	18			Dst	10.8555	0.0503302	9.38624e-28	3.80251e-26	1	0			Gmds	OK	2.66669e-15	7.81879	0.0364464	1.07996e-13
Rps15a	9.13226	0.0255191	3.35432e-20	1.54782e-18	7	5			Pde7b	10.5728	0.0366072	1.9915e-26	8.7045e-25	2	0			Pcsk1n	10.832	0.050193	1.21456e-27	4.91093e-26	4	1			Mtmr12	OK	2.87842e-15	7.80916	0.0363941	1.16347e-13
Me3	9.12162	0.0255251	3.7005e-20	1.70428e-18	5	0			Myo5b	10.5705	0.0365803	2.04222e-26	8.90908e-25	2	0			Rtn4	10.8305	0.050211	1.23461e-27	4.98242e-26	4	1			Mylk3	OK	3.41292e-15	7.78767	0.0351891	1.37687e-13
Npdc1	9.10905	0.0254881	4.15543e-20	1.91015e-18	1	5			Sorbs1	10.566	0.0365845	2.14153e-26	9.32447e-25	8	0			Cpne4	10.7906	0.0500277	1.90704e-27	7.6376e-26	2	1			Fbxl17	OK	3.63015e-15	7.77986	0.0362704	1.46171e-13
2010300C02Rik	9.10281	0.0254782	4.40141e-20	2.01935e-18	5	0			Sybu	10.5543	0.0365436	2.42572e-26	1.05417e-24	2	0			Mgat5b	10.795	0.0500363	1.81651e-27	7.30278e-26	17	0			Add2	OK	3.73574e-15	7.77624	0.0362503	1.50135e-13
Gm45631	9.09617	0.0187141	4.67873e-20	2.1425e-18	2	0			Magi1	10.5484	0.0365214	2.58296e-26	1.12037e-24	1	0			Synpr	10.7927	0.0500209	1.86406e-27	7.47966e-26	27	0			Pigk	OK	3.95196e-15	7.76911	0.0362167	1.58522e-13
Gramd1b	3.47613	0.00965785	0.000254353	0.00375147	6	18			4930532I03Rik	10.5399	0.0364854	2.82866e-26	1.22461e-24	3	1			Inpp4b	10.6793	0.0495092	6.35871e-27	2.50379e-25	2	1			Ctnna2	OK	4.06956e-15	7.76539	0.0361957	1.62929e-13
Pcdh10	9.08877	0.0252455	5.00834e-20	2.28473e-18	5	0			Grip1	10.5297	0.0364535	3.15266e-26	1.36229e-24	2	0			Snca	10.7624	0.0498945	2.5896e-27	1.03515e-25	3	5			R3hdm1	OK	4.67158e-15	7.74789	0.0361203	1.86677e-13
Gm50203	9.06507	0.0209914	6.22615e-20	2.8349e-18	4	5			Adamts6	10.5129	0.0362763	3.76612e-26	1.62428e-24	1	0			Npnt	10.7529	0.0498337	2.87103e-27	1.14547e-25	1	0			Rasgrf1	OK	4.82602e-15	7.74376	0.036101	1.92483e-13
Rpl36al	8.98505	0.0250803	1.29307e-19	5.87651e-18	7	5			Kif21a	10.4982	0.0363456	4.40294e-26	1.89534e-24	1	0			Itm2c	10.7226	0.0497087	3.98552e-27	1.58712e-25	4	1			Gabrb3	OK	4.90215e-15	7.74177	0.0360804	1.9515e-13
Thy1	8.9813	0.0251123	1.33797e-19	6.06906e-18	1	5			Acyp2	10.4541	0.0361836	7.01633e-26	3.01464e-24	8	0			Dmxl1	10.7205	0.0497006	4.07966e-27	1.62155e-25	27	0			Tiam1	OK	5.16206e-15	7.7352	0.0360608	2.05109e-13
Maml2	8.94181	0.0250282	1.91415e-19	8.66631e-18	2	0			Tox3	10.4421	0.036091	7.96577e-26	3.41613e-24	2	0			Nhsl2	10.7171	0.049684	4.23098e-27	1.67853e-25	13	18			Fbn2	OK	5.5535e-15	7.7259	0.0358568	2.20247e-13
Atpif1	8.92675	0.024963	2.19351e-19	9.91243e-18	4	5			Rabgap1l	10.4377	0.0361386	8.33759e-26	3.56887e-24	3	1			Map2	10.7111	0.0496523	4.51448e-27	1.7862e-25	1	0			Rgs7	OK	5.84412e-15	7.7194	0.0359834	2.31337e-13
Oxr1	8.90774	0.024928	2.60409e-19	1.17458e-17	2	0			Rbfox2	10.4367	0.0361347	8.4316e-26	3.60233e-24	10	0			Rasl10a	10.711	0.0496529	4.51935e-27	1.7862e-25	4	1			Lrba	OK	5.97662e-15	7.71654	0.0359727	2.36138e-13
Drd1	3.44365	0.00940953	0.000286957	0.00418358	6	18			Pan3	10.4324	0.0361197	8.81496e-26	3.75907e-24	10	0			Nup93	10.6888	0.04955	5.74097e-27	2.26478e-25	21	0			Lin7a	OK	6.02855e-15	7.71543	0.0359152	2.37744e-13
Lncpint	8.9039	0.0249191	2.69598e-19	1.21148e-17	3	0			Csmd2	10.4162	0.03606	1.04575e-25	4.45117e-24	1	0			Hecw1	10.6536	0.0493887	8.38966e-27	3.2729e-25	2	1			St5	OK	6.33863e-15	7.70904	0.0359103	2.49505e-13
Ndrg2	8.8969	0.0247771	2.87141e-19	1.2879e-17	8	5			Pclo	10.4086	0.0360374	1.13281e-25	4.81275e-24	2	0			Dgat2	10.6653	0.0494374	7.39625e-27	2.90689e-25	1	0			Pkp4	OK	6.5709e-15	7.70444	0.0359156	2.58165e-13
Zfhx4	8.89131	0.0248692	3.01952e-19	1.35181e-17	5	0			Lrrc7	10.4054	0.0360155	1.17085e-25	4.96512e-24	10	0			Gucy1a2	10.6644	0.0494367	7.47096e-27	2.93079e-25	1	0			Chsy3	OK	6.93938e-15	7.69747	0.0358832	2.72135e-13
Mef2c	3.38894	0.00942654	0.000350821	0.00502096	6	18			Plxdc2	4.96614	0.017115	3.41494e-07	5.44573e-06	5	18			Necab3	10.6562	0.0492566	8.15416e-27	3.19285e-25	9	18			Pclo	OK	7.00755e-15	7.69622	0.035878	2.74297e-13
Arl6ip1	8.86982	0.0248077	3.66333e-19	1.63396e-17	1	5			Mroh2a	10.3916	0.031197	1.35443e-25	5.72229e-24	2	0			Areg	10.6546	0.0420281	8.29433e-27	3.24171e-25	6	18			Gfra1	OK	7.31545e-15	7.69072	0.0358227	2.85818e-13
Rps25	8.85242	0.0247401	4.28227e-19	1.90648e-17	8	5			Tlk1	4.93635	0.0170139	3.98001e-07	6.28521e-06	5	18			Fut8	10.5006	0.0486756	4.29016e-26	1.6284e-24	2	1			Cdh2	OK	7.84401e-15	7.68179	0.03581	3.05902e-13
Gm15948	8.83916	0.0225425	4.82201e-19	2.14281e-17	5	0			Gm4128	4.89304	0.0164424	4.96458e-07	7.73809e-06	5	18			Arl15	10.6494	0.0493695	8.77787e-27	3.41802e-25	8	0			Elmod1	OK	8.45805e-15	7.67213	0.0357629	3.29238e-13
Trabd2b	8.83136	0.0246572	5.1707e-19	2.29352e-17	2	0			Rbfox1	10.3833	0.0359239	1.47729e-25	6.20678e-24	2	0			Sec24d	10.6486	0.0493505	8.85174e-27	3.44042e-25	1	0			Dock11	OK	9.17603e-15	7.66168	0.0356947	3.56528e-13
Plagl1	3.37484	0.00919798	0.0003693	0.00525345	6	18			Gm43016	4.8706	0.0159713	5.56296e-07	8.64118e-06	5	18			Unc80	10.6482	0.0493576	8.89292e-27	3.45006e-25	5	0			Dmxl1	OK	1.00984e-14	7.64937	0.035657	3.91642e-13
Grcc10	8.81083	0.0246254	6.21112e-19	2.74488e-17	4	5			Tmpo	4.86344	0.0167258	5.76806e-07	8.9354e-06	5	18			Clvs2	10.6308	0.0492825	1.07148e-26	4.14922e-25	14	0			Kcnab1	OK	1.11488e-14	7.63663	0.0355971	4.31584e-13
Camk2b	8.80189	0.0246314	6.72625e-19	2.96708e-17	11	0			Ascc3	10.3388	0.0357923	2.35251e-25	9.8296e-24	2	0			Aldoa	10.6131	0.0491982	1.29511e-26	5.00602e-25	3	5			Nptn	OK	1.47492e-14	7.6005	0.0354274	5.69914e-13
Pgrmc1	8.79509	0.0245984	7.14652e-19	3.14669e-17	12	5			Tnrc6c	10.326	0.0357497	2.68756e-25	1.1209e-23	10	0			5730522E02Rik	10.6008	0.0491404	1.47647e-26	5.6966e-25	18	0			Mir100hg	OK	1.69209e-14	7.58271	0.0346636	6.52585e-13
Mctp1	8.78879	0.0245974	7.55925e-19	3.32234e-17	3	0			A230057D06Rik	10.3109	0.0356953	3.14423e-25	1.30896e-23	9	0			2900026A02Rik	10.5854	0.0489951	1.74138e-26	6.70637e-25	21	0			Pja2	OK	1.69507e-14	7.58248	0.0353407	6.52585e-13
Zfp433	8.78695	0.0226031	7.6835e-19	3.37078e-17	10	1			Kcnk1	4.82766	0.0166289	6.90726e-07	1.05921e-05	5	18			Iqgap2	10.5782	0.049033	1.8796e-26	7.2255e-25	1	0			Magi1	OK	1.7088e-14	7.58143	0.0353353	6.56671e-13
Ctxn1	8.77794	0.0245398	8.32491e-19	3.64552e-17	14	5			Ankrd17	10.2915	0.0356304	3.84747e-25	1.59589e-23	18	0			Eef1a1	10.5737	0.0490107	1.97377e-26	7.57367e-25	3	5			Brca1	OK	1.82855e-14	7.57264	0.0285739	7.01412e-13
Edf1	8.74918	0.0244259	1.07457e-18	4.69706e-17	4	5			Lrba	10.2671	0.0355451	4.95864e-25	2.05306e-23	2	0			Sh3bp5	10.5633	0.0489646	2.20555e-26	8.44765e-25	16	0			Trio	OK	1.9458e-14	7.56457	0.0352576	7.4503e-13
Zmiz1	3.36172	0.00933431	0.000387294	0.00548025	6	18			Kcnh5	10.2437	0.0354364	6.31751e-25	2.61093e-23	1	0			Robo1	10.5483	0.0488945	2.58704e-26	9.89085e-25	27	0			Rit2	OK	1.96563e-14	7.56325	0.0352526	7.51255e-13
Atp5o	8.68238	0.0242641	1.93793e-18	8.44016e-17	4	5			Cnih3	10.2402	0.0354356	6.54707e-25	2.70091e-23	1	0			Fgfr1	10.5408	0.0488204	2.80075e-26	1.06885e-24	14	0			Med18	OK	1.97198e-14	7.56283	0.0334494	7.52317e-13
Mif	8.67174	0.0241915	2.12777e-18	9.25023e-17	8	5			Pcdhac2	4.74482	0.0158771	1.04344e-06	1.56632e-05	5	18			Exoc4	10.5331	0.0488222	3.04152e-26	1.15864e-24	8	0			Gm28376	OK	2.10595e-14	7.55428	0.0352092	8.01976e-13
Gm26871	8.66986	0.0242636	2.16322e-18	9.38735e-17	10	1			Tmem135	10.1775	0.0352322	1.2497e-24	5.13683e-23	15	0			St18	10.5049	0.0486962	4.10193e-26	1.55977e-24	6	18			Tmem178b	OK	2.15572e-14	7.55124	0.0351765	8.19444e-13
Selenow	8.66335	0.0241993	2.29051e-18	9.92181e-17	4	5			Pakap.1	10.1757	0.0352117	1.27227e-24	5.22022e-23	15	0			Tmcc1	10.4739	0.0485485	5.69288e-26	2.15308e-24	2	1			Crim1	OK	2.16884e-14	7.55045	0.0351675	8.22946e-13
Sncb	8.64436	0.0241603	2.7054e-18	1.16979e-16	8	5			Dach1	10.1362	0.0350197	1.90842e-24	7.81627e-23	2	0			Vgf	10.4864	0.0484057	4.9861e-26	1.88916e-24	29	0			Glcci1	OK	2.37815e-14	7.53844	0.0351251	9.00744e-13
Shisa9	8.64065	0.0241825	2.7948e-18	1.20628e-16	2	0			Nr4a3	10.1359	0.0347717	1.91485e-24	7.82853e-23	21	0			Parp8	10.2676	0.0475746	4.93191e-25	1.81319e-23	2	1			Dpp10	OK	2.39506e-14	7.53751	0.0350156	9.05521e-13
Calb1	8.63868	0.0241562	2.84335e-18	1.22503e-16	5	0			Tcf12	10.1276	0.0350605	2.08404e-24	8.50498e-23	2	0			Grin1	10.4498	0.048433	7.34364e-26	2.77242e-24	8	0			Fmn1	OK	2.44935e-14	7.53459	0.035082	9.24388e-13
Gm3510	3.35479	0.00926471	0.000397123	0.00560284	6	18			Slc4a7	10.1265	0.0350555	2.10658e-24	8.58156e-23	1	0			Cyp7b1	10.4447	0.0484141	7.74964e-26	2.92046e-24	19	0			Sh3gl2	OK	2.56708e-14	7.52846	0.0350852	9.67085e-13
Robo1	8.63353	0.0241137	2.97446e-18	1.27694e-16	3	0			Crebbp	10.1149	0.0350156	2.37135e-24	9.64291e-23	15	0			Rbfox2	10.4328	0.0483599	8.78465e-26	3.3046e-24	16	0			Ppm1h	OK	2.80057e-14	7.51708	0.0350314	1.05317e-12
Gm11728	8.63139	0.0240187	3.03063e-18	1.29874e-16	11	0			Anks1b	10.1121	0.0349984	2.44042e-24	9.90609e-23	10	0			Lncpint	10.4274	0.0483335	9.29962e-26	3.49208e-24	6	18			Gpr158	OK	2.89593e-14	7.5127	0.0350158	1.08708e-12
Cisd1	8.60951	0.0240722	3.66857e-18	1.56933e-16	1	5			Setd5	10.1092	0.0349957	2.51451e-24	1.01887e-22	1	0			Asic2	10.4057	0.0482336	1.16809e-25	4.37848e-24	8	0			Camk1d	OK	3.22488e-14	7.49861	0.0349493	1.20841e-12
Rps17	8.59678	0.0240068	4.09905e-18	1.75036e-16	7	5			Gm34567	4.73703	0.0162985	1.08437e-06	1.62455e-05	5	18			Rnf165	10.4029	0.048218	1.20215e-25	4.49815e-24	17	0			Nhsl2	OK	3.26748e-14	7.49689	0.0349328	1.2222e-12
Tnik	8.58989	0.0240397	4.3528e-18	1.85542e-16	3	0			Mmp16	10.0929	0.0349378	2.97074e-24	1.19946e-22	3	1			Ssh2	10.3729	0.0480813	1.64639e-25	6.14946e-24	35	18			Ctnna3	OK	3.48177e-14	7.48856	0.0348877	1.30005e-12
Asap1	3.32665	0.00924131	0.000439489	0.00612153	6	18			Rab27b	10.0875	0.0349012	3.13597e-24	1.26393e-22	8	0			Dusp1	10.3691	0.0462232	1.71441e-25	6.39217e-24	6	18			Pan3	OK	3.58889e-14	7.48458	0.0348832	1.33767e-12
Epb41l3	3.32111	0.00921114	0.000448294	0.00622973	6	18			Dync1i1	10.085	0.0349117	3.21724e-24	1.2944e-22	12	0			Tmsb4x	10.366	0.0480361	1.77009e-25	6.58811e-24	3	5			Nrxn1	OK	4.32398e-14	7.46007	0.0347318	1.60881e-12
Cfl1	8.53356	0.0238452	7.09551e-18	3.00852e-16	4	5			Nsf	10.0836	0.0349075	3.2655e-24	1.3115e-22	1	0			Eml5	10.3604	0.0480178	1.87774e-25	6.97646e-24	13	18			Gabra4	OK	4.39956e-14	7.45778	0.0347576	1.63404e-12
Mast3	8.495	0.023755	9.89669e-18	4.18884e-16	1	5			Ifi203	10.0551	0.0289416	4.36172e-24	1.74868e-22	4	5			Fras1	10.3598	0.0480037	1.88963e-25	7.00827e-24	9	18			Cpsf6	OK	4.56424e-14	7.45294	0.0347317	1.69222e-12
Ptma	8.48319	0.0237199	1.09549e-17	4.6286e-16	7	5			Zfand2b	4.64644	0.0155617	1.68859e-06	2.45703e-05	5	18			Myt1l	10.3362	0.0478992	2.41782e-25	8.95147e-24	8	0			Ubr5	OK	4.69193e-14	7.4493	0.0347154	1.73651e-12
Thsd1	3.19171	0.00857521	0.000707174	0.00936187	6	18			Pcdh17	4.63088	0.0159544	1.82055e-06	2.63893e-05	5	18			Sybu	10.3299	0.0478753	2.58041e-25	9.53664e-24	11	0			Atp1b1	OK	4.80182e-14	7.44624	0.0347035	1.77406e-12
Rpl5	8.45729	0.0236334	1.36837e-17	5.76129e-16	4	5			Akt3	10.0197	0.0346831	6.24102e-24	2.4872e-22	2	0			Rreb1	10.3118	0.0477941	3.11553e-25	1.14942e-23	1	0			Arc	OK	5.06387e-14	7.43923	0.0320057	1.8676e-12
Abcd2	3.12251	0.00865245	0.000896574	0.011508	6	18			Foxp1	10.0196	0.0346848	6.24749e-24	2.4872e-22	19	0			Edil3	10.2686	0.047595	4.87823e-25	1.79659e-23	27	0			Rere	OK	5.77099e-14	7.42194	0.0345898	2.12467e-12
Serpinb8	3.09201	0.00799656	0.000994025	0.0125974	6	18			Adam22	10.0004	0.0346182	7.58721e-24	3.01529e-22	13	0			Rgs6	10.2615	0.047538	5.25162e-25	1.92736e-23	2	1			Gpm6b	OK	5.94211e-14	7.41807	0.03457	2.18385e-12
Il1r1	8.41354	0.0235121	1.98913e-17	8.33113e-16	5	0			Iqsec3	4.59893	0.0158073	2.12332e-06	3.0564e-05	5	18			Glcci1	10.0686	0.046656	3.80201e-24	1.35982e-22	2	1			Ptgs2	OK	6.87636e-14	7.3987	0.0341703	2.52281e-12
Epha6	8.39382	0.0234871	2.35297e-17	9.83785e-16	3	0			Gdpd2	4.54751	0.0143645	2.71418e-06	3.86537e-05	5	18			Trpm7	10.2569	0.0475405	5.50969e-25	2.01856e-23	14	0			Jazf1	OK	7.07129e-14	7.39498	0.0344608	2.58981e-12
Lrpap1	8.38986	0.0234561	2.43366e-17	1.01576e-15	1	5			Dock10	9.9579	0.0344697	1.16468e-23	4.60453e-22	3	1			Kcnq1ot1	10.2512	0.0475105	5.84527e-25	2.13779e-23	29	0			Ndst4	OK	9.76202e-14	7.35202	0.0342533	3.56907e-12
Stard8	3.08151	0.00845611	0.00102976	0.0129915	6	18			Arhgap21	4.54333	0.0156501	2.76857e-06	3.93545e-05	5	18			Ncam1	10.2039	0.0472803	9.51886e-25	3.47529e-23	22	0			Scg2	OK	9.96353e-14	7.34928	0.0342125	3.63643e-12
Greb1l	8.364	0.0233704	3.03135e-17	1.26084e-15	2	0			Pgm2l1	9.94575	0.0344178	1.31595e-23	5.18456e-22	9	0			Trp53bp1	10.1987	0.0472631	1.00477e-24	3.66202e-23	1	0			Naaladl2	OK	1.0833e-13	7.33809	0.0341858	3.94694e-12
Tdrd5	8.35217	0.0232398	3.35097e-17	1.39138e-15	5	0			Gm49893	4.52033	0.0146896	3.08723e-06	4.35579e-05	5	18			Nrgn	10.1793	0.0471476	1.22612e-24	4.46104e-23	3	5			Flrt2	OK	1.1306e-13	7.33237	0.0341426	4.11215e-12
Rab8b	3.0762	0.00852396	0.00104828	0.0132084	6	18			St5	9.90007	0.034254	2.07992e-23	8.16621e-22	8	0			Cdh18	10.1632	0.0470866	1.44739e-24	5.25704e-23	12	18			Ncam1	OK	1.27187e-13	7.31658	0.0340945	4.618e-12
Polr2b	3.05941	0.00846356	0.00110886	0.0139207	6	18			Otud7a	9.88854	0.0342297	2.33384e-23	9.14738e-22	2	0			Tdrd5	10.1387	0.0468521	1.86043e-24	6.74558e-23	1	0			Akain1	OK	1.27632e-13	7.31611	0.0340239	4.62617e-12
Rps20	8.3165	0.0232235	4.53014e-17	1.87129e-15	4	5			Gm20757	9.88387	0.0274806	2.44536e-23	9.56801e-22	18	0			Slc35f3	10.1374	0.0469809	1.88506e-24	6.82313e-23	21	0			Unc80	OK	1.33271e-13	7.3103	0.0340656	4.82226e-12
Slc4a10	8.31235	0.0232589	4.69126e-17	1.93452e-15	10	1			Chd7	4.39481	0.0151246	5.54351e-06	7.5909e-05	5	18			Pcdh19	10.137	0.0469788	1.89229e-24	6.83755e-23	27	0			Ppfia2	OK	1.35372e-13	7.3082	0.0340071	4.88988e-12
Zfp385b	8.31025	0.0232259	4.77489e-17	1.96564e-15	10	1			Tmem117	9.87004	0.0341625	2.80725e-23	1.09342e-21	8	0			Rps6ka2	10.1186	0.0468879	2.28459e-24	8.24097e-23	1	0			Pde3a	OK	1.4016e-13	7.30353	0.0305785	5.05417e-12
Actg1	8.30348	0.0232068	5.05519e-17	2.07747e-15	8	5			Rtn3	9.86998	0.034165	2.80893e-23	1.09342e-21	18	0			Zbtb16	10.1059	0.0468367	2.60139e-24	9.36766e-23	22	0			B3galt1	OK	1.42915e-13	7.30091	0.0340193	5.14471e-12
Naa11	8.27797	0.0198281	6.26444e-17	2.57002e-15	2	0			Mctp1	9.85697	0.0341168	3.19758e-23	1.24258e-21	3	1			Cdh2	10.0958	0.0467896	2.88227e-24	1.03614e-22	16	0			Palmd	OK	1.64722e-13	7.28178	0.0338704	5.91958e-12
Csgalnact1	8.272	0.0231304	6.58635e-17	2.69749e-15	10	1			Bcas3	9.8283	0.0340194	4.25193e-23	1.64949e-21	8	0			Mrtfa	10.0891	0.0467585	3.08688e-24	1.10781e-22	1	0			Btrc	OK	1.67293e-13	7.27969	0.0339164	6.00174e-12
Rhbdl3	8.24875	0.0229071	8.00314e-17	3.27217e-15	5	0			Nipbl	9.81896	0.0339872	4.66518e-23	1.80672e-21	15	0			Kansl1l	10.0734	0.0466837	3.62153e-24	1.29747e-22	13	18			Fst	OK	1.78148e-13	7.2712	0.0331698	6.38031e-12
Cotl1	8.24715	0.022799	8.11106e-17	3.31066e-15	5	0			Gm43154	9.81334	0.033865	4.93221e-23	1.9069e-21	22	0			Tead1	9.7698	0.0452687	7.58731e-23	2.61595e-21	2	1			Klf12	OK	1.95603e-13	7.25857	0.0338202	6.99354e-12
Ppm1e	8.23697	0.0230484	8.83159e-17	3.59865e-15	5	0			Kalrn	9.78841	0.0338734	6.31346e-23	2.43678e-21	1	0			Gria3	10.0506	0.0465662	4.56369e-24	1.62947e-22	8	0			Adcy1	OK	2.29092e-13	7.23716	0.0337195	8.1653e-12
Ndufs5	8.22499	0.022979	9.75997e-17	3.97021e-15	4	5			Rhbdl3	9.78687	0.0337835	6.4104e-23	2.47001e-21	4	5			Gnaq	10.0216	0.0464406	6.12562e-24	2.18346e-22	20	0			Bcl11b	OK	2.29151e-13	7.23712	0.0337165	8.1653e-12
Mapk10	8.22374	0.0230099	9.86258e-17	4.00517e-15	2	0			Gphn	9.78309	0.033862	6.65426e-23	2.55964e-21	2	0			Cntn3	9.96608	0.0461841	1.07262e-23	3.81685e-22	13	18			Adcy9	OK	2.33183e-13	7.23476	0.0337106	8.29493e-12
Tomm20	8.21218	0.0229589	1.08603e-16	4.40291e-15	1	5			Pten	9.77485	0.0338326	7.2182e-23	2.77189e-21	8	0			Tjp1	9.92983	0.0460138	1.54391e-23	5.48467e-22	20	0			Msra	OK	2.59499e-13	7.22023	0.033642	9.21548e-12
Gm34354	8.1909	0.0209481	1.29645e-16	5.24714e-15	3	0			Kcnmb2	9.77193	0.0336198	7.42958e-23	2.84826e-21	2	0			Gtdc1	9.91704	0.0459565	1.75511e-23	6.22444e-22	31	0			Snhg14	OK	2.67082e-13	7.21631	0.0336217	9.46881e-12
Tuba4a	8.18481	0.0228554	1.36365e-16	5.50983e-15	8	5			Tsga10	9.74817	0.0337346	9.39125e-23	3.59424e-21	1	0			Kcnj2	9.91632	0.0458608	1.76767e-23	6.25845e-22	9	18			Ksr1	OK	3.00933e-13	7.20006	0.0335271	1.0651e-11
Iqgap1	3.04529	0.00843744	0.00116227	0.0145229	6	18			Bcl6	9.73823	0.0336694	1.03562e-22	3.95689e-21	1	0			Cit	9.89066	0.0455825	2.2851e-23	8.07684e-22	33	0			Tead1	OK	3.34283e-13	7.18571	0.0334702	1.18115e-11
Rpl4	8.13704	0.0227276	2.02534e-16	8.15599e-15	8	5			Cdc42bpa	9.72297	0.0336539	1.20329e-22	4.58983e-21	9	0			Pwwp2a	9.88756	0.0458165	2.35678e-23	8.31623e-22	37	0			Lrrtm3	OK	3.40436e-13	7.18322	0.0334613	1.20088e-11
Tcerg1l	8.12295	0.0225062	2.27502e-16	9.1461e-15	2	0			Unc80	9.71135	0.0336138	1.34864e-22	5.13565e-21	10	0			Mrtfb	9.87873	0.0457649	2.574e-23	9.06753e-22	1	0			Gpr153	OK	3.63413e-13	7.17429	0.0266775	1.27979e-11
Ext1	8.11329	0.022692	2.46335e-16	9.88671e-15	2	0			Rgs7bp	9.70715	0.0335991	1.40545e-22	5.34305e-21	23	0			Khdrbs2	9.87407	0.0457552	2.69662e-23	9.48366e-22	8	0			Igsf11	OK	3.96527e-13	7.16235	0.0333541	1.39407e-11
Ppp2r2b	3.00844	0.00834771	0.00131295	0.0161704	6	18			Ccdc88a	9.7019	0.0335806	1.47973e-22	5.61609e-21	4	5			Syn2	9.86757	0.0457232	2.87711e-23	1.01015e-21	28	0			Plpp4	OK	4.01614e-13	7.1606	0.0332615	1.4096e-11
4930407I10Rik	2.99719	-3.68834e-05	0.00136242	0.0167112	6	18			Naaladl2	9.69253	0.0335427	1.622e-22	6.14579e-21	3	1			Bicdl1	9.85849	0.0456779	3.1494e-23	1.10391e-21	1	0			Tgfbr1	OK	4.19844e-13	7.15452	0.0333013	1.47113e-11
Pfdn5	8.09919	0.0226	2.76634e-16	1.10474e-14	4	5			Scai	9.68847	0.0335312	1.68778e-22	6.38441e-21	1	0			Tnrc6c	9.84837	0.0456134	3.48312e-23	1.21886e-21	1	0			Ank2	OK	4.5285e-13	7.14413	0.0332757	1.58415e-11
Chst1	8.09403	0.0226319	2.88622e-16	1.15071e-14	11	0			Caln1	9.68305	0.0335128	1.77966e-22	6.72079e-21	2	0			Gm3294	9.84266	0.0453694	3.68693e-23	1.28804e-21	38	18			Ogt	OK	4.60114e-13	7.14194	0.0332688	1.60689e-11
Erc1	8.09282	0.0226367	2.91483e-16	1.16019e-14	3	0			Trpm7	9.67593	0.0334889	1.90805e-22	7.19374e-21	1	0			Cacna1h	9.8239	0.0455116	4.44187e-23	1.54921e-21	1	0			Galnt18	OK	5.26598e-13	7.12337	0.0331859	1.83603e-11
Tmem132b	8.09258	0.0226364	2.92078e-16	1.16064e-14	5	0			Dpp10	9.66993	0.0334109	2.02335e-22	7.61581e-21	20	0			Sh3kbp1	9.82037	0.045502	4.60044e-23	1.60187e-21	1	0			Arhgef9	OK	5.30538e-13	7.12234	0.0331804	1.84508e-11
Cdc14a	8.08133	0.0188269	3.20318e-16	1.27075e-14	2	0			Cdr1os	9.6655	0.0334543	2.11281e-22	7.93943e-21	3	1			Ccnjl	9.79934	0.0454001	5.66603e-23	1.96965e-21	8	0			Chgb	OK	5.30946e-13	7.12224	0.0331571	1.84508e-11
Ralgapa1	8.04662	0.0225097	4.25565e-16	1.6855e-14	5	0			Prex2	9.64781	0.0333816	2.51094e-22	9.41995e-21	8	0			Cdc42bpa	9.79879	0.0453999	5.69716e-23	1.97721e-21	27	0			Sorbs1	OK	6.0022e-13	7.10532	0.0331028	2.08238e-11
Spon1	8.04438	0.0224963	4.33411e-16	1.71376e-14	2	0			Jph1	9.64473	0.0333822	2.58737e-22	9.69071e-21	1	0			Synpo	9.79723	0.045391	5.7858e-23	2.00467e-21	6	18			St18	OK	6.02286e-13	7.10485	0.0330977	2.08611e-11
Ppib	8.03663	0.02247	4.61706e-16	1.82264e-14	1	5			Sema5a	9.63816	0.0333584	2.75839e-22	1.03143e-20	3	1			Tiam1	9.77995	0.0453132	6.86397e-23	2.37432e-21	10	0			Ncoa1	OK	6.44305e-13	7.09553	0.0330561	2.22798e-11
Gm34069	2.99512	0.00602458	0.0013717	0.0168046	6	18			Dnm3	9.61824	0.0332848	3.34824e-22	1.24994e-20	10	0			Fat4	9.77948	0.0453068	6.8956e-23	2.38136e-21	17	0			Gria4	OK	7.12139e-13	7.08167	0.0329786	2.45852e-11
Chchd10	8.02481	0.0224108	5.08397e-16	2.00039e-14	4	5			Rian	9.60026	0.033223	3.9872e-22	1.48603e-20	3	1			Ogt	9.64389	0.0446824	2.60865e-22	8.87785e-21	2	1			Hsp90ab1	OK	7.43755e-13	7.07565	0.0329457	2.56346e-11
Rims2	8.01217	0.0224146	5.6353e-16	2.2137e-14	10	1			Zfp385b	9.59184	0.0331878	4.32648e-22	1.60985e-20	3	1			Lin7a	9.75787	0.0451887	8.53536e-23	2.938e-21	9	18			Nlk	OK	7.5116e-13	7.07428	0.032954	2.58475e-11
Arhgap20	7.97934	0.0223175	7.3559e-16	2.88488e-14	5	0			Btbd3	4.28425	0.0147477	9.16801e-06	0.000122448	5	18			Nav3	9.72481	0.0450335	1.18174e-22	4.0611e-21	21	0			Cacna1d	OK	7.72627e-13	7.07037	0.0329387	2.65428e-11
H3f3b	7.977	0.0222962	7.49681e-16	2.93536e-14	4	5			Plpp3	9.56053	0.0328408	5.85776e-22	2.17252e-20	4	5			Gm17387	9.70567	0.04078	1.42602e-22	4.8926e-21	1	0			Dnm3	OK	7.75407e-13	7.06987	0.0329266	2.65949e-11
Adamts17	7.9654	0.0222739	8.23425e-16	3.21886e-14	5	0			Cdh10	4.27808	0.0147177	9.42541e-06	0.000125444	5	18			Tox	9.68836	0.0448093	1.68954e-22	5.7873e-21	9	18			Fndc3a	OK	7.82974e-13	7.06852	0.0329157	2.68108e-11
Slc15a2	2.97413	0.00823301	0.00146908	0.0178465	6	18			Hipk2	9.5416	0.0330015	7.03216e-22	2.59962e-20	1	0			Fam168a	9.66908	0.0448009	2.04015e-22	6.97692e-21	8	0			Zfp536	OK	8.18687e-13	7.06233	0.0328895	2.79882e-11
Cox6b1	7.93972	0.022153	1.01323e-15	3.94799e-14	7	5			Epha3	9.5373	0.0330051	7.32977e-22	2.70524e-20	3	1			Ptk2	9.66831	0.0447924	2.05565e-22	7.01853e-21	25	0			Gm43154	OK	8.97992e-13	7.04947	0.0326874	3.06496e-11
Btf3	7.93556	0.0221465	1.04777e-15	4.07595e-14	7	5			F730043M19Rik	9.5323	0.0329766	7.69181e-22	2.83427e-20	22	0			Camk1d	9.65338	0.0447264	2.3781e-22	8.10631e-21	18	0			Strbp	OK	9.77447e-13	7.03766	0.0327852	3.33075e-11
Grasp	7.93335	0.0221474	1.06654e-15	4.14229e-14	12	5			Sec24d	9.52111	0.0329354	8.56664e-22	3.15153e-20	1	0			Tgfbr1	9.23582	0.0427568	1.28157e-20	4.1344e-19	2	1			Braf	OK	1.00612e-12	7.03363	0.0327635	3.42291e-11
Klf13	7.91765	0.0221423	1.2102e-15	4.69266e-14	8	5			Atp2b1	9.51956	0.0329459	8.69544e-22	3.19375e-20	3	1			Strn3	9.63739	0.0446526	2.77929e-22	9.44332e-21	5	0			Wdr7	OK	1.05174e-12	7.02745	0.0327353	3.57237e-11
Gabra1	2.97235	0.00825414	0.00147766	0.0179326	6	18			Cyfip1	9.48315	0.0328144	1.23357e-21	4.5235e-20	6	0			Zfp536	9.62604	0.0445993	3.10377e-22	1.05288e-20	9	18			Moxd1	OK	1.09015e-12	7.02244	0.0325308	3.69687e-11
4931423N10Rik	2.95968	0.00810908	0.00153979	0.0185927	6	18			Gm15261	4.2319	0.0143592	1.1586e-05	0.000152419	5	18			Wasf1	9.62373	0.0445834	3.17437e-22	1.0751e-20	33	0			Ankrd33b	OK	1.11316e-12	7.01952	0.032657	3.76609e-11
Gprc5b	7.88721	0.022032	1.54508e-15	5.96234e-14	1	5			Phf14	9.47158	0.03278	1.37817e-21	5.03752e-20	2	0			Kitl	9.62284	0.0445239	3.20184e-22	1.08267e-20	1	0			Nsf	OK	1.11414e-12	7.0194	0.0326992	3.76609e-11
Chsy3	7.8707	0.0220124	1.76334e-15	6.79367e-14	10	1			Strbp	9.46373	0.0327531	1.48574e-21	5.41756e-20	3	1			Slc26a10	9.61739	0.0445117	3.37625e-22	1.13981e-20	1	0			Ppl	OK	1.15176e-12	7.01476	0.0316228	3.887e-11
2023-09-14	2.92624	-3.8193e-05	0.00171543	0.0204263	6	18			Hivep3	9.46365	0.0327506	1.4869e-21	5.41756e-20	10	0			Adcy2	9.59779	0.0444638	4.08377e-22	1.37646e-20	23	0			Acyp2	OK	1.16042e-12	7.01371	0.0326546	3.90996e-11
H3f3a	7.84496	0.0219279	2.16551e-15	8.31645e-14	8	5			Ldlrad4	9.46288	0.0327486	1.49791e-21	5.44893e-20	1	0			Hhip	9.56418	0.0428546	5.65476e-22	1.90293e-20	5	0			Eda	OK	1.20184e-12	7.0088	0.0326203	4.04306e-11
Neu2	2.88276	0.00777717	0.00197103	0.0230699	6	18			Nbea	9.45681	0.0327158	1.58747e-21	5.76551e-20	10	0			Il1rapl2	9.55439	0.0441775	6.2158e-22	2.08839e-20	1	0			Jph1	OK	1.21397e-12	7.0074	0.0326431	4.07735e-11
Fbxl7	7.83372	0.0219006	2.36813e-15	9.06563e-14	2	0			Map7	4.22418	0.0145387	1.19907e-05	0.000157288	5	18			Pclo	9.54663	0.0442283	6.69928e-22	2.24725e-20	28	0			Dync1i1	OK	1.23308e-12	7.00521	0.0326312	4.13494e-11
Sox18	7.80911	0.0196196	2.87966e-15	1.10064e-13	8	5			Moxd1	9.38886	0.032392	3.03268e-21	1.09794e-19	1	0			Lama4	9.5375	0.0342887	7.31558e-22	2.45008e-20	15	0			Akt3	OK	1.29189e-12	6.99868	0.0325973	4.32527e-11
Xkr6	7.80042	0.0218156	3.08506e-15	1.17727e-13	10	1			Tenm3	4.21137	0.0144907	1.26915e-05	0.000166002	5	18			Klf13	9.5023	0.0440235	1.02657e-21	3.43266e-20	7	18			Scai	OK	1.4003e-12	6.98738	0.0325433	4.68079e-11
Vwa8	2.87649	0.00798538	0.00201065	0.0234082	6	18			Cacna1d	9.37835	0.0324563	3.35065e-21	1.20921e-19	8	0			Shisa8	9.48152	0.0424076	1.25306e-21	4.18336e-20	6	18			Mef2c	OK	1.61535e-12	6.9673	0.0324544	5.39108e-11
Atp1a3	7.79374	0.0217975	3.25284e-15	1.23737e-13	1	5			A230006K03Rik	9.37002	0.0324084	3.62592e-21	1.30648e-19	2	0			Cntnap2	9.48056	0.0439212	1.26462e-21	4.21528e-20	35	18			Crybg3	OK	1.64551e-12	6.9647	0.0318111	5.48302e-11
Cpne4	7.78974	0.0217855	3.35738e-15	1.27511e-13	10	1			Fbxl17	9.35417	0.0323722	4.21313e-21	1.51566e-19	18	0			Maml3	9.47487	0.0438953	1.33545e-21	4.44434e-20	6	18			Map3k4	OK	1.68507e-12	6.96136	0.0324044	5.606e-11
Hecw1	7.77866	0.0217556	3.6647e-15	1.38964e-13	10	1			Nsd1	9.31215	0.0322252	6.26359e-21	2.24976e-19	12	0			Nefm	9.46352	0.0438291	1.48877e-21	4.94674e-20	6	18			Gm10848	OK	2.08803e-12	6.93109	0.0322499	6.93562e-11
Gabrb3	7.74667	0.0216727	4.71681e-15	1.78578e-13	3	0			Tcf20	9.31054	0.0322191	6.35948e-21	2.2806e-19	10	0			Spns2	9.46031	0.0438108	1.53517e-21	5.09291e-20	29	0			Sec24d	OK	2.11994e-12	6.92895	0.0322427	7.03051e-11
Tmem50a	7.7361	0.0216061	5.12547e-15	1.93744e-13	1	5			Cit	4.19891	0.0142417	1.34099e-05	0.000174998	5	18			A930029G22Rik	9.46005	0.0437597	1.53899e-21	5.09753e-20	1	0			Kif26b	OK	2.14612e-12	6.92721	0.0322578	7.10614e-11
Ryr1	7.72672	0.021513	5.51784e-15	2.08249e-13	11	0			Zfp280d	9.30289	0.0321937	6.834e-21	2.44307e-19	3	1			Kcnk1	9.45153	0.0437852	1.66954e-21	5.52129e-20	9	18			Ccdc88a	OK	2.491e-12	6.90609	0.0321668	8.23515e-11
Tagln	7.71789	0.0202498	5.91374e-15	2.2284e-13	14	5			Spock1	9.25485	0.0318447	1.07261e-20	3.82846e-19	4	5			Cacna1a	9.44761	0.043764	1.73332e-21	5.72323e-20	21	0			Mcu	OK	2.54221e-12	6.9032	0.0321509	8.38269e-11
Gm32014	7.71423	0.0215555	6.08574e-15	2.28963e-13	10	1			Kcnj6	9.23782	0.0319675	1.25786e-20	4.48042e-19	1	0			Cadps	9.41495	0.0436121	2.36664e-21	7.80214e-20	27	0			B130024G19Rik	OK	2.54359e-12	6.90312	0.0307821	8.38269e-11
1700012B07Rik	7.70849	0.0165081	6.36591e-15	2.3913e-13	5	0			Camk2b	9.2377	0.0319657	1.25921e-20	4.48042e-19	1	0			Trabd2b	9.40854	0.043528	2.51532e-21	8.27935e-20	1	0			Fgf14	OK	2.55872e-12	6.90228	0.0320951	8.41938e-11
Trim35	7.70591	0.0215456	6.49582e-15	2.43629e-13	12	5			Fmn2	9.23703	0.0319644	1.26722e-20	4.50189e-19	20	0			AC149090.1	9.40672	0.0435478	2.55935e-21	8.41112e-20	15	0			Kat6b	OK	2.62139e-12	6.89884	0.0321319	8.61214e-11
Mllt3	7.68654	0.0214975	7.55863e-15	2.83048e-13	3	0			Psme4	9.2366	0.0319617	1.27225e-20	4.51272e-19	1	0			Bag3	9.40544	0.0423922	2.59063e-21	8.50066e-20	16	0			Pdpn	OK	2.72987e-12	6.89308	0.0261545	8.95458e-11
Abca8b	2.87481	0.00797475	0.00202133	0.0235099	6	18			Immp2l	9.23592	0.0319609	1.28035e-20	4.53439e-19	10	0			Fam126b	9.37643	0.0434364	3.41226e-21	1.11793e-19	9	18			Kitl	OK	3.57343e-12	6.85469	0.031853	1.17034e-10
Atxn7l3b	7.62561	0.0213108	1.21441e-14	4.53347e-13	14	5			Pja2	9.215	0.031887	1.55643e-20	5.50358e-19	16	0			Med12l	9.33528	0.0432452	5.0361e-21	1.64737e-19	35	18			Pten	OK	3.58102e-12	6.85438	0.0319211	1.17101e-10
Elmod1	7.62321	0.0213225	1.23718e-14	4.61132e-13	12	5			Herc3	9.20268	0.0318413	1.74572e-20	6.16335e-19	1	0			Btg2	9.33243	0.0432073	5.17374e-21	1.68977e-19	6	18			Lhfp	OK	3.63976e-12	6.85206	0.0315727	1.18837e-10
Cdh2	7.57003	0.0211699	1.86569e-14	6.9432e-13	3	0			Luzp2	9.19677	0.0317042	1.84431e-20	6.50133e-19	11	0			Grp	9.32752	0.0430433	5.41875e-21	1.76705e-19	9	18			Thoc2	OK	3.72973e-12	6.84856	0.0318919	1.21586e-10
Mt1	7.55632	0.0210805	2.07323e-14	7.70363e-13	7	5			Hs2st1	9.19477	0.031816	1.87903e-20	6.61348e-19	1	0			Phf21a	9.28725	0.0430209	7.91617e-21	2.57747e-19	26	0			Vps13c	OK	3.82397e-12	6.84499	0.0318803	1.24465e-10
Rgs17	2.86972	0.00795264	0.00205418	0.0238112	6	18			Phlpp1	9.17587	0.0317513	2.2398e-20	7.87109e-19	1	0			Gpr158	9.28676	0.0430188	7.95269e-21	2.58536e-19	33	0			Erc1	OK	3.92537e-12	6.84125	0.0318621	1.27569e-10
Sorl1	7.5541	0.0211215	2.10879e-14	7.81163e-13	5	0			Pigk	9.16968	0.0317294	2.3722e-20	8.32354e-19	10	0			Rlf	9.27742	0.0429751	8.68156e-21	2.81796e-19	32	0			Rims2	OK	3.948e-12	6.84042	0.031859	1.28106e-10
Slc24a3	7.55087	0.0211112	2.16186e-14	7.99587e-13	2	0			Camk2n1	9.15073	0.0316542	2.8275e-20	9.90582e-19	4	5			Setd5	9.26789	0.042931	9.49295e-21	3.07659e-19	13	18			Dst	OK	4.07768e-12	6.83579	0.0318359	1.32111e-10
Rpl27	7.55007	0.0210692	2.17507e-14	8.03241e-13	7	5			St7	9.1381	0.0316208	3.17798e-20	1.11166e-18	8	0			Fbn1	9.25539	0.0428183	1.06724e-20	3.45352e-19	1	0			Crtac1	OK	4.15665e-12	6.83304	0.031775	1.34462e-10
Dapk1	7.54867	0.021114	2.19868e-14	8.10711e-13	11	0			Gm16572	4.16852	0.014031	1.5329e-05	0.000198336	5	18			Nfib	9.24388	0.0427965	1.18856e-20	3.84023e-19	24	0			Gm29683	OK	4.65574e-12	6.81676	0.030042	1.50376e-10
Nrn1	7.53472	0.0210694	2.44692e-14	9.00864e-13	1	5			Srgap3	9.13676	0.0316158	3.2177e-20	1.12211e-18	12	0			Xkr6	9.16058	0.0424304	2.58103e-20	8.20092e-19	2	1			Klhl2	OK	4.80043e-12	6.81236	0.0317224	1.54812e-10
Clstn2	7.53382	0.0210733	2.46385e-14	9.05711e-13	2	0			Gm6657	4.11937	-1.69948e-05	1.89958e-05	0.000242338	5	18			Bcl11b	9.22084	0.0427111	1.47397e-20	4.74781e-19	24	0			Npnt	OK	4.939e-12	6.80827	0.031678	1.59037e-10
Fndc3a	7.50868	0.0209893	2.9864e-14	1.09612e-12	10	1			Fut9	9.129	0.0315885	3.45672e-20	1.20178e-18	3	1			Bhlhe22	9.21066	0.0426474	1.62069e-20	5.21244e-19	32	0			Gm42196	OK	4.96688e-12	6.80746	0.0266776	1.59691e-10
Eef1b2	7.5025	0.0209573	3.13069e-14	1.14733e-12	14	5			Atp1b1	9.11747	0.0315493	3.84509e-20	1.33476e-18	4	5			Dhx33	9.20435	0.0426223	1.71866e-20	5.51909e-19	1	0			Ncald	OK	5.13845e-12	6.80257	0.0316786	1.64955e-10
Trpa1	7.46571	0.0191161	4.14256e-14	1.51585e-12	2	0			Hmgcll1	4.07836	0.0140139	2.26768e-05	0.000286887	5	18			Atp1a3	9.19974	0.0426121	1.79405e-20	5.75244e-19	4	1			Ncor1	OK	5.15891e-12	6.802	0.0316783	1.6536e-10
Ndn	7.45298	0.0208141	4.56292e-14	1.66713e-12	1	5			Kansl1	9.11381	0.0315368	3.97699e-20	1.37635e-18	9	0			Gm43154	9.19923	0.0424729	1.80256e-20	5.77093e-19	1	0			Dlgap1	OK	5.40363e-12	6.79532	0.0315998	1.72941e-10
Scn1b	7.43515	0.0207666	5.22228e-14	1.90514e-12	1	5			Pcca	9.09385	0.031464	4.77954e-20	1.65159e-18	6	0			Pde4a	9.17604	0.0425023	2.23608e-20	7.148e-19	1	0			Mrtfb	OK	5.55316e-12	6.79138	0.0316286	1.77457e-10
Ndufa11	7.42909	0.0207414	5.46726e-14	1.99149e-12	4	5			Ppp1r13b	9.08709	0.0314401	5.08634e-20	1.75494e-18	1	0			Cers6	9.17475	0.0424934	2.26317e-20	7.22363e-19	5	0			Pbx1	OK	5.6364e-12	6.78924	0.0316178	1.79844e-10
Ndufb4	7.42616	0.0207195	5.5899e-14	2.03308e-12	7	5			Glce	3.89078	0.0133763	4.99603e-05	0.000596902	5	18			Lrrn1	9.17126	0.0424738	2.33753e-20	7.4497e-19	32	0			Rabgap1l	OK	5.90962e-12	6.7824	0.0315863	1.88276e-10
Psd	7.4237	0.0207334	5.69463e-14	2.06805e-12	4	5			Vsnl1	3.8722	0.0133061	5.39294e-05	0.00064096	5	18			Ncor1	9.16953	0.0424694	2.37545e-20	7.55909e-19	5	0			Chchd3	OK	5.99984e-12	6.78022	0.0315739	1.90862e-10
Kcnd3	2.86224	0.0079463	0.00210327	0.0242983	6	18			Celf4	9.02956	0.0312426	8.61814e-20	2.96007e-18	2	0			Csgalnact1	9.04708	0.0419	7.34179e-20	2.30152e-18	2	1			Kcnj3	OK	7.00771e-12	6.75775	0.0314639	2.22587e-10
F730043M19Rik	7.40432	0.0206979	6.59142e-14	2.38651e-12	11	0			Chrna7	9.0161	0.0311924	9.74508e-20	3.34209e-18	10	0			Kcnh7	9.14888	0.0423756	2.87635e-20	9.12547e-19	13	18			Gpm6a	OK	8.1204e-12	6.73636	0.0313662	2.57542e-10
Cnih3	7.40031	0.0206755	6.79311e-14	2.45584e-12	5	0			Gpm6b	9.01061	0.0311773	1.02459e-19	3.50858e-18	3	1			Synj1	9.13583	0.0423156	3.24528e-20	1.02805e-18	10	0			Gnaq	OK	8.69226e-12	6.72646	0.0313237	2.75264e-10
Plpp3	7.3993	0.0203565	6.84497e-14	2.47087e-12	8	5			Gm47357	9.00837	0.0254065	1.04569e-19	3.57546e-18	10	0			Rabgap1	9.12445	0.0422625	3.60514e-20	1.14033e-18	36	0			Nexmif	OK	1.03837e-11	6.70052	0.0311963	3.28333e-10
Lgi1	7.3921	0.0206702	7.22662e-14	2.60473e-12	5	0			Matn2	8.98701	0.0310713	1.27019e-19	4.33656e-18	8	0			Frmpd1	9.09717	0.042058	4.63586e-20	1.46415e-18	8	0			Calcrl	OK	1.19117e-11	6.68043	0.0307629	3.76085e-10
Cd81	7.38724	0.0206458	7.49518e-14	2.69748e-12	14	5			Add2	8.97775	0.0310623	1.38181e-19	4.71057e-18	1	0			Kcnq3	9.06975	0.0419982	5.96453e-20	1.88097e-18	5	0			Kcnd3	OK	1.23661e-11	6.67495	0.0310792	3.89846e-10
Tmcc1	2.85252	0.00791966	0.00216869	0.0249462	6	18			Abca8b	3.84638	0.0132188	5.99381e-05	0.000707574	5	18			Gfra2	9.054	0.041903	6.89117e-20	2.16994e-18	31	0			Prkd1	OK	1.27168e-11	6.67084	0.0310625	3.99853e-10
Basp1	7.37089	0.020612	8.47486e-14	3.04096e-12	4	5			Eml5	8.96609	0.0310234	1.53615e-19	5.22107e-18	13	0			Ncdn	9.05278	0.0419281	6.96883e-20	2.19112e-18	3	5			Fam13c	OK	1.27215e-11	6.67079	0.0310502	3.99853e-10
Rpl39	7.36764	0.0204638	8.68389e-14	3.11132e-12	4	5			Ncor1	8.96165	0.0310078	1.59931e-19	5.42766e-18	4	5			Atp6v0a1	9.05001	0.041915	7.14786e-20	2.24407e-18	18	0			F730043M19Rik	OK	1.29365e-11	6.66833	0.0310256	4.06005e-10
Naca	7.3503	0.0205335	9.88818e-14	3.53752e-12	7	5			Gabra5	8.95601	0.0309827	1.68319e-19	5.7038e-18	1	0			Kif17	9.01929	0.041741	9.46521e-20	2.95399e-18	2	1			Kmt2c	OK	1.34883e-11	6.6622	0.0310213	4.22694e-10
D3Ertd751e	2.80154	0.00773198	0.00254295	0.0287154	6	18			1810010H24Rik	3.83021	0.0125393	6.40172e-05	0.000753385	5	18			Tuba1a	9.0375	0.0418549	8.01482e-20	2.50877e-18	7	18			Gm26917	OK	1.50645e-11	6.64594	0.0309433	4.71388e-10
Rasgrf1	7.32249	0.0204797	1.21703e-13	4.34105e-12	11	0			Mapk1	8.9383	0.0309255	1.97595e-19	6.67601e-18	3	1			Aff4	9.03276	0.0418352	8.36992e-20	2.61603e-18	18	0			Tmem135	OK	1.51507e-11	6.6451	0.0309388	4.7338e-10
Ndufb11	7.31171	0.0203907	1.31881e-13	4.69712e-12	7	5			Pak3	8.93274	0.0309066	2.07786e-19	7.00994e-18	2	0			Kcnt2	8.86174	0.0410339	3.93882e-19	1.21132e-17	2	1			Hectd2os	OK	1.53547e-11	6.64313	0.0308418	4.79043e-10
Gm16145	2.78565	0.00691094	0.00267106	0.029979	6	18			Fndc3a	8.92091	0.0308587	2.31232e-19	7.78935e-18	3	1			Col25a1	8.9859	0.0416155	1.28316e-19	3.99868e-18	8	0			Kcnt2	OK	1.69815e-11	6.62828	0.0308625	5.29014e-10
Frmd4b	7.30701	0.0204332	1.3658e-13	4.85011e-12	5	0			Kat6b	8.91886	0.0308584	2.35561e-19	7.92349e-18	6	0			Gpc3	8.96107	0.04141	1.60765e-19	5.00247e-18	5	0			Meg3	OK	1.75675e-11	6.62327	0.0308385	5.46459e-10
Emc10	7.30631	0.0203927	1.37292e-13	4.86821e-12	1	5			Fth1	8.91678	0.030818	2.40023e-19	8.06167e-18	4	5			Prrc2c	8.93739	0.0413908	1.99236e-19	6.19042e-18	9	18			Camk2b	OK	1.78266e-11	6.6211	0.0308259	5.53702e-10
Rpl34	7.30491	0.020397	1.38727e-13	4.91185e-12	4	5			Hsp90aa1	8.89753	0.0307721	2.85528e-19	9.57591e-18	4	5			Gm20319	8.93489	0.0413512	2.03798e-19	6.32284e-18	1	0			Mctp1	OK	1.80147e-11	6.61955	0.0308158	5.5872e-10
Gm50306	2.74932	0.00658383	0.00298598	0.033005	6	18			Shisa4	3.79928	0.0130266	7.25585e-05	0.000846033	5	18			Tspan13	8.90996	0.0412629	2.5526e-19	7.90781e-18	1	0			Pgbd5	OK	1.81305e-11	6.6186	0.0308097	5.61485e-10
Uqcrb	7.29408	0.0203611	1.50355e-13	5.3079e-12	4	5			Plxna2	3.75769	0.012917	8.5746e-05	0.000989163	5	18			Neat1	8.90902	0.0407716	2.57431e-19	7.96334e-18	6	18			Parm1	OK	1.81991e-11	6.61804	0.030757	5.62782e-10
Rbfox1	7.25872	0.0203025	1.95379e-13	6.88726e-12	3	0			Kansl1l	8.87191	0.0306938	3.59514e-19	1.20042e-17	1	0			Sema5a	8.90038	0.0412088	2.7828e-19	8.59568e-18	25	0			Gm47357	OK	1.97871e-11	6.60566	0.0250522	6.10993e-10
Tgfbr1	7.2535	0.0202593	2.03073e-13	7.148e-12	2	0			Mtus2	8.86326	0.0306591	3.88551e-19	1.29547e-17	3	1			Cdc40	8.88591	0.0411505	3.16997e-19	9.77726e-18	21	0			Grin3a	OK	1.99065e-11	6.60477	0.0306398	6.1378e-10
Nell2	7.2454	0.0202634	2.15588e-13	7.57741e-12	5	0			Scn3a	8.85145	0.0306239	4.31952e-19	1.43807e-17	21	0			St5	8.87322	0.0410791	3.5529e-19	1.09423e-17	11	0			Papola	OK	2.24489e-11	6.58694	0.0306651	6.91156e-10
Rack1	7.23796	0.0202065	2.27735e-13	7.99268e-12	4	5			Dst	8.8448	0.030601	4.58461e-19	1.5241e-17	1	0			Herc1	8.82416	0.0408613	5.51407e-19	1.68591e-17	2	1			Slc35f3	OK	2.26731e-11	6.58547	0.0306585	6.97041e-10
Ndufa1	7.23728	0.0201705	2.28879e-13	8.02112e-12	7	5			Sipa1l2	8.84345	0.0305832	4.64018e-19	1.54032e-17	8	0			Mindy3	8.85541	0.041005	4.16868e-19	1.28014e-17	1	0			Cpeb4	OK	2.37647e-11	6.57848	0.0306283	7.29534e-10
Kirrel3	7.23559	0.0202368	2.31751e-13	8.10994e-12	2	0			Rreb1	8.83462	0.0305582	5.02193e-19	1.66462e-17	12	0			Homer2	8.83041	0.0408537	5.21466e-19	1.59901e-17	21	0			Srgap3	OK	2.41256e-11	6.57623	0.0306168	7.39535e-10
Atp5g2	7.2346	0.0201813	2.33457e-13	8.15776e-12	4	5			Arr3	3.75427	0.0127853	8.6925e-05	0.00100124	5	18			Atp2c1	8.82594	0.0408693	5.42699e-19	1.6617e-17	22	0			Cdh7	OK	2.43244e-11	6.57501	0.0299752	7.44545e-10
Slc25a5	7.22087	0.020151	2.58277e-13	9.01195e-12	8	5			Rit2	8.83083	0.0305528	5.19499e-19	1.71699e-17	2	0			Zmiz1	8.77375	0.0406077	8.64052e-19	2.6115e-17	2	1			Stim2	OK	2.48847e-11	6.57162	0.0305956	7.6059e-10
Glt8d1	7.21588	0.0201636	2.67938e-13	9.3355e-12	1	5			Nexmif	8.82655	0.0305351	5.39783e-19	1.78144e-17	10	0			Dscaml1	8.81507	0.0408193	5.98026e-19	1.8258e-17	8	0			Smurf2	OK	2.51179e-11	6.57024	0.0305742	7.66604e-10
Prkn	7.20575	0.0201452	2.88633e-13	1.0042e-11	2	0			Arhgef9	8.82032	0.0305152	5.70681e-19	1.88069e-17	3	1			Slc8a1	8.81055	0.0407819	6.22653e-19	1.89824e-17	1	0			Strn3	OK	2.95049e-11	6.54622	0.0304766	8.99196e-10
Med12l	7.20509	0.0201462	2.90019e-13	1.00757e-11	2	0			Rbm6	8.81906	0.0305109	5.77141e-19	1.89923e-17	14	0			Kdm7a	8.80866	0.04079	6.33263e-19	1.92779e-17	35	18			Kdm7a	OK	3.12695e-11	6.53754	0.0304304	9.51594e-10
Tspan18	7.19952	0.0200945	3.02126e-13	1.04811e-11	5	0			Limch1	8.78292	0.0303856	7.96452e-19	2.61714e-17	6	0			Mcu	8.79312	0.0407175	7.27325e-19	2.21094e-17	24	0			Snap25	OK	3.13504e-11	6.53715	0.0304347	9.5268e-10
Wdfy2	2.73354	0.00757682	0.0031329	0.0344547	6	18			Cdk17	8.77402	0.0303548	8.61979e-19	2.82838e-17	13	0			Abr	8.78709	0.0406859	7.67432e-19	2.3295e-17	6	18			Nrg2	OK	3.35507e-11	6.527	0.0303848	1.01807e-09
Gpc4	2.72851	0.00757052	0.00318101	0.034904	6	18			Tspan18	8.76894	0.0303119	9.0177e-19	2.95469e-17	22	0			Trib2	8.78195	0.0404819	8.03294e-19	2.43485e-17	28	0			Ankrd17	OK	3.40753e-11	6.52467	0.0303762	1.03251e-09
Olfml2b	7.17387	0.0200243	3.64524e-13	1.25913e-11	11	0			Atp2c1	8.75286	0.0302809	1.04006e-18	3.4029e-17	12	0			Smad3	8.7742	0.0406246	8.60648e-19	2.60494e-17	31	0			Prdm5	OK	3.57481e-11	6.51748	0.0303387	1.08164e-09
Rpl22l1	7.16602	0.0199971	3.86039e-13	1.33153e-11	4	5			Tead1	8.74253	0.0302413	1.13978e-18	3.72383e-17	3	1			Plekhg5	8.51619	0.0394267	8.24452e-18	2.37591e-16	2	1			Cadps2	OK	3.58497e-11	6.51706	0.030324	1.08315e-09
Gm16004	7.15915	0.0150646	4.05889e-13	1.39799e-11	5	0			Snap25	8.73125	0.0302071	1.25942e-18	4.10881e-17	4	5			Afap1l2	8.7718	0.0404048	8.79152e-19	2.65333e-17	1	0			Pwwp2a	OK	3.63076e-11	6.51515	0.0303216	1.09542e-09
Plekha5	7.15092	0.0199952	4.30988e-13	1.48232e-11	3	0			Bcl11b	8.72155	0.0301705	1.37209e-18	4.47001e-17	16	0			Slc4a7	8.75894	0.0405587	9.85453e-19	2.96989e-17	27	0			Phf14	OK	3.76043e-11	6.50988	0.0303062	1.13292e-09
Prxl2c	2.72596	0.00750258	0.00320575	0.0351273	6	18			Tgfbr1	8.72006	0.0301507	1.39025e-18	4.52267e-17	2	0			Crtc3	8.75424	0.0405349	1.02742e-18	3.09195e-17	1	0			Fam126b	OK	3.78813e-11	6.50878	0.0302963	1.13963e-09
Dclk1	7.11382	0.0198925	5.64376e-13	1.93554e-11	5	0			Serinc2	3.74758	0.0126463	8.92732e-05	0.0010257	5	18			Setbp1	8.74347	0.0404837	1.13027e-18	3.39661e-17	5	0			Slc35f4	OK	3.8484e-11	6.50641	0.0302839	1.15611e-09
Slc6a15	7.11113	0.0198653	5.75484e-13	1.97083e-11	5	0			Fto	8.71155	0.0301375	1.49867e-18	4.86151e-17	20	0			Hnrnpc	8.72194	0.0403858	1.36739e-18	4.10335e-17	16	0			Nbea	OK	3.92587e-11	6.50341	0.0302521	1.17771e-09
Doc2b	7.1078	0.0198524	5.8954e-13	2.01609e-11	12	5			Map3k4	8.70394	0.0301007	1.60274e-18	5.19169e-17	1	0			Syt7	8.71749	0.0403595	1.42217e-18	4.26165e-17	33	0			Runx2	OK	4.05433e-11	6.49857	0.0302476	1.21451e-09
Npas3	7.09939	0.019806	6.26559e-13	2.13965e-11	2	0			Dennd1b	8.69855	0.0300907	1.68073e-18	5.43659e-17	3	1			Olfr1420	8.682	0.0325932	1.94432e-18	5.81805e-17	5	0			Zfp280d	OK	4.12133e-11	6.4961	0.0302414	1.23283e-09
Strc	2.71848	0.00702135	0.00327908	0.0358166	6	18			Nrg2	8.69429	0.0300773	1.74499e-18	5.63643e-17	14	0			Hs3st1	8.66901	0.0400793	2.17948e-18	6.51248e-17	1	0			Ppp1r9a	OK	4.27255e-11	6.49068	0.0302164	1.27625e-09
Gadd45b	7.09087	0.0189986	6.66345e-13	2.26907e-11	8	5			Gm50323	8.69063	0.0253019	1.80212e-18	5.81273e-17	2	0			Arpp21	8.65155	0.0400552	2.54019e-18	7.57956e-17	30	0			Gramd1b	OK	4.7112e-11	6.47594	0.0301338	1.40529e-09
Nrip3	7.08916	0.0197522	6.74662e-13	2.29414e-11	11	0			Nrip3	8.6819	0.0299798	1.9461e-18	6.26826e-17	12	0			Pex5l	8.64978	0.0400483	2.5799e-18	7.68716e-17	6	18			St7	OK	5.09719e-11	6.46404	0.0300907	1.51827e-09
1110008P14Rik	7.08867	0.01975	6.77032e-13	2.29895e-11	7	5			Mcc	8.66489	0.0299596	2.25984e-18	7.26851e-17	3	1			Gda	8.64953	0.0400448	2.58554e-18	7.69308e-17	10	0			Hs6st2	OK	5.172e-11	6.46184	0.0299178	1.53838e-09
Lrrc7	7.0813	0.0198034	7.14058e-13	2.42125e-11	2	0			Gm5136	3.69928	0.0125746	0.000108106	0.00122783	5	18			Fgfr2	8.64277	0.040017	2.74335e-18	8.15112e-17	33	0			Arhgap6	OK	5.3102e-11	6.45785	0.0298318	1.57726e-09
Dpysl5	7.07012	0.0196823	7.73998e-13	2.6208e-11	5	0			Dym	8.64349	0.0298975	2.72601e-18	8.74319e-17	8	0			Ankrd11	8.63971	0.0400006	2.81788e-18	8.36077e-17	14	0			Gm15948	OK	5.41634e-11	6.45485	0.0254853	1.60652e-09
Matn2	7.0649	0.0197275	8.03647e-13	2.71737e-11	2	0			Apex2	8.63552	0.0298609	2.92292e-18	9.36157e-17	10	0			Baz1a	8.63937	0.0370354	2.8262e-18	8.37367e-17	6	18			Tial1	OK	5.66705e-11	6.44799	0.0300062	1.67851e-09
4930467D21Rik	7.06392	0.0194448	8.0934e-13	2.73277e-11	2	0			Srek1	8.62918	0.0298516	3.08972e-18	9.8819e-17	21	0			Chsy3	8.63726	0.0399917	2.87897e-18	8.51805e-17	9	18			Caln1	OK	6.0081e-11	6.43913	0.0299704	1.77703e-09
Spint2	7.06099	0.0196585	8.26618e-13	2.7872e-11	1	5			Gnaq	8.61457	0.0298015	3.51022e-18	1.1211e-16	10	0			Map3k4	8.62456	0.0399282	3.21702e-18	9.50487e-17	1	0			Aff3	OK	6.84124e-11	6.41939	0.0298754	2.02061e-09
Antxr2	7.03633	0.0194699	9.86824e-13	3.32272e-11	2	0			Crtac1	8.61209	0.0297699	3.58706e-18	1.14404e-16	3	1			Frmd6	8.62226	0.039889	3.28236e-18	9.68434e-17	6	18			Adk	OK	7.65487e-11	6.40226	0.0297996	2.25776e-09
Lrrc75aos1	2.71779	-4.20407e-05	0.00328594	0.0358753	6	18			4930467D21Rik	8.61057	0.0295268	3.63492e-18	1.15768e-16	2	0			Dnajc1	8.62009	0.0399105	3.34498e-18	9.85529e-17	31	0			Ptpre	OK	8.87647e-11	6.37962	0.0296864	2.6144e-09
Fgfr1	7.02545	0.0195023	1.06691e-12	3.58233e-11	5	0			Ptprm	3.69838	0.012624	0.000108489	0.00123157	5	18			Trhde	8.61307	0.0398679	3.55637e-18	1.04635e-16	14	0			Trp53bp1	OK	9.10281e-11	6.37576	0.0296589	2.67732e-09
4933431M02Rik	7.0225	0.0167155	1.08964e-12	3.65356e-11	5	0			Fstl5	8.59081	0.029644	4.31785e-18	1.37135e-16	1	0			4930509J09Rik	8.61228	0.0398718	3.58105e-18	1.05214e-16	8	0			Dach1	OK	1.02715e-10	6.35723	0.0294803	3.01683e-09
Ptprn2	7.02101	0.0196268	1.10132e-12	3.68757e-11	2	0			Pbx1	8.58932	0.0297133	4.3741e-18	1.38728e-16	1	0			Nrn1	8.60942	0.0398615	3.6714e-18	1.07718e-16	7	18			Tbl1xr1	OK	1.02953e-10	6.35687	0.0295829	3.01963e-09
Selenok	7.01443	0.0195836	1.15442e-12	3.85999e-11	1	5			Nmnat2	8.58155	0.0296835	4.68013e-18	1.48228e-16	18	0			Rarb	8.58985	0.039648	4.35412e-18	1.27572e-16	1	0			Kcnj6	OK	1.10021e-10	6.34666	0.0295396	3.22243e-09
Uqcrfs1	6.99484	0.0195009	1.32784e-12	4.43369e-11	7	5			Smap2	3.67971	0.0126424	0.000116749	0.00132071	5	18			Rapgef4	8.58551	0.0397491	4.5216e-18	1.32294e-16	18	0			Hmbox1	OK	1.19906e-10	6.3334	0.0294725	3.50709e-09
Atp5a1	6.97162	0.0194794	1.56653e-12	5.22344e-11	4	5			Gm13629	8.57393	0.0294378	5.00073e-18	1.57943e-16	2	0			Ehd3	8.5839	0.0397368	4.58554e-18	1.33979e-16	8	0			Crebbp	OK	1.36878e-10	6.31296	0.0293805	3.99795e-09
Arhgap39	6.96404	0.0194711	1.65321e-12	5.50483e-11	11	0			Slc16a2	8.56309	0.0296144	5.4939e-18	1.73278e-16	2	0			Msra	8.57758	0.0397124	4.84437e-18	1.41346e-16	24	0			Prkag2	OK	1.42931e-10	6.30626	0.0293446	4.16896e-09
Bex3	6.96187	0.0194368	1.67896e-12	5.58284e-11	4	5			Gabbr2	8.55891	0.0296069	5.69694e-18	1.79434e-16	1	0			Rgl1	8.5676	0.0396663	5.28309e-18	1.53933e-16	17	0			Fbxw11	OK	1.50776e-10	6.29798	0.0293043	4.39169e-09
Cdh7	2.68651	0.00730107	0.00361019	0.038816	6	18			Srpk2	8.5534	0.029587	5.97594e-18	1.87962e-16	17	0			Phf20l1	8.54666	0.0395639	6.33491e-18	1.84325e-16	12	18			Mef2a	OK	1.61117e-10	6.28769	0.0292597	4.68641e-09
Gm10113	6.93389	0.0175408	2.04716e-12	6.7884e-11	5	0			Klhl2	8.55045	0.0295761	6.13023e-18	1.92548e-16	3	1			Cop1	8.52971	0.0394896	7.3356e-18	2.13147e-16	6	18			Spred2	OK	1.68842e-10	6.28041	0.0292225	4.90432e-09
Mtch1	6.92793	0.0193416	2.13521e-12	7.0706e-11	8	5			Pak7	8.54416	0.0295545	6.47347e-18	2.0299e-16	17	0			Adcy9	8.52891	0.0394862	7.3866e-18	2.14333e-16	5	0			Gm48940	OK	1.73046e-10	6.27658	0.0250132	5.01953e-09
Arhgap12	6.92685	0.0193356	2.15156e-12	7.11496e-11	10	1			1700025G04Rik	8.54404	0.0295518	6.48049e-18	2.0299e-16	6	0			Flrt2	8.52662	0.0394577	7.53411e-18	2.18313e-16	33	0			4930532I03Rik	OK	1.73631e-10	6.27606	0.0291972	5.02957e-09
Naaladl2	6.88482	0.0192327	2.89304e-12	9.55378e-11	10	1			Zcchc7	8.5386	0.0295373	6.79293e-18	2.12484e-16	3	1			C78859	8.52124	0.0394458	7.89253e-18	2.28385e-16	1	0			Pgm2l1	OK	1.87024e-10	6.26449	0.0291377	5.41007e-09
Dio2	6.88181	0.0178304	2.95489e-12	9.74467e-11	3	0			Lin7a	8.52785	0.0294757	7.4549e-18	2.32871e-16	3	1			Rabac1	8.51865	0.0394384	8.07103e-18	2.33229e-16	4	1			Tbc1d5	OK	1.87436e-10	6.26415	0.0291517	5.41457e-09
Gm13684	2.66884	0.00729941	0.00380568	0.0404118	6	18			Tjp1	8.52518	0.0294902	7.62889e-18	2.3798e-16	3	1			Bach2	8.518	0.0393924	8.11664e-18	2.34226e-16	6	18			Nrip3	OK	1.92485e-10	6.26	0.0290336	5.55279e-09
Gm49893	2.66202	0.00681416	0.00388363	0.0411125	6	18			Arhgap26	8.52447	0.0294833	7.67544e-18	2.39104e-16	10	0			Anxa2	12.0319	0.039385	1.20826e-33	5.70702e-32	2	1			Kif21a	OK	2.11496e-10	6.2453	0.0290599	6.09287e-09
Asic2	6.86157	0.0191806	3.40534e-12	1.11841e-10	2	0			Tbc1d5	8.51602	0.0294583	8.25666e-18	2.56859e-16	2	0			Lmo7	8.50784	0.0393877	8.86015e-18	2.54983e-16	24	0			Pakap.1	OK	2.1389e-10	6.24354	0.029032	6.15343e-09
Pea15a	6.86032	0.0191499	3.43531e-12	1.12672e-10	1	5			Syt1	8.51194	0.0294281	8.55214e-18	2.65688e-16	3	1			Nlk	8.50272	0.0393646	9.25988e-18	2.66124e-16	29	0			Srsf11	OK	2.33194e-10	6.23002	0.0289861	6.69964e-09
Card14	2.65332	0.00645881	0.00398516	0.0419839	6	18			Vps13b	8.50758	0.0294296	8.88035e-18	2.75508e-16	3	1			Etv5	8.4928	0.0388956	1.00863e-17	2.89479e-16	6	18			Gm10113	OK	2.57171e-10	6.21467	0.0245651	7.37842e-09
Atp5j2	6.85797	0.0191382	3.4922e-12	1.14226e-10	4	5			Faf1	8.49198	0.0293754	1.01571e-17	3.14689e-16	16	0			Ogn	8.48561	0.039161	1.07292e-17	3.07512e-16	1	0			Tsga10	OK	2.70998e-10	6.20644	0.0288706	7.76454e-09
Galnt7	2.62398	0.00724483	0.00434539	0.0451219	6	18			Pdlim5	8.45865	0.0292154	1.35247e-17	4.18459e-16	1	0			Myo1d	8.4842	0.0392421	1.08603e-17	3.10846e-16	35	18			Rnf38	OK	2.80798e-10	6.20085	0.0288147	8.0344e-09
Dlgap1	6.8529	0.0191608	3.61833e-12	1.1803e-10	3	0			Trhde	8.44749	0.0292089	1.48821e-17	4.59831e-16	1	0			Gm45346	8.48349	0.0373936	1.09271e-17	3.12334e-16	6	18			Nipbl	OK	2.98443e-10	6.19125	0.0288095	8.5277e-09
Zwint	6.83843	0.0191059	4.00327e-12	1.3041e-10	4	5			Unc79	8.43254	0.0291688	1.69116e-17	5.21831e-16	16	0			Gphn	8.47642	0.0392322	1.16119e-17	3.31459e-16	26	0			Uhrf2	OK	2.99268e-10	6.19082	0.0287983	8.53968e-09
Rps29	6.81353	0.0190008	4.76152e-12	1.54901e-10	14	5			Runx2	8.42763	0.0291486	1.76372e-17	5.43484e-16	20	0			Gprc5b	8.46725	0.0391915	1.25628e-17	3.58116e-16	2	1			Ldlrad4	OK	3.49598e-10	6.16627	0.0286904	9.96235e-09
Slc9a9	6.81209	0.0190345	4.80945e-12	1.56249e-10	3	0			Neo1	8.42346	0.0291326	1.8277e-17	5.62439e-16	2	0			Cyfip2	8.46686	0.0391977	1.26046e-17	3.58822e-16	28	0			Nek10	OK	3.51179e-10	6.16556	0.0286597	9.99388e-09
Rin2	2.6237	0.00721471	0.004349	0.0451248	6	18			Qk	8.40127	0.0290594	2.20834e-17	6.78654e-16	13	0			Gsk3b	8.46472	0.0391877	1.28387e-17	3.64993e-16	27	0			Trip12	OK	3.53672e-10	6.16444	0.0286829	1.00513e-08
Sema5a	6.77982	0.018954	6.01645e-12	1.94924e-10	3	0			Pwwp2a	8.40014	0.0290505	2.22977e-17	6.84318e-16	8	0			Usp29	8.45461	0.0391341	1.40007e-17	3.97491e-16	13	18			Cep112	OK	3.56659e-10	6.16311	0.0286758	1.01225e-08
Smdt1	6.77963	0.0188372	6.02422e-12	1.94924e-10	4	5			Srsf11	8.39795	0.0290451	2.27179e-17	6.96276e-16	16	0			Hpca	8.45247	0.0391255	1.42603e-17	4.04316e-16	3	5			Nf1	OK	3.72346e-10	6.15629	0.0286429	1.05535e-08
Fbn1	6.77793	0.0188718	6.09545e-12	1.96963e-10	5	0			Ncoa2	8.38442	0.0290001	2.54886e-17	7.80109e-16	3	1			9530026P05Rik	8.40503	0.0388183	2.13868e-17	6.05556e-16	9	18			Cap2	OK	3.7306e-10	6.15599	0.0286423	1.05595e-08
Trim9	6.76564	0.0189119	6.63617e-12	2.14148e-10	3	0			Ncam1	8.38427	0.0290009	2.55217e-17	7.80109e-16	18	0			Cnih2	8.3922	0.0388486	2.38568e-17	6.74587e-16	7	18			Phlpp1	OK	3.94057e-10	6.1473	0.0286021	1.11388e-08
Gpc3	6.75664	0.0187987	7.06159e-12	2.27571e-10	3	0			Fbn2	8.35815	0.0288361	3.1854e-17	9.72359e-16	8	0			Abl2	8.38815	0.0388294	2.46936e-17	6.97312e-16	28	0			Gpatch8	OK	4.00245e-10	6.14483	0.0285893	1.12986e-08
Tle5	6.75041	0.0188371	7.37115e-12	2.37229e-10	7	5			Syt16	8.34504	0.0288622	3.55958e-17	1.08512e-15	2	0			Rab40c	8.38658	0.0388187	2.50235e-17	7.05682e-16	24	0			Homer2	OK	4.38814e-10	6.13021	0.0284408	1.23708e-08
Hist1h1d	2.61357	0.00638336	0.00448011	0.0463253	6	18			Rras2	8.33944	0.0288414	3.73211e-17	1.1362e-15	12	0			Mast3	8.3846	0.0388138	2.54497e-17	7.16742e-16	12	18			Limch1	OK	4.40595e-10	6.12957	0.0285189	1.24044e-08
Hexb	6.74384	0.0187931	7.71252e-12	2.47552e-10	3	0			Elmod1	8.32949	0.0288098	4.05965e-17	1.23426e-15	17	0			Cdk17	8.38133	0.0387985	2.61662e-17	7.35937e-16	20	0			Gabbr2	OK	4.45395e-10	6.12784	0.0285107	1.25228e-08
Scn2a	2.611	0.00724307	0.00451393	0.046655	6	18			Nectin3	8.32869	0.0287063	4.087e-17	1.24092e-15	11	0			Cox8a	8.37692	0.0387781	2.71643e-17	7.62989e-16	3	5			Neu3	OK	4.52396e-10	6.12536	0.0262287	1.27027e-08
Ldhb	6.70957	0.0187266	9.76022e-12	3.12444e-10	7	5			Gpc5	8.31739	0.0287055	4.49608e-17	1.36331e-15	4	5			Chd3	8.3748	0.0387666	2.76583e-17	7.75831e-16	7	18			Bola2	OK	4.69454e-10	6.11946	0.0257055	1.31641e-08
Gucy1a2	6.69952	0.0187227	1.04556e-11	3.3426e-10	3	0			Gm26917	8.31053	0.0287435	4.76376e-17	1.44256e-15	1	0			Itga8	8.36313	0.038713	3.0537e-17	8.55441e-16	18	0			A230057D06Rik	OK	4.83957e-10	6.11461	0.0284466	1.35527e-08
Hint1	6.69477	0.0185772	1.08002e-11	3.44818e-10	4	5			Rbm39	8.30793	0.0287356	4.86939e-17	1.47259e-15	15	0			Pcdh17	8.36185	0.0387074	3.08724e-17	8.6369e-16	2	1			Cyp7b1	OK	4.9594e-10	6.11071	0.028432	1.38698e-08
Gabra2	6.69262	0.01871	1.09605e-11	3.4947e-10	10	1			Il1rapl1	8.30322	0.0286993	5.06654e-17	1.53018e-15	2	0			Ly6h	8.35399	0.0386706	3.29983e-17	9.2194e-16	4	1			Pde7b	OK	5.1224e-10	6.10555	0.0284068	1.43067e-08
Ndufaf3	6.68983	0.0185797	1.11715e-11	3.55727e-10	14	5			Pcdh8	8.28871	0.0286136	5.72428e-17	1.72653e-15	11	0			Dpp10	8.34996	0.0385303	3.41439e-17	9.52684e-16	13	18			Slc4a7	OK	5.17285e-10	6.10398	0.0283985	1.44285e-08
Slc25a3	6.67888	0.0186626	1.20385e-11	3.82827e-10	4	5			Sdk2	8.28228	0.0285928	6.04213e-17	1.81999e-15	21	0			Prkn	8.34942	0.0386497	3.42983e-17	9.55726e-16	10	0			Gja1	OK	5.28732e-10	6.10049	0.0279262	1.47283e-08
Thsd7b	6.67195	0.0186276	1.26213e-11	4.00829e-10	2	0			Cdyl2	3.67417	0.012609	0.000119313	0.00134705	5	18			Zcchc7	8.34653	0.0386325	3.51498e-17	9.78157e-16	2	1			Cdk17	OK	5.54164e-10	6.09297	0.0283471	1.54163e-08
Gmds	6.667	0.0186276	1.3054e-11	4.14025e-10	2	0			Fars2	8.26142	0.0285733	7.19732e-17	2.16223e-15	3	1			Ppp1r1a	8.34447	0.0386254	3.57679e-17	9.94047e-16	10	0			Nr4a2	OK	5.69368e-10	6.08864	0.0280821	1.58184e-08
Gm43696	2.6033	0.00717667	0.00461659	0.0475932	6	18			Ttll11	3.67347	0.0126243	0.000119642	0.00134942	5	18			Pan3	8.34249	0.0386178	3.63723e-17	1.00951e-15	25	0			Ppp1r16b	OK	5.84781e-10	6.08436	0.0282936	1.62252e-08
Syt7	6.64833	0.0185847	1.48222e-11	4.68869e-10	12	5			Nol4	8.24443	0.0285139	8.29776e-17	2.48627e-15	9	0			Rpl3	8.3419	0.0386148	3.65518e-17	1.01316e-15	3	5			Myo5a	OK	5.98291e-10	6.0807	0.028288	1.65782e-08
Atp5e	6.63853	0.0184872	1.58409e-11	5.00435e-10	7	5			Mboat2	8.23148	0.0284651	9.24573e-17	2.76667e-15	1	0			Clasp2	8.32615	0.0385415	4.17573e-17	1.15593e-15	21	0			Agtpbp1	OK	6.073e-10	6.0783	0.0282739	1.68057e-08
Sorcs3	154.099	0.429666	0	0	9	18			Ube2e3	8.22978	0.0284592	9.37784e-17	2.80252e-15	3	1			St6galnac3	8.32325	0.0385263	4.27903e-17	1.18297e-15	23	0			Sbf2	OK	6.08998e-10	6.07786	0.0282771	1.68306e-08
Mreg	6.6253	0.0179002	1.73275e-11	5.45964e-10	2	0			Wasf1	8.22372	0.028443	9.86403e-17	2.94395e-15	17	0			Atp11b	8.32309	0.0385254	4.28485e-17	1.18302e-15	24	0			Rbfox2	OK	6.38506e-10	6.07026	0.0282421	1.76229e-08
Kcnma1	6.62212	0.0185118	1.77046e-11	5.57116e-10	10	1			Phf21a	8.21684	0.0284186	1.04466e-16	3.11375e-15	12	0			Ppm1h	8.31748	0.0385013	4.49284e-17	1.23882e-15	6	18			Itgav	OK	6.4081e-10	6.06968	0.0281812	1.76634e-08
Ryr3	6.604	0.0184547	2.00103e-11	6.28659e-10	2	0			Cdh20	8.21223	0.0281336	1.0856e-16	3.23155e-15	4	5			Adam22	8.3111	0.0384715	4.7411e-17	1.30557e-15	11	0			Scn3a	OK	6.7426e-10	6.06151	0.0281993	1.85611e-08
Tspan5	6.60385	0.0184574	2.00305e-11	6.28659e-10	5	0			Csrnp3	8.20867	0.0283899	1.11827e-16	3.32445e-15	17	0			Smarca2	8.22503	0.0380705	9.75694e-17	2.65213e-15	2	1			Il1rapl1	OK	6.77995e-10	6.06062	0.0281596	1.86396e-08
Cacna1e	6.60329	0.0184588	2.01066e-11	6.30225e-10	3	0			Mllt10	8.19749	0.0283518	1.22726e-16	3.64368e-15	16	0			Birc6	8.27604	0.0383068	6.36689e-17	1.74869e-15	5	0			Fut9	OK	6.86538e-10	6.0586	0.0281855	1.88498e-08
Tbx15	6.59058	0.0174695	2.19056e-11	6.85718e-10	2	0			Nhsl2	8.18569	0.0283067	1.35372e-16	4.01393e-15	8	0			Rian	8.27375	0.0382953	6.49054e-17	1.78033e-15	9	18			Chrna7	OK	6.92685e-10	6.05717	0.0281729	1.89938e-08
Pam16	6.58487	0.0182525	2.27647e-11	7.11687e-10	14	5			Ildr2	8.18474	0.0283001	1.36449e-16	4.04059e-15	12	0			Zswim6	8.27018	0.0382762	6.68761e-17	1.83201e-15	22	0			Ccdc60	OK	7.22123e-10	6.05047	0.0249489	1.97753e-08
Dgkz	6.5818	0.0183699	2.32398e-11	7.25596e-10	11	0			Gda	8.18411	0.0282996	1.37159e-16	4.05635e-15	22	0			Atrnl1	8.26723	0.0382615	6.85533e-17	1.87551e-15	11	0			Csrp1	OK	7.42356e-10	6.04602	0.0258344	2.0303e-08
Tmem59	6.5728	0.0183618	2.46882e-11	7.69818e-10	1	5			1700012B07Rik	8.18383	0.0228322	1.37486e-16	4.06073e-15	10	0			Ndst4	8.26658	0.0382631	6.89278e-17	1.88331e-15	29	0			Scn8a	OK	8.2038e-10	6.02989	0.0280512	2.24078e-08
1700016P03Rik	114.37	0.313217	0	0	9	18			Mindy3	8.17537	0.0282697	1.47478e-16	4.35021e-15	21	0			Rnf217	8.25522	0.0381978	7.58094e-17	2.06865e-15	6	18			Enho	OK	8.88283e-10	6.01702	0.0219227	2.4231e-08
Rims1	6.5577	0.0183301	2.73212e-11	8.49715e-10	2	0			Crim1	8.17284	0.0282544	1.50605e-16	4.43672e-15	3	1			Srgap3	8.23852	0.0381327	8.71776e-17	2.37579e-15	5	0			Ube2e3	OK	8.96007e-10	6.01562	0.0279769	2.44101e-08
Tdo2	6.54255	0.0181783	3.02396e-11	9.39263e-10	11	0			Bola2	3.62077	0.0119308	0.000146866	0.00162115	5	18			Ptprz1	8.23338	0.0381093	9.10009e-17	2.47678e-15	6	18			Pde8b	OK	9.41151e-10	6.00765	0.0279459	2.56069e-08
Hpca	6.53965	0.0182472	3.08319e-11	9.56424e-10	7	5			Ghr	8.16996	0.0282416	1.54246e-16	4.53223e-15	6	0			Gabrg3	8.15609	0.037741	1.73024e-16	4.64914e-15	2	1			Rftn1	OK	9.45064e-10	6.00698	0.0278503	2.56801e-08
D8Ertd738e	6.52703	0.0181432	3.35432e-11	1.03919e-09	7	5			Kdm7a	8.16844	0.0282478	1.562e-16	4.58374e-15	6	0			Pak3	8.22388	0.0380651	9.8511e-17	2.67427e-15	19	0			Mlip	OK	9.64142e-10	6.00374	0.0279225	2.61648e-08
Vcam1	6.52613	0.0168711	3.37446e-11	1.04408e-09	7	5			Asxl3	8.16688	0.0282367	1.58232e-16	4.63741e-15	2	0			Scai	8.21745	0.0380343	1.03941e-16	2.81804e-15	14	0			Atp2c1	OK	1.00987e-09	5.99621	0.0278924	2.73704e-08
Mdh2	6.5106	0.0181697	3.7425e-11	1.15647e-09	4	5			Igsf11	8.16423	0.0282281	1.6174e-16	4.73411e-15	12	0			E230016M11Rik	8.21395	0.0379461	1.07012e-16	2.89758e-15	6	18			Dyrk1a	OK	1.01681e-09	5.9951	0.027887	2.75232e-08
Spns2	6.5058	0.0181501	3.86407e-11	1.1925e-09	11	0			Spred2	8.15878	0.0282137	1.69214e-16	4.94651e-15	6	0			Cplx2	8.20857	0.0379936	1.11919e-16	3.02656e-15	3	5			Dync1i2	OK	1.02911e-09	5.99314	0.0278775	2.78203e-08
Mir670hg	100.192	0.276359	0	0	9	18			Cpe	8.15637	0.0282002	1.72615e-16	5.03948e-15	4	5			Rgs7bp	8.19087	0.0379036	1.29674e-16	3.5022e-15	12	18			Myocd	OK	1.03242e-09	5.99262	0.0236683	2.78741e-08
Pcsk1	91.0005	0.249035	0	0	9	18			Zeb2	8.14559	0.02817	1.88711e-16	5.50234e-15	1	0			1700069L16Rik	8.16501	0.0302598	1.60705e-16	4.3347e-15	4	1			Pard3	OK	1.0486e-09	5.99009	0.0278655	2.82747e-08
Sash1	6.47674	0.0175059	4.68634e-11	1.44072e-09	8	5			Gm48265	8.14264	0.0239327	1.9337e-16	5.63099e-15	16	0			Tmem178	8.16221	0.0377767	1.64471e-16	4.43061e-15	8	0			Cntn6	OK	1.06799e-09	5.98711	0.0265095	2.87606e-08
Samd5	6.47359	0.0170677	4.78518e-11	1.46923e-09	8	5			Mocos	3.56304	0.0121079	0.000183294	0.00199416	5	18			Ptpre	8.16078	0.0377711	1.66428e-16	4.47761e-15	5	0			Rgs7bp	OK	1.15623e-09	5.97418	0.0277909	3.10971e-08
Gm17374	6.47277	0.0160779	4.81107e-11	1.475e-09	2	0			Ubr5	8.11813	0.0280746	2.36708e-16	6.87541e-15	2	0			Tacc1	8.06703	0.0373336	3.60139e-16	9.55503e-15	2	1			Htr4	OK	1.15915e-09	5.97377	0.0277877	3.11359e-08
Pcdh19	6.47261	0.0180813	4.81624e-11	1.475e-09	2	0			Nos1ap	8.10769	0.0280366	2.57957e-16	7.48305e-15	10	0			Bicd1	8.15453	0.0377418	1.75268e-16	4.70175e-15	35	18			Ttc3	OK	1.18128e-09	5.97069	0.0277737	3.16898e-08
Fndc3b	6.46914	0.0180593	4.92813e-11	1.50734e-09	10	1			Vps13c	8.10396	0.0280267	2.65998e-16	7.7065e-15	10	0			Drd1	8.15442	0.0375551	1.75428e-16	4.70175e-15	12	18			Sap30	OK	1.20686e-09	5.96719	0.0233716	3.2335e-08
Grin1	6.4683	0.0180771	4.95554e-11	1.5138e-09	12	5			Gja1	8.09506	0.0277578	2.86173e-16	8.28047e-15	11	0			Nsmf	8.15208	0.0377286	1.78853e-16	4.78743e-15	11	0			Alpk3	OK	1.30078e-09	5.95495	0.018542	3.48071e-08
Gm42196	6.46433	0.0150314	5.08746e-11	1.55213e-09	3	0			Zeb1	8.07948	0.0279399	3.25213e-16	9.39817e-15	2	0			Abi1	8.15126	0.0377266	1.80078e-16	4.81412e-15	18	0			Gm43293	OK	1.30337e-09	5.95462	0.0223214	3.4832e-08
Nfia	6.44661	0.0180191	5.71892e-11	1.74182e-09	3	0			Gm14902	8.07638	0.0160252	3.33602e-16	9.62837e-15	3	1			Mllt10	8.15057	0.0377227	1.81101e-16	4.83533e-15	10	0			Magee2	OK	1.3193e-09	5.95263	0.0252055	3.5213e-08
Tll1	75.443	0.207412	0	0	9	18			Papola	8.07141	0.0279118	3.47447e-16	1.00153e-14	20	0			Celf4	8.13279	0.0376366	2.09758e-16	5.59337e-15	13	18			Fut8	OK	1.32284e-09	5.9522	0.0276873	3.52612e-08
Kcnb2	6.44589	0.0180158	5.74629e-11	1.74648e-09	10	1			Ppp1r16b	8.05319	0.027842	4.03327e-16	1.16113e-14	19	0			Cd47	8.10249	0.0374988	2.69238e-16	7.17036e-15	27	0			Gm40841	OK	1.32445e-09	5.952	0.0276533	3.52612e-08
Mapk4	65.3107	0.183093	0	0	9	18			Abi1	8.04731	0.027829	4.23159e-16	1.21669e-14	1	0			Ywhae	8.09254	0.0374527	2.92177e-16	7.77147e-15	3	5			Inhba	OK	1.36746e-09	5.94677	0.0276241	3.63469e-08
Cntn3	51.3808	0.143974	0	0	9	18			Mef2a	8.04343	0.0278146	4.36784e-16	1.25428e-14	8	0			Ehbp1	8.07452	0.037369	3.38719e-16	8.99806e-15	18	0			Syt16	OK	1.36868e-09	5.94662	0.0276572	3.63469e-08
Uchl1	6.43225	0.0179596	6.28655e-11	1.90346e-09	4	5			Plcb1	8.03756	0.0277908	4.58207e-16	1.31414e-14	10	0			Grm3	7.99982	0.0370051	6.23018e-16	1.63647e-14	2	1			Sorl1	OK	1.38465e-09	5.94472	0.0276471	3.67246e-08
Abr	6.42121	0.0179436	6.75957e-11	2.04411e-09	12	5			Zfr	8.02857	0.0277643	4.93065e-16	1.41234e-14	11	0			Chl1	8.06455	0.0373225	3.67535e-16	9.73898e-15	5	0			4930593C16Rik	OK	1.38885e-09	5.94422	0.0194758	3.67897e-08
Tead1	6.40996	0.0179088	7.27787e-11	2.19808e-09	10	1			Cep112	8.00404	0.0276781	6.02011e-16	1.72224e-14	12	0			Ppp1r12a	8.06394	0.0373198	3.69382e-16	9.77563e-15	22	0			Rgl1	OK	1.4151e-09	5.94116	0.0276307	3.74378e-08
Htr2c	43.126	0.104964	0	0	9	18			Gm14582	7.99236	0.0247386	6.61882e-16	1.89114e-14	8	0			Sdk2	8.06344	0.0372763	3.7088e-16	9.80295e-15	18	0			Fhit	OK	1.45288e-09	5.93684	0.0276069	3.83892e-08
Ctnna3	6.39862	0.0178706	7.83951e-11	2.36177e-09	3	0			Npnt	7.99107	0.027619	6.68871e-16	1.90871e-14	1	0			Pcsk5	8.05819	0.0372924	3.87169e-16	1.02207e-14	11	0			Adamts8	OK	1.48874e-09	5.93283	0.0243192	3.92875e-08
Ppm1l	6.39111	0.0178529	8.23436e-11	2.47763e-09	5	0			Atg13	3.55914	0.012207	0.000186038	0.00201929	5	18			Scn3a	8.02114	0.0371198	5.2384e-16	1.38113e-14	14	0			Rnd3	OK	1.58919e-09	5.92211	0.0230183	4.18857e-08
Ahi1	6.35548	0.0177634	1.03887e-10	3.12195e-09	1	5			Nalcn	7.97106	0.0275638	7.86613e-16	2.2391e-14	18	0			Adora1	8.01091	0.0370552	5.69299e-16	1.49911e-14	18	0			Gm38336	OK	1.63252e-09	5.91768	0.0190743	4.29741e-08
5031425F14Rik	6.34415	0.014882	1.11825e-10	3.35628e-09	11	0			Arcn1	3.55645	0.0122063	0.000187949	0.00203712	5	18			Gapdh	8.00037	0.0370214	6.20235e-16	1.6312e-14	3	5			Arpc2	OK	1.65766e-09	5.91517	0.0275022	4.35814e-08
Nell1	37.8098	0.103646	0	0	9	18			Wdr7	7.94799	0.0274837	9.47798e-16	2.68834e-14	6	0			Prtg	7.90588	0.0365776	1.33019e-15	3.44671e-14	2	1			Ube2k	OK	1.68299e-09	5.91267	0.0274982	4.41921e-08
Gm26917	6.33511	0.0176969	1.18588e-10	3.55039e-09	3	0			Mycbp2	7.94797	0.0274819	9.4798e-16	2.68834e-14	3	1			Vps13c	7.99746	0.0370083	6.35055e-16	1.66601e-14	11	0			Bcas3	OK	1.69428e-09	5.91157	0.0274956	4.44331e-08
Saraf	6.33168	0.0176797	1.21252e-10	3.62565e-09	1	5			AC149090.1	7.94284	0.0274666	9.88008e-16	2.79837e-14	4	5			Slc1a2	7.99049	0.0369757	6.72042e-16	1.76085e-14	3	5			9630009A06Rik	OK	1.78825e-09	5.90268	0.0233585	4.68247e-08
Bdnf	37.5329	0.105254	0	0	9	18			Igfals	3.55372	0.01188	0.00018991	0.00205543	5	18			Plekhh2	7.98414	0.0369161	7.07552e-16	1.85159e-14	13	18			Med13l	OK	1.78992e-09	5.90252	0.0274514	4.68247e-08
Sorcs1	37.521	0.103726	0	0	9	18			Sap30	7.92546	0.0246326	1.13651e-15	3.21099e-14	8	0			Mlip	7.97634	0.0369091	7.53656e-16	1.96979e-14	22	0			Olfr1346	OK	1.90981e-09	5.89182	0.0221024	4.98992e-08
Homer1	36.1138	0.100093	6.89046e-286	3.52454e-283	9	18			Stard8	3.5482	0.0120766	0.000193936	0.00209304	5	18			Nptxr	7.96886	0.0368717	8.00725e-16	2.09022e-14	9	18			Mapk1	OK	1.99524e-09	5.88459	0.0273682	5.20667e-08
Trappc5	6.29297	0.0174487	1.55722e-10	4.63329e-09	4	5			Fam172a	7.90456	0.0273329	1.34445e-15	3.78909e-14	16	0			Hs6st2	7.87256	0.036304	1.7373e-15	4.47956e-14	2	1			Tspan18	OK	2.13568e-09	5.87333	0.0272719	5.56624e-08
Baz1a	35.6744	0.0966904	4.92922e-279	2.46882e-276	9	18			Agtpbp1	7.90112	0.0273182	1.38206e-15	3.89026e-14	12	0			Gm13266	7.96082	0.0296741	8.54498e-16	2.22507e-14	9	18			Neto1	OK	2.29231e-09	5.86159	0.0272605	5.96708e-08
Aff2	6.28412	0.0175533	1.64856e-10	4.89298e-09	2	0			Myo9a	7.89026	0.0272835	1.50783e-15	4.23905e-14	4	5			Ptprs	7.95007	0.0367889	9.3206e-16	2.42405e-14	16	0			Cdc42bpa	OK	2.37053e-09	5.85601	0.0272353	6.16308e-08
Arpc2	6.27928	0.0175431	1.70076e-10	5.04167e-09	11	0			Eda	7.87826	0.027229	1.65989e-15	4.6608e-14	10	0			Frmd5	7.93581	0.03672	1.04563e-15	2.71607e-14	18	0			Pvt1	OK	2.49271e-09	5.84766	0.0271897	6.47276e-08
Cacnb2	6.26227	0.0175006	1.89702e-10	5.61655e-09	3	0			Lgals12	7.87615	0.0232608	1.68808e-15	4.73412e-14	9	0			Nefl	7.90908	0.0365935	1.29644e-15	3.3634e-14	7	18			Tnrc6c	OK	2.49791e-09	5.84731	0.0271945	6.47826e-08
Tceal5	6.26183	0.017449	1.90243e-10	5.62564e-09	4	5			Slc35f4	7.87506	0.0272278	1.70295e-15	4.76993e-14	1	0			Mical2	7.72961	0.0357605	5.39386e-15	1.3527e-13	2	1			Msi2	OK	2.72142e-09	5.83303	0.0271125	7.04924e-08
Grm1	6.25867	0.0174911	1.94143e-10	5.7339e-09	3	0			Glcci1	7.83462	0.0270856	2.35126e-15	6.57774e-14	3	1			Ncald	7.89787	0.0365443	1.41855e-15	3.67114e-14	7	18			Gm16263	OK	2.73793e-09	5.83203	0.0252088	7.08331e-08
Fat4	6.25528	0.0174697	1.98401e-10	5.85246e-09	2	0			Tdrd5	7.82849	0.0270014	2.46877e-15	6.8978e-14	1	0			Tom1l2	7.88777	0.0364982	1.53815e-15	3.9758e-14	18	0			Ptk2	OK	2.83934e-09	5.82596	0.0270949	7.33665e-08
Cebpb	6.2456	0.0174017	2.11089e-10	6.21912e-09	4	5			Jakmip2	7.82834	0.0270676	2.47172e-15	6.8978e-14	1	0			Rtn4rl1	7.88344	0.0364745	1.59244e-15	4.11107e-14	9	18			Kcnmb2	OK	2.90843e-09	5.82194	0.0267643	7.50596e-08
Esrrg	6.23925	0.0174174	2.19835e-10	6.46886e-09	3	0			Gpc4	7.82409	0.0270507	2.5568e-15	7.1265e-14	3	1			Vwa8	7.71453	0.0356908	6.07167e-15	1.51907e-13	2	1			Plppr4	OK	3.02461e-09	5.81539	0.027045	7.79624e-08
Pde10a	34.7998	0.097574	1.22486e-265	5.88938e-263	9	18			Ccdc148	7.81355	0.0270064	2.77997e-15	7.73906e-14	2	0			Ankrd33b	7.865	0.0363818	1.84549e-15	4.75271e-14	6	18			Sesn1	OK	3.04789e-09	5.81411	0.0270263	7.84663e-08
Fabp5	6.23199	0.0173383	2.30273e-10	6.75946e-09	4	5			Gria2	7.80954	0.0269935	2.86993e-15	7.97973e-14	1	0			Akap13	7.85195	0.0362915	2.04805e-15	5.26792e-14	14	0			Csmd2	OK	3.22531e-09	5.80464	0.0269897	8.29326e-08
Uqcrq	6.19727	0.0172562	2.87251e-10	8.42172e-09	7	5			Stag1	7.80816	0.0269978	2.90141e-15	8.05742e-14	3	1			Car10	7.84546	0.0362999	2.15688e-15	5.54107e-14	15	0			Ghr	OK	3.43139e-09	5.79425	0.0269218	8.81239e-08
Chn1	6.18939	0.0172962	3.01987e-10	8.84297e-09	1	5			Mbnl1	7.80661	0.0269889	2.9373e-15	8.14716e-14	11	0			Kcnk2	7.84118	0.0362765	2.23162e-15	5.72609e-14	36	0			4930587E11Rik	OK	3.55644e-09	5.78824	0.0268325	9.12241e-08
Nr4a1	34.3708	0.0948821	3.4482e-259	1.5942e-256	9	18			Kcnk13	7.80551	0.0268227	2.96314e-15	8.20884e-14	2	0			Rere	7.8374	0.0362595	2.29994e-15	5.89422e-14	27	0			Mllt10	OK	3.81132e-09	5.7766	0.026863	9.7643e-08
Lrrn1	6.16485	0.0172154	3.52755e-10	1.03045e-08	5	0			Fhit	7.78907	0.0269277	3.37531e-15	9.33932e-14	2	0			Gnas	7.83654	0.0362573	2.31556e-15	5.92706e-14	3	5			Mir99ahg	OK	3.86389e-09	5.77429	0.0268523	9.88696e-08
Rxrb	6.15915	0.017077	3.65676e-10	1.0669e-08	14	5			Ksr1	7.78203	0.0268991	3.56851e-15	9.8619e-14	1	0			Tecr	7.8299	0.036228	2.44137e-15	6.24149e-14	4	1			Cacna1b	OK	3.922e-09	5.77178	0.0268239	1.00235e-07
Elmo1	30.7797	0.0858348	2.45201e-208	8.66893e-206	9	18			Atp1a2	7.77961	0.026782	3.63748e-15	1.00403e-13	13	0			Braf	7.82474	0.0362048	2.54353e-15	6.4948e-14	23	0			Nos1ap	OK	4.04595e-09	5.76653	0.0268103	1.03228e-07
St6galnac3	6.14457	0.0171681	4.00897e-10	1.16682e-08	2	0			B130024G19Rik	7.77714	0.0262233	3.70898e-15	1.02253e-13	2	0			Rims2	7.82132	0.0361883	2.61361e-15	6.66567e-14	36	0			Hace1	OK	4.04893e-09	5.76641	0.0268133	1.03228e-07
Pappa	30.3582	0.0838767	9.79163e-203	3.36287e-200	9	18			Gm45075	7.76954	0.0229423	3.93856e-15	1.08451e-13	2	0			Gm32014	7.81749	0.0361471	2.69432e-15	6.8632e-14	29	0			Mboat2	OK	4.13189e-09	5.76299	0.0267915	1.05216e-07
Nptx2	29.9477	0.0829703	2.35706e-197	7.45606e-195	9	18			Magi3	7.76354	0.0268197	4.12961e-15	1.13574e-13	11	0			Slc25a12	7.81272	0.0361472	2.79833e-15	7.11952e-14	12	18			Atp9b	OK	4.1832e-09	5.76091	0.0267861	1.06394e-07
Rabgap1l	6.13931	0.0171542	4.14404e-10	1.20177e-08	10	1			Arpc2	7.75418	0.0268046	4.44575e-15	1.22121e-13	12	0			Slc16a10	7.78385	0.0360096	3.51756e-15	8.93858e-14	14	0			Pid1	OK	4.30728e-09	5.75597	0.025338	1.09417e-07
Blnk	27.5456	0.0756796	2.49495e-167	7.49764e-165	9	18			Csnk1g1	7.7383	0.026753	5.03789e-15	1.3822e-13	2	0			Plce1	7.78141	0.0358767	3.58617e-15	9.10197e-14	16	0			Dennd1b	OK	4.75757e-09	5.73915	0.0266828	1.2071e-07
Igfbp5	6.1263	0.0170941	4.49722e-10	1.30105e-08	1	5			Akap6	7.73529	0.0267453	5.15858e-15	1.41361e-13	3	1			Rplp1	7.77974	0.0359914	3.63371e-15	9.21153e-14	3	5			Fam172a	OK	4.84211e-09	5.73617	0.0266719	1.22708e-07
Psmb3	6.1259	0.0170167	4.50861e-10	1.30278e-08	4	5			Plppr4	7.72416	0.0267064	5.62962e-15	1.54084e-13	4	5			Zwint	7.77951	0.0359935	3.6402e-15	9.21688e-14	3	5			Unc79	OK	4.98873e-09	5.73111	0.0266495	1.26271e-07
Penk	27	0.0737485	7.38344e-161	2.0171e-158	9	18			Gfra2	7.72116	0.0266684	5.7636e-15	1.57561e-13	1	0			Prdm5	7.77835	0.0359874	3.67389e-15	9.291e-14	5	0			Ank	OK	5.26556e-09	5.72195	0.0266013	1.33118e-07
Cacna1g	6.11734	0.0167772	4.75749e-10	1.3714e-08	5	0			Fmnl2	7.705	0.0266389	6.54212e-15	1.7863e-13	2	0			Hmbox1	7.77626	0.0359784	3.73504e-15	9.43433e-14	9	18			A530032D15Rik	OK	5.4231e-09	5.71694	0.0206854	1.36936e-07
Uqcrh	6.10707	0.0170358	5.07386e-10	1.46085e-08	7	5			Chl1	7.70133	0.0266269	6.73301e-15	1.83622e-13	2	0			Qrich1	7.77293	0.0359632	3.8346e-15	9.6742e-14	30	0			Enox1	OK	5.48152e-09	5.71511	0.0265741	1.38246e-07
Rarb	6.10429	0.0169822	5.16309e-10	1.48476e-08	5	0			Cnot2	7.69861	0.0266173	6.87745e-15	1.87336e-13	9	0			Arl6ip5	7.76974	0.0359484	3.93248e-15	9.90929e-14	4	1			Kcnh1	OK	5.6961e-09	5.70858	0.0265363	1.43486e-07
Srp14	6.0971	0.0169829	5.40045e-10	1.54978e-08	4	5			Adk	7.68235	0.0265604	7.80963e-15	2.12474e-13	3	1			Spred2	7.76637	0.0359324	4.03852e-15	1.01643e-13	1	0			Kcnh5	OK	5.85508e-09	5.70389	0.0264813	1.47314e-07
Eif4a2	6.09705	0.0170251	5.40209e-10	1.54978e-08	8	5			Homer2	7.67445	0.0264861	8.3062e-15	2.25715e-13	1	0			Fam193a	7.75785	0.0358925	4.31905e-15	1.08574e-13	5	0			Rian	OK	6.26241e-09	5.69242	0.0264613	1.57375e-07
Cartpt	26.1702	0.0674796	2.90197e-151	7.26733e-149	9	18			Lcor	7.67186	0.0265225	8.47603e-15	2.30055e-13	13	0			Pde4d	7.74493	0.0358326	4.7819e-15	1.20066e-13	27	0			Zfp608	OK	6.37142e-09	5.68948	0.0264514	1.59923e-07
Nedd4l	6.07977	0.0169863	6.01789e-10	1.72233e-08	5	0			Prkd1	7.66823	0.0265122	8.71955e-15	2.36383e-13	3	1			Ppp1r12b	7.66063	0.0354401	9.25095e-15	2.29002e-13	2	1			Tut4	OK	6.8389e-09	5.67737	0.0263921	1.71453e-07
Cttnbp2	6.07741	0.0169828	6.10707e-10	1.74578e-08	11	0			Kif5c	7.66337	0.0264908	9.05567e-15	2.45203e-13	13	0			Prex2	7.71542	0.0356856	6.02908e-15	1.51021e-13	28	0			Stau2	OK	7.12289e-09	5.67041	0.0263619	1.7836e-07
Sntg1	6.05316	0.016914	7.10158e-10	2.02766e-08	3	0			Gfod1	7.65813	0.0264747	9.43328e-15	2.55124e-13	23	0			Ftx	7.5095	0.0347356	2.96762e-14	7.13652e-13	2	1			Trps1	OK	7.26211e-09	5.66709	0.0263201	1.8163e-07
Snhg20	6.03801	0.0168405	7.80126e-10	2.22479e-08	1	5			Atp11c	3.54652	0.0121809	0.000195178	0.00210445	5	18			Elmo2	7.71409	0.0356727	6.09222e-15	1.5224e-13	1	0			Dync2h1	OK	7.33152e-09	5.66546	0.0263355	1.83149e-07
Glcci1	6.03779	0.0168595	7.81177e-10	2.22515e-08	10	1			Clvs1	7.64585	0.0264317	1.03787e-14	2.80027e-13	3	1			Slc35f4	7.70674	0.0356522	6.45363e-15	1.61081e-13	22	0			Ascc3	OK	7.42175e-09	5.66336	0.0263282	1.85183e-07
Ntrk2	25.3077	0.0709548	1.31363e-141	3.06611e-139	9	18			Herc2	7.64221	0.0264205	1.06766e-14	2.87726e-13	19	0			Fbxw7	7.69233	0.0355876	7.22399e-15	1.80095e-13	6	18			Lipt2	OK	7.61447e-09	5.65896	0.0210864	1.89767e-07
Hdac1	6.02514	0.0168012	8.44831e-10	2.40078e-08	11	0			Usp34	7.63097	0.0263826	1.16501e-14	3.13589e-13	20	0			Esrrg	7.68528	0.0355491	7.63333e-15	1.90075e-13	10	0			Rngtt	OK	8.33457e-09	5.64343	0.0262311	2.07468e-07
Uqcr10	6.01907	0.0167692	8.77088e-10	2.4895e-08	7	5			Card14	3.53703	0.0113897	0.000202331	0.00217744	5	18			Ankrd17	7.68489	0.0355526	7.65626e-15	1.90421e-13	10	0			Svil	OK	8.67839e-09	5.63647	0.0261077	2.15771e-07
Psmb5	6.01479	0.0167796	9.00606e-10	2.55324e-08	4	5			Rev3l	7.61344	0.0263205	1.33452e-14	3.5837e-13	1	0			Bclaf1	7.67561	0.0355087	8.23174e-15	2.04493e-13	11	0			Tbc1d4	OK	8.81634e-09	5.63376	0.0257723	2.18943e-07
Gm6288	6.00788	0.0154483	9.39818e-10	2.66127e-08	2	0			Med13l	7.59382	0.0262519	1.55306e-14	4.16563e-13	19	0			Crtac1	7.67348	0.0354939	8.3697e-15	2.07675e-13	13	18			Gm20319	OK	9.28774e-09	5.62477	0.0261263	2.30378e-07
Fam131a	5.99791	0.0167424	9.99376e-10	2.82659e-08	4	5			Hace1	7.5929	0.0262493	1.56414e-14	4.19042e-13	10	0			Tbc1d5	7.66107	0.0354419	9.21967e-15	2.28496e-13	10	0			Cnih3	OK	9.31401e-09	5.62428	0.0261251	2.30757e-07
Nptx1	5.9975	0.0167426	1.0019e-09	2.82838e-08	1	5			Herc1	7.58302	0.0262159	1.68806e-14	4.5171e-13	3	1			Ccdc171	7.49958	0.0346591	3.20123e-14	7.67203e-13	2	1			App	OK	9.64563e-09	5.61824	0.0261193	2.38692e-07
Cop1	21.9391	0.061483	5.50796e-107	1.02649e-104	9	18			Ecpas	7.58048	0.0262066	1.72144e-14	4.601e-13	12	0			Cdk13	7.65615	0.0354187	9.5797e-15	2.36861e-13	15	0			Epb41	OK	9.6938e-09	5.61738	0.0260939	2.39603e-07
Gmnc	5.98066	0.0165551	1.11119e-09	3.1318e-08	5	0			Pard3	7.57051	0.0261724	1.85888e-14	4.96252e-13	1	0			Cadps2	7.65427	0.0354035	9.72079e-15	2.40068e-13	9	18			Cacng8	OK	9.90918e-09	5.61358	0.0260829	2.4464e-07
Maged1	5.95575	0.0166165	1.29441e-09	3.6439e-08	4	5			Sbf2	7.56403	0.0261496	1.95385e-14	5.20997e-13	14	0			Ghr	7.6436	0.0353446	1.05614e-14	2.60523e-13	19	0			Zswim5	OK	1.01722e-08	5.60905	0.026063	2.50839e-07
Smarca2	5.953	0.0166237	1.31639e-09	3.70143e-08	10	1			Stxbp5	7.56302	0.0261465	1.96913e-14	5.24456e-13	12	0			Cap2	7.64212	0.0353509	1.06835e-14	2.63226e-13	12	18			Tcf4	OK	1.05533e-08	5.60268	0.026035	2.59931e-07
Pcsk5	5.95029	0.016618	1.33836e-09	3.75882e-08	2	0			Dyrk1a	7.56138	0.0261396	1.99406e-14	5.30477e-13	16	0			Kif21a	7.63455	0.0353183	1.13305e-14	2.78841e-13	29	0			Fam120a	OK	1.07254e-08	5.59987	0.0260251	2.63862e-07
Pole	5.94957	0.0155888	1.34421e-09	3.77084e-08	8	5			Aak1	7.55556	0.0261198	2.0853e-14	5.54102e-13	3	1			Gpatch8	7.63231	0.0353069	1.15294e-14	2.83406e-13	22	0			Fars2	OK	1.08638e-08	5.59765	0.0260215	2.66955e-07
Lhfpl3	21.5215	0.0601599	4.89273e-103	8.91107e-101	9	18			Garem1	7.55288	0.0261093	2.12864e-14	5.64959e-13	1	0			Ankrd28	7.62992	0.0352886	1.17447e-14	2.88361e-13	24	0			Vstm2a	OK	1.08848e-08	5.59732	0.0260117	2.67161e-07
Asna1	5.94319	0.0164152	1.39768e-09	3.91171e-08	8	5			Trp53bp1	7.54449	0.0260733	2.2703e-14	6.01854e-13	1	0			Daam1	7.62675	0.0352794	1.20374e-14	2.95205e-13	30	0			Apbb2	OK	1.12107e-08	5.5922	0.0259874	2.74839e-07
Psma7	5.93287	0.0165511	1.48844e-09	4.16089e-08	14	5			Usp32	7.5149	0.0259773	2.84779e-14	7.54068e-13	9	0			Ackr3	7.62564	0.0352296	1.21414e-14	2.97408e-13	22	0			Phip	OK	1.13876e-08	5.58948	0.0259826	2.78851e-07
Cnpy2	5.93134	0.0165143	1.50232e-09	4.19482e-08	1	5			Enah	7.50358	0.025939	3.10482e-14	8.21174e-13	1	0			Ahi1	7.61879	0.0352224	1.28033e-14	3.13258e-13	4	1			Arhgap12	OK	1.17071e-08	5.58467	0.0259547	2.86341e-07
Eef1a2	5.92954	0.0165388	1.51895e-09	4.23633e-08	7	5			Hsp90ab1	7.47134	0.0258202	3.96913e-14	1.04851e-12	4	5			Srl	7.61017	0.0351465	1.36871e-14	3.34493e-13	34	0			Sez6l	OK	1.19604e-08	5.58095	0.0259388	2.92196e-07
Kcnh3	5.89291	0.0164162	1.89724e-09	5.28524e-08	1	5			Actr3	7.47119	0.0258223	3.97359e-14	1.04851e-12	1	0			Sh3rf3	7.59203	0.0351194	1.57464e-14	3.84374e-13	21	0			Clasp2	OK	1.20145e-08	5.58017	0.0259393	2.93179e-07
Ryr2	5.88935	0.0164547	1.93861e-09	5.39423e-08	3	0			Fam13c	7.468	0.0258106	4.07122e-14	1.07235e-12	3	1			Zfp385b	7.59151	0.035102	1.581e-14	3.85478e-13	18	0			4932438A13Rik	OK	1.21515e-08	5.57819	0.025928	2.96179e-07
Megf11	21.4624	0.0597365	1.74898e-102	3.13784e-100	9	18			Kitl	7.46793	0.0257827	4.07336e-14	1.07235e-12	2	0			Xpr1	7.58303	0.0350783	1.68791e-14	4.11069e-13	5	0			Tmem132d	OK	1.22279e-08	5.5771	0.0257434	2.97697e-07
Ftl1	5.88353	0.0163179	2.00808e-09	5.57462e-08	7	5			Ftx	7.45202	0.0257585	4.59611e-14	1.20858e-12	3	1			Htt	7.57691	0.0350483	1.76938e-14	4.30412e-13	17	0			Fry	OK	1.23097e-08	5.57594	0.0259207	2.99343e-07
Pcbp1	5.88009	0.0163614	2.05019e-09	5.68496e-08	8	5			Tafa5	7.44535	0.0257254	4.83447e-14	1.26979e-12	8	0			Ippk	7.57226	0.0350169	1.83397e-14	4.4561e-13	1	0			Arih1	OK	1.24902e-08	5.57341	0.0259063	3.03381e-07
Tspan3	5.87279	0.0163966	2.14256e-09	5.93424e-08	1	5			Gtf2e2	3.4787	0.011923	0.000251923	0.00265592	5	18			Prss12	7.56214	0.0349275	1.98248e-14	4.81141e-13	26	0			Acaca	OK	1.27617e-08	5.56966	0.0258774	3.09618e-07
Samd4	21.4334	0.0598203	3.26031e-102	5.72125e-100	9	18			Chchd3	7.42811	0.0256764	5.50819e-14	1.44341e-12	17	0			Zmat4	7.55807	0.0349616	2.04547e-14	4.95856e-13	20	0			Dis3l2	OK	1.29202e-08	5.56751	0.025875	3.13102e-07
Dach1	5.85959	0.0162771	2.32007e-09	6.41112e-08	2	0			Stau2	7.42236	0.0256561	5.75262e-14	1.50573e-12	2	0			2023-03-11	7.54851	0.0348938	2.20134e-14	5.33029e-13	35	18			Pknox2	OK	1.31792e-08	5.56405	0.0258449	3.19013e-07
Homer2	5.83348	0.0162397	2.71413e-09	7.49142e-08	11	0			Crym	7.42159	0.0255752	5.78628e-14	1.5128e-12	10	0			Slc39a6	7.52324	0.0347933	2.67173e-14	6.45945e-13	1	0			Kcnn2	OK	1.40018e-08	5.55348	0.0258011	3.38534e-07
Rpl36	5.82458	0.016189	2.86279e-09	7.8927e-08	8	5			Aig1	7.41284	0.0256186	6.18113e-14	1.61418e-12	2	0			Lrrtm3	7.52313	0.0347976	2.67397e-14	6.45945e-13	9	18			1700025G04Rik	OK	1.43419e-08	5.54929	0.0257887	3.46361e-07
Mylk3	21.2423	0.0589419	1.94391e-100	3.31444e-98	9	18			Rabgap1	7.40657	0.0256011	6.48055e-14	1.69044e-12	10	0			Tnrc6b	7.52299	0.0347971	2.67687e-14	6.45945e-13	29	0			Klhl32	OK	1.48465e-08	5.54324	0.0257622	3.58135e-07
Fxyd6	5.79189	0.0160649	3.47999e-09	9.57236e-08	1	5			Scaper	7.40229	0.025585	6.69269e-14	1.74378e-12	11	0			Kcnh5	7.51557	0.0347195	2.83328e-14	6.82904e-13	17	0			Uvrag	OK	1.49349e-08	5.5422	0.0257521	3.59855e-07
Fkbp2	5.78896	0.0161281	3.54128e-09	9.72983e-08	1	5			Klhl29	7.39645	0.025567	6.99345e-14	1.82005e-12	8	0			Fmn1	7.50997	0.0347177	2.95713e-14	7.11941e-13	10	0			Fndc3b	OK	1.54687e-08	5.53605	0.0257168	3.72291e-07
4930509E16Rik	5.78636	0.0136119	3.59646e-09	9.87015e-08	3	0			Rtn4rl1	7.3953	0.0255481	7.05436e-14	1.83381e-12	4	5			Fndc3a	7.43386	0.0343784	5.27383e-14	1.25111e-12	2	1			Gm41609	OK	1.57411e-08	5.53299	0.0256906	3.78415e-07
Ank3	5.7732	0.0161272	3.88905e-09	1.0661e-07	5	0			Ppp1r9a	7.39308	0.0255557	7.17339e-14	1.86263e-12	15	0			Cthrc1	7.5059	0.0338042	3.05035e-14	7.3271e-13	6	18			Ppp1cb	OK	1.666e-08	5.52303	0.025665	4.00049e-07
Gabra5	5.77188	0.016115	3.91968e-09	1.07327e-07	11	0			Arhgef3	7.39137	0.0255414	7.26615e-14	1.88457e-12	1	0			Otud7a	7.50193	0.0346974	3.14416e-14	7.54384e-13	33	0			Mgat4c	OK	1.67094e-08	5.52251	0.0254022	4.00777e-07
Pfn1	5.76962	0.0160755	3.97251e-09	1.0865e-07	8	5			Gramd1b	7.38702	0.0255286	7.50797e-14	1.94507e-12	2	0			Plk5	7.38682	0.0341575	7.51933e-14	1.76395e-12	2	1			Lrfn2	OK	1.70788e-08	5.51867	0.0256408	4.09172e-07
Dscaml1	5.75569	0.0160755	4.31442e-09	1.17867e-07	2	0			Prkg2	7.38561	0.0253235	7.588e-14	1.96357e-12	2	0			Dock9	7.48614	0.0346262	3.54643e-14	8.48967e-13	8	0			Stk3	OK	1.71461e-08	5.51798	0.0256374	4.10318e-07
Kcnh5	5.75464	0.0160303	4.34123e-09	1.18465e-07	5	0			Cacng8	7.37029	0.0254691	8.51262e-14	2.20033e-12	6	0			Ttc19	7.48136	0.0346045	3.6778e-14	8.79416e-13	33	0			Sobp	OK	1.73724e-08	5.51567	0.0256366	4.15262e-07
Grid2	5.75291	0.0160643	4.38593e-09	1.19549e-07	2	0			Zfp608	7.36148	0.0254444	9.09421e-14	2.348e-12	3	1			Pard3	7.47688	0.0345837	3.80536e-14	9.08885e-13	5	0			Kalrn	OK	1.74639e-08	5.51475	0.0256211	4.16975e-07
Hs6st2	20.1589	0.0562501	1.12428e-90	1.76659e-88	9	18			Kcnj2	7.36132	0.0253406	9.10506e-14	2.34814e-12	19	0			Csnk1a1	7.45543	0.0344831	4.47861e-14	1.06848e-12	32	0			Epb41l3	OK	1.84247e-08	5.50532	0.025539	4.39419e-07
Kcnmb2	5.74912	0.0158632	4.48557e-09	1.21988e-07	2	0			Ppp3cb	7.34741	0.0253946	1.01043e-13	2.60288e-12	13	0			Wnt9a	7.45174	0.0343426	4.60576e-14	1.09757e-12	1	0			Gm30551	OK	1.85946e-08	5.50371	0.0250716	4.42967e-07
Tnrc6c	5.74394	0.0160457	4.62489e-09	1.25635e-07	11	0			Tbl1xr1	7.34492	0.0253861	1.0294e-13	2.64875e-12	8	0			Ryr3	7.44722	0.034445	4.76625e-14	1.13453e-12	18	0			Ecpas	OK	1.88472e-08	5.50133	0.0255694	4.48478e-07
Ndrg4	5.73665	0.0160185	4.82825e-09	1.31011e-07	1	5			Galnt18	7.34413	0.0253848	1.03553e-13	2.66153e-12	2	0			Ncoa1	7.44364	0.0344266	4.89729e-14	1.16441e-12	23	0			Tcf20	OK	1.99283e-08	5.49149	0.0255218	4.73669e-07
Snrpd2	5.7363	0.0159422	4.83827e-09	1.31135e-07	8	5			Pate1	3.47683	-3.64342e-05	0.00025369	0.00266961	5	18			Kcnab1	7.43668	0.0343958	5.16246e-14	1.22607e-12	11	0			Kansl1l	OK	2.01383e-08	5.48963	0.025512	4.78121e-07
Prkce	5.73502	0.0160195	4.87495e-09	1.31981e-07	3	0			A330023F24Rik	7.33557	0.0253551	1.10389e-13	2.83083e-12	3	1			Crebrf	7.36857	0.0340696	8.6236e-14	2.0185e-12	2	1			Pcm1	OK	2.04594e-08	5.48684	0.0254995	4.85198e-07
Nefm	5.73417	0.0159698	4.89942e-09	1.32494e-07	4	5			Bche	7.32301	0.0252768	1.21238e-13	3.10556e-12	10	0			Ndrg4	7.43152	0.0343718	5.36803e-14	1.27202e-12	7	18			Ube2d2a	OK	2.11692e-08	5.48081	0.0254608	5.01465e-07
Lingo1	19.3619	0.0541463	8.09475e-84	1.17943e-81	9	18			AA792892	7.30994	0.0199332	1.33629e-13	3.4191e-12	17	0			Phf20	7.42242	0.0343274	5.74978e-14	1.36095e-12	10	0			Chl1	OK	2.18173e-08	5.47547	0.0254486	5.16236e-07
Chd3	5.72614	0.0159795	5.13703e-09	1.38607e-07	1	5			Klhl32	7.30886	0.0252601	1.3471e-13	3.44288e-12	12	0			Ywhah	7.41668	0.0343029	6.00473e-14	1.4197e-12	3	5			Ube3c	OK	2.18901e-08	5.47488	0.0254399	5.17377e-07
Myl12b	5.71774	0.0159565	5.39765e-09	1.45476e-07	14	5			Fgd4	7.29723	0.0252212	1.46874e-13	3.74957e-12	9	0			Ube2k	7.40546	0.0342506	6.53493e-14	1.54333e-12	9	18			Rarb	OK	2.22581e-08	5.47193	0.0253214	5.25487e-07
Zfp608	5.71211	0.015949	5.57919e-09	1.50201e-07	10	1			Gm816	3.47617	0.0117912	0.000254315	0.00267372	5	18			Exoc6b	7.40456	0.0342463	6.57953e-14	1.55212e-12	35	18			Zfp148	OK	2.25185e-08	5.46987	0.0254215	5.31039e-07
Efna5	18.6988	0.0522278	2.5308e-78	3.53738e-76	9	18			St6galnac5	7.2871	0.0251873	1.58348e-13	4.03029e-12	10	0			Ano4	7.40333	0.0341305	6.64032e-14	1.56471e-12	1	0			Tprgl	OK	2.34132e-08	5.46296	0.0249128	5.51519e-07
Exd1	5.70442	0.0147617	5.83698e-09	1.5679e-07	3	0			Myo5c	7.28706	0.0238676	1.58401e-13	4.03029e-12	2	0			Tmem178b	7.39929	0.0342138	6.84555e-14	1.61127e-12	35	18			Phf20l1	OK	2.37062e-08	5.46075	0.0253799	5.57797e-07
Armc3	5.70283	0.0144558	5.89174e-09	1.58084e-07	5	0			Exoc6	7.28427	0.0251716	1.61709e-13	4.10987e-12	17	0			Htr2c	7.39856	0.0323877	6.88352e-14	1.6184e-12	6	18			Dnajc30	OK	2.3869e-08	5.45954	0.023694	5.61002e-07
Abhd17a	5.7002	0.0158439	5.98349e-09	1.60367e-07	4	5			Sfpq	7.27842	0.0251551	1.68881e-13	4.28736e-12	8	0			Gab3	7.39684	0.0341716	6.97306e-14	1.63762e-12	1	0			Tmcc1	OK	2.39875e-08	5.45866	0.0253693	5.63158e-07
Tyms	5.69364	0.0157408	6.21783e-09	1.66462e-07	11	0			Sh3kbp1	7.27286	0.0251332	1.75972e-13	4.46239e-12	1	0			Mtus2	7.35416	0.0340101	9.6067e-14	2.24362e-12	2	1			Ints6l	OK	2.43642e-08	5.45589	0.0253381	5.71364e-07
Dtna	18.1135	0.0507865	1.24664e-73	1.65582e-71	9	18			Kcnt2	7.26664	0.0251162	1.84266e-13	4.66606e-12	3	1			Rapgefl1	7.37601	0.0341129	8.15534e-14	1.91102e-12	18	0			Tjp1	OK	2.43993e-08	5.45563	0.025355	5.71551e-07
Arc	17.8529	0.0490281	1.37112e-71	1.7349e-69	9	18			Eml4	7.26653	0.0251141	1.84413e-13	4.66606e-12	10	0			Hdac9	7.28104	0.0336708	1.65623e-13	3.7883e-12	2	1			Ddx6	OK	2.51964e-08	5.44992	0.0253115	5.89568e-07
Pura	5.67219	0.0158365	7.04901e-09	1.88086e-07	1	5			Ptk2	7.26209	0.0251005	1.90572e-13	4.81655e-12	3	1			Pde7b	7.36233	0.0340495	9.03659e-14	2.11282e-12	25	0			Nol4	OK	2.57242e-08	5.44623	0.02531	6.0125e-07
Park7	5.66977	0.0158039	7.1495e-09	1.90556e-07	4	5			Adamts9	7.25399	0.0249584	2.02342e-13	5.10836e-12	2	0			Nrg3os	7.24985	0.0335234	2.08622e-13	4.75631e-12	2	1			Pibf1	OK	2.64434e-08	5.44132	0.0252675	6.17374e-07
Rtl4	5.66879	0.0158256	7.19062e-09	1.91439e-07	5	0			Nhsl1	7.24632	0.0250159	2.14131e-13	5.39998e-12	1	0			Lmo3	7.35357	0.0340085	9.64919e-14	2.25105e-12	5	0			Setd5	OK	2.65085e-08	5.44088	0.0252853	6.18208e-07
Gabrg3	5.66146	0.0157948	7.5045e-09	1.99575e-07	2	0			Dner	7.24223	0.0249023	2.20678e-13	5.55894e-12	11	0			Pnmal2	7.33843	0.0339359	1.08054e-13	2.51799e-12	7	18			Gm5136	OK	2.78256e-08	5.43224	0.0247846	6.48208e-07
Neto1	5.6507	0.0157743	7.99002e-09	2.12252e-07	10	1			Mkx	7.2374	0.0250111	2.28691e-13	5.75443e-12	12	0			Ripor2	7.33632	0.0339251	1.09777e-13	2.55531e-12	5	0			Arpp21	OK	2.80111e-08	5.43105	0.0252404	6.51807e-07
AA792892	5.64508	0.00950073	8.25511e-09	2.19052e-07	5	0			Cobl	7.23613	0.0249244	2.30842e-13	5.80214e-12	17	0			Atp5b	7.32883	0.0338933	1.16088e-13	2.69924e-12	3	5			Sybu	OK	2.87477e-08	5.42642	0.0252184	6.6821e-07
Gm12128	17.6562	0.0414433	4.55733e-70	5.67683e-68	9	18			Uhrf2	7.22939	0.0249823	2.4259e-13	6.09068e-12	21	0			Ints6l	7.32578	0.0338747	1.18761e-13	2.75834e-12	1	0			Fmnl2	OK	2.88002e-08	5.42609	0.0252155	6.68691e-07
C1qbp	5.63194	0.0156451	8.90987e-09	2.35905e-07	4	5			St3gal5	3.44805	0.0118367	0.000282326	0.00294239	5	18			Pafah1b1	7.32548	0.0338766	1.19027e-13	2.76148e-12	4	1			Sema5a	OK	2.91604e-08	5.42387	0.0252052	6.7631e-07
Plcb1	5.62218	0.015703	9.42838e-09	2.49359e-07	3	0			Tmtc2	7.22576	0.0249277	2.49156e-13	6.24179e-12	4	5			Fbxl17	7.32152	0.0338583	1.22591e-13	2.84103e-12	5	0			Akap6	OK	3.00895e-08	5.41827	0.0251804	6.97091e-07
Agap1	5.61791	0.0156858	9.66413e-09	2.55314e-07	2	0			Fbxo11	7.21665	0.0249404	2.66428e-13	6.66715e-12	16	0			Hrk	7.32109	0.0338141	1.22986e-13	2.84705e-12	37	0			Rps6ka3	OK	3.02723e-08	5.41719	0.025167	7.00555e-07
Syt5	5.61623	0.0156697	9.7582e-09	2.57516e-07	1	5			Cpsf6	7.21496	0.0249351	2.69749e-13	6.74284e-12	19	0			Trio	7.31981	0.0338515	1.2416e-13	2.87109e-12	32	0			Mtus2	OK	3.04163e-08	5.41634	0.0251607	7.03113e-07
Rprml	5.6148	0.0155948	9.8396e-09	2.59379e-07	14	5			Mib1	7.21277	0.0249278	2.74118e-13	6.84453e-12	4	5			Akap6	7.31124	0.0338095	1.32343e-13	3.05696e-12	23	0			Rras2	OK	3.25597e-08	5.40414	0.0251084	7.51837e-07
Xist	5.61374	0.0156758	9.90014e-09	2.60689e-07	1	5			Macf1	7.20465	0.0249003	2.90955e-13	7.25699e-12	13	0			Rogdi	7.30349	0.0337727	1.40194e-13	3.23475e-12	7	18			Zmym4	OK	3.31508e-08	5.40092	0.0250965	7.64648e-07
Tprgl	5.60913	0.0156016	1.01673e-08	2.67431e-07	8	5			Atp6v0a1	7.19115	0.0248509	3.21233e-13	8.00342e-12	15	0			Ubac2	7.30167	0.0337617	1.42109e-13	3.27535e-12	37	0			Ftx	OK	3.4835e-08	5.39202	0.0250534	8.02614e-07
Krtcap2	5.60156	0.0156097	1.06216e-08	2.79076e-07	1	5			Dlgap3	3.41529	0.0117172	0.000318576	0.00329455	5	18			Iqsec1	7.2971	0.0337439	1.47014e-13	3.38469e-12	34	0			Csnk1g1	OK	3.4999e-08	5.39118	0.0250485	8.05512e-07
Nckap5	5.5912	0.0155284	1.12752e-08	2.95926e-07	2	0			Olfm1	7.15339	0.0247213	4.23311e-13	1.05236e-11	4	5			Nktr	7.29588	0.0337401	1.48359e-13	3.41193e-12	27	0			Rbfox1	OK	3.55775e-08	5.38823	0.0250023	8.17933e-07
Plppr1	5.58853	0.015593	1.14498e-08	3.0018e-07	2	0			Far2os2	3.40216	0.0115735	0.000334279	0.00344132	5	18			Trank1	7.29242	0.0337231	1.52216e-13	3.49682e-12	15	0			Rbm39	OK	3.56258e-08	5.38799	0.025038	8.18149e-07
Arsb	5.58576	0.0155933	1.16339e-08	3.04673e-07	5	0			Zfand3	7.14298	0.0246857	4.5665e-13	1.13277e-11	15	0			Mboat2	7.29102	0.0337149	1.5381e-13	3.52958e-12	34	0			Gm19744	OK	3.61957e-08	5.38513	0.0236034	8.30332e-07
Eif3k	5.58473	0.015559	1.17029e-08	3.06147e-07	4	5			Ints6l	7.1232	0.0246072	5.27265e-13	1.30652e-11	1	0			Larp1b	7.28432	0.0336517	1.6165e-13	3.70546e-12	26	0			Pip4k2a	OK	3.75023e-08	5.37875	0.024977	8.5937e-07
Iqgap2	5.58364	0.0155939	1.17768e-08	3.07746e-07	5	0			Pcm1	7.12176	0.024611	5.32786e-13	1.31759e-11	4	5			Mad1l1	7.28379	0.0336458	1.6229e-13	3.71609e-12	1	0			Gm15581	OK	3.83866e-08	5.37455	0.0197875	8.78678e-07
Rpl38	5.58217	0.0154954	1.1877e-08	3.10026e-07	7	5			Iqsec1	7.12173	0.0246067	5.32892e-13	1.31759e-11	14	0			C4a	7.96812	0.0334024	8.05559e-16	2.10024e-14	2	1			Csnk1g3	OK	3.87253e-08	5.37297	0.0249608	8.85469e-07
Pam	17.4263	0.0488379	2.60529e-68	3.17937e-66	9	18			Epb41	7.11848	0.0245906	5.45606e-13	1.34756e-11	3	1			Cx3cl1	7.25691	0.0335573	1.98024e-13	4.52447e-12	18	0			Ppp3cb	OK	3.92712e-08	5.37045	0.0249515	8.96976e-07
Pgam1	5.57344	0.0155276	1.24881e-08	3.25272e-07	8	5			Fut8	7.11741	0.0245974	5.49885e-13	1.35666e-11	3	1			Skil	7.2552	0.0335354	2.00539e-13	4.57697e-12	16	0			Usp34	OK	3.94909e-08	5.36944	0.024951	9.01016e-07
Dsp	5.57223	0.0155403	1.25752e-08	3.27187e-07	5	0			Ica1	7.10697	0.0245583	5.93102e-13	1.4617e-11	10	0			Mir99ahg	7.1901	0.0332447	3.23714e-13	7.27011e-12	2	1			Arhgap44	OK	4.32872e-08	5.35286	0.0248628	9.86563e-07
Inhba	17.038	0.0476416	2.14499e-65	2.46736e-63	9	18			Clasp2	7.09495	0.0245188	6.47007e-13	1.59283e-11	11	0			Ppm1l	7.24133	0.0334855	2.22153e-13	5.05848e-12	32	0			Rtn1	OK	4.3373e-08	5.3525	0.0248708	9.87452e-07
Lamtor4	5.5665	0.0154584	1.29952e-08	3.37385e-07	14	5			Arhgap29	3.36768	0.0115156	0.000379021	0.00386178	5	18			Jakmip2	7.24121	0.0334852	2.22356e-13	5.05848e-12	20	0			Picalm	OK	4.345e-08	5.35218	0.0248672	9.87485e-07
Prkd1	5.56028	0.0155261	1.34675e-08	3.49268e-07	3	0			Eif4g3	7.08486	0.0244828	6.95942e-13	1.7096e-11	13	0			Tns4	7.23598	0.0265356	2.31084e-13	5.25136e-12	4	1			Nectin3	OK	4.34683e-08	5.35211	0.0247048	9.87485e-07
Hsbp1	5.55564	0.0154352	1.38297e-08	3.58276e-07	4	5			Gm49012	7.08346	0.0189465	7.02979e-13	1.72502e-11	4	5			Rnasek	7.23452	0.0334526	2.33586e-13	5.30251e-12	4	1			Sorbs2os	OK	4.38212e-08	5.35064	0.0248535	9.9443e-07
Rps6	5.54907	0.0154639	1.43596e-08	3.71603e-07	7	5			Gm20319	7.07965	0.0244531	7.22594e-13	1.77125e-11	1	0			Srrm2	7.23351	0.0334475	2.35332e-13	5.33639e-12	9	18			Glce	OK	4.43103e-08	5.34863	0.024833	1.00445e-06
Epha3	5.54783	0.0154829	1.44621e-08	3.73852e-07	10	1			Rarb	7.07232	0.0243832	7.61821e-13	1.8654e-11	1	0			Epb41l4b	7.22542	0.0333887	2.49774e-13	5.65778e-12	13	18			Amph	OK	4.83992e-08	5.33263	0.0247769	1.09596e-06
Cldn11	5.54042	0.01453	1.50874e-08	3.89599e-07	4	5			2023-03-11	7.06721	0.0244029	7.90396e-13	1.93329e-11	21	0			St6galnac5	7.21639	0.0333618	2.66938e-13	6.04007e-12	29	0			Wdr37	OK	4.84697e-08	5.33237	0.0247685	1.09637e-06
Miat	5.52717	0.0154276	1.62717e-08	4.1973e-07	11	0			Prkag2	7.05716	0.0243854	8.49681e-13	2.07606e-11	19	0			A830036E02Rik	7.2149	0.0333494	2.69862e-13	6.09969e-12	31	0			Mbd2	OK	5.13241e-08	5.32197	0.0247081	1.15969e-06
Tgm7	5.51996	0.0139712	1.69537e-08	4.36852e-07	5	0			Gm48550	3.34853	0.00891723	0.000406201	0.00409837	5	18			Fnip2	7.21361	0.0333553	2.72436e-13	6.15126e-12	8	0			Kctd1	OK	5.24502e-08	5.31802	0.0246839	1.18387e-06
Ptprz1	15.4793	0.0433635	2.39189e-54	2.28188e-52	9	18			Pgbd5	7.03269	0.0242999	1.01292e-12	2.46961e-11	1	0			Coro1c	7.20442	0.0332965	2.91468e-13	6.57394e-12	1	0			Cab39l	OK	5.25471e-08	5.31769	0.0246604	1.18478e-06
Afap1l2	5.5114	0.0151678	1.77994e-08	4.57664e-07	5	0			Pkp2	7.03015	0.0242828	1.03158e-12	2.51243e-11	10	0			Prrt1	7.19628	0.0332719	3.09391e-13	6.97072e-12	10	0			Jmjd1c	OK	5.53211e-08	5.30832	0.024664	1.246e-06
Sqstm1	5.50723	0.0153537	1.82263e-08	4.67975e-07	1	5			Synj1	7.02338	0.0242686	1.08279e-12	2.63432e-11	1	0			Mphosph9	7.19609	0.0332671	3.09812e-13	6.97276e-12	1	0			Tafa5	OK	5.62309e-08	5.30534	0.0246309	1.26513e-06
Adcy1	5.5071	0.0153767	1.82394e-08	4.67975e-07	11	0			Arid3b	3.28346	0.0112239	0.000512704	0.0050674	5	18			A930015D03Rik	7.19241	0.0332546	3.18291e-13	7.15594e-12	19	0			Ddx17	OK	5.71112e-08	5.30251	0.0246273	1.28357e-06
Prox1	5.49788	0.0153502	1.92191e-08	4.92587e-07	5	0			Ttc14	7.01964	0.0242554	1.11218e-12	2.70006e-11	15	0			Pde8b	7.17731	0.0331873	3.55478e-13	7.97498e-12	2	1			Wwp2	OK	5.81967e-08	5.29907	0.0244684	1.30657e-06
Fos	15.2367	0.0401224	1.00971e-52	9.3724e-51	9	18			Bicd1	7.01273	0.0242331	1.16859e-12	2.834e-11	6	0			Cdon	7.13172	0.0329736	4.95596e-13	1.09897e-11	2	1			Rsf1	OK	5.92167e-08	5.2959	0.0246014	1.32806e-06
Gabrd	5.48628	0.01529	2.0524e-08	5.24911e-07	12	5			Ankrd11	7.01166	0.0242294	1.1775e-12	2.85257e-11	9	0			Gxylt2	7.17645	0.0330901	3.57725e-13	8.01684e-12	1	0			Arid5b	OK	6.02154e-08	5.29284	0.0245759	1.34902e-06
Akap13	13.6597	0.038148	8.83172e-43	6.89361e-41	9	18			Gm15738	7.0067	0.0242083	1.22005e-12	2.95249e-11	14	0			Thoc2	7.17427	0.0331733	3.63471e-13	8.12946e-12	20	0			Matn2	OK	6.35477e-08	5.28299	0.0245074	1.42216e-06
Ndufb10	5.47916	0.0152751	2.13676e-08	5.45328e-07	8	5			Pde3b	6.98872	0.0241456	1.38701e-12	3.35298e-11	10	0			Chd4	7.17425	0.0331731	3.63522e-13	8.12946e-12	10	0			Wnt9a	OK	6.40741e-08	5.28147	0.023913	1.43242e-06
Selenom	5.47866	0.015264	2.14275e-08	5.46277e-07	14	5			Map2k5	6.98097	0.0241192	1.46571e-12	3.53947e-11	2	0			Rnf169	7.17087	0.0331571	3.72624e-13	8.32417e-12	8	0			Plxdc2	OK	6.59511e-08	5.27618	0.0245002	1.47281e-06
Cebpd	5.47653	0.0152569	2.16876e-08	5.52322e-07	1	5			Slc44a1	6.9741	0.0240987	1.53923e-12	3.71306e-11	6	0			Cdkn1a	7.16612	0.0322335	3.85759e-13	8.60848e-12	6	18			Antxr2	OK	6.80418e-08	5.27046	0.0244027	1.51789e-06
Ipcef1	5.47192	0.0152608	2.22597e-08	5.66292e-07	10	1			Gmnc	6.97087	0.0239936	1.57496e-12	3.79523e-11	21	0			Gm44140	7.16063	0.0269032	4.01542e-13	8.95119e-12	5	0			Dbi	OK	6.93004e-08	5.26709	0.0236515	1.54434e-06
Nme1	5.46456	0.015227	2.32032e-08	5.89671e-07	4	5			Gm28068	6.96074	0.0212354	1.69244e-12	4.07402e-11	1	0			Herc2	7.16037	0.0331084	4.02287e-13	8.95833e-12	12	18			Mindy3	OK	6.9876e-08	5.26557	0.0244552	1.55552e-06
Dnm1	5.46184	0.0152444	2.35607e-08	5.98124e-07	1	5			Itsn2	6.95639	0.024034	1.7455e-12	4.1973e-11	6	0			Cacna2d3	7.15988	0.0331058	4.03726e-13	8.98087e-12	8	0			Ndst3	OK	7.14233e-08	5.26155	0.0243011	1.58828e-06
Prnp	5.45929	0.015237	2.39015e-08	6.06136e-07	1	5			Zfp638	6.95597	0.0240355	1.75077e-12	4.20553e-11	12	0			Trhr	7.15319	0.0323477	4.23914e-13	9.42002e-12	1	0			Tdo2	OK	7.18669e-08	5.26041	0.0242892	1.59646e-06
Hipk2	5.4405	0.0151725	2.65659e-08	6.72949e-07	11	0			Ttc3	6.94249	0.0239892	1.92629e-12	4.62228e-11	3	1			Lrrk2	7.13775	0.0329626	4.74342e-13	1.05295e-11	30	0			Foxn3	OK	7.20493e-08	5.25994	0.0244321	1.59883e-06
Exoc6b	5.44032	0.0151897	2.65921e-08	6.72949e-07	3	0			Nfat5	6.9333	0.0239559	2.05572e-12	4.92767e-11	3	1			Sesn1	7.11912	0.0329158	5.43089e-13	1.20176e-11	2	1			Angptl7	OK	7.81844e-08	5.2449	0.022328	1.73314e-06
BC031181	5.43914	0.0151673	2.67697e-08	6.76729e-07	1	5			Vti1a	6.91714	0.0239002	2.30421e-12	5.51751e-11	3	1			Lrba	7.13073	0.0329703	4.99201e-13	1.1058e-11	33	0			Sipa1l2	OK	7.99304e-08	5.24082	0.0243265	1.76998e-06
Prkg2	5.43656	0.0149245	2.71601e-08	6.85879e-07	2	0			Braf	6.9152	0.0238936	2.33594e-12	5.58761e-11	15	0			Nsd1	6.99208	0.0323231	1.35415e-12	2.90791e-11	2	1			Trpm7	OK	8.12269e-08	5.23785	0.0243309	1.7968e-06
Cwc15	5.43579	0.0151274	2.72777e-08	6.88125e-07	8	5			Zswim5	6.91018	0.0238705	2.42027e-12	5.78325e-11	9	0			Pbx1	7.11782	0.03291	5.48239e-13	1.2108e-11	30	0			Htr7	OK	8.2492e-08	5.235	0.0232736	1.82288e-06
Capn3	5.42621	0.0150677	2.87811e-08	7.2529e-07	11	0			Gm21798	3.27541	0.0112	0.000527544	0.00519154	5	18			Csrnp3	7.1178	0.03291	5.48326e-13	1.2108e-11	14	0			Brwd1	OK	8.43726e-08	5.23084	0.0242959	1.86248e-06
Tcte2	5.41819	0.0150784	3.01033e-08	7.57815e-07	10	1			Cacna1b	6.8901	0.0238001	2.78767e-12	6.6472e-11	6	0			2610316D01Rik	7.10811	0.0327611	5.88221e-13	1.29754e-11	24	0			Phactr2	OK	8.76353e-08	5.22382	0.024126	1.93247e-06
A230006K03Rik	5.41784	0.0151052	3.01609e-08	7.58471e-07	2	0			Pfkfb3	3.27487	0.0111332	0.00052855	0.0051992	5	18			Myo9a	7.10753	0.0328611	5.90677e-13	1.30159e-11	12	18			1700111E14Rik	OK	8.95539e-08	5.21981	0.0242182	1.97271e-06
Grik4	5.41142	0.0151051	3.12634e-08	7.85376e-07	2	0			Ptpre	6.8829	0.0237785	2.93225e-12	6.97734e-11	21	0			Rora	7.10259	0.0328377	6.12191e-13	1.34759e-11	20	0			Rhbdl3	OK	9.14414e-08	5.21594	0.0241104	2.01219e-06
Gm15680	5.40957	0.0150428	3.15878e-08	7.92696e-07	5	0			Chn1	6.86534	0.0237214	3.31665e-12	7.88379e-11	13	0			Susd4	7.09416	0.0327998	6.50675e-13	1.43081e-11	10	0			Fchsd2	OK	9.44378e-08	5.20997	0.0241792	2.07595e-06
Baiap2	5.4036	0.0150831	3.26583e-08	8.18706e-07	1	5			Celf1	6.84669	0.0236562	3.7789e-12	8.97321e-11	17	0			Tmc7	7.09106	0.0327062	6.65461e-13	1.46179e-11	1	0			Atp13a4	OK	9.70092e-08	5.20498	0.0223996	2.13026e-06
Olfml3	5.40044	0.0139798	3.32392e-08	8.32401e-07	7	5			Arhgap12	6.84462	0.0236458	3.83397e-12	9.09449e-11	3	1			Tuba4a	7.08947	0.0327718	6.73147e-13	1.47714e-11	3	5			Rtn4	OK	9.88615e-08	5.20147	0.0241588	2.16867e-06
Arhgap36	13.211	0.0251767	3.79237e-40	2.82267e-38	9	18			Dnm1l	6.84403	0.0236439	3.84988e-12	9.12274e-11	19	0			Nfix	7.08513	0.032757	6.94561e-13	1.52254e-11	7	18			Immp2l	OK	1.02613e-07	5.19454	0.0241292	2.24862e-06
Dgat2	5.39643	0.0150491	3.39902e-08	8.49438e-07	11	0			Apba1	6.84065	0.0236324	3.94172e-12	9.33065e-11	9	0			Osbpl3	7.08162	0.032713	7.12402e-13	1.56003e-11	6	18			Senp7	OK	1.03771e-07	5.19245	0.0241147	2.27164e-06
Clvs2	5.39605	0.0150602	3.4062e-08	8.50346e-07	5	0			Mpp7	3.2391	0.0110957	0.000599536	0.00584946	5	18			Luzp1	7.08055	0.032734	7.17929e-13	1.5705e-11	24	0			Susd6	OK	1.04964e-07	5.19032	0.0240918	2.29536e-06
Dock11	5.39503	0.0150471	3.42555e-08	8.54291e-07	2	0			2500002B13Rik	6.83688	0.02173	4.04681e-12	9.55953e-11	6	0			Gse1	7.07315	0.0326986	7.57253e-13	1.6548e-11	1	0			Gm15155	OK	1.07886e-07	5.18521	0.0239945	2.35682e-06
Gria4	11.9494	0.0334423	3.27157e-33	2.12573e-31	9	18			Bbx	6.83419	0.0236096	4.12335e-12	9.73026e-11	8	0			Htr4	7.06314	0.0326552	8.13908e-13	1.77677e-11	9	18			Etl4	OK	1.09856e-07	5.18184	0.0236017	2.39736e-06
Sdk2	5.38612	0.0149915	3.59969e-08	8.9586e-07	5	0			Uvrag	6.83347	0.0236055	4.14433e-12	9.76963e-11	8	0			Dgkd	7.06027	0.0326408	8.30869e-13	1.81105e-11	6	18			Fbxo11	OK	1.10322e-07	5.18105	0.0240627	2.40505e-06
Acap2	11.6733	0.0327003	8.72788e-32	5.45005e-30	9	18			Lrrfip1	6.80838	0.0235148	4.93521e-12	1.1622e-10	8	0			Scg5	7.0602	0.0326413	8.31332e-13	1.81105e-11	30	0			Sik3	OK	1.11217e-07	5.17954	0.0240548	2.42204e-06
Pop5	5.37748	0.0149698	3.77678e-08	9.37991e-07	7	5			Mir100hg	6.80157	0.0232392	5.1741e-12	1.2172e-10	9	0			Cacna1g	7.05319	0.0324024	8.74307e-13	1.9027e-11	1	0			Gfra2	OK	1.12954e-07	5.17665	0.024001	2.45733e-06
Rpl37a	5.37474	0.0149789	3.83459e-08	9.51366e-07	4	5			Sltm	6.79441	0.0234728	5.43777e-12	1.2779e-10	15	0			Igfbp5	7.04212	0.0325532	9.46691e-13	2.0581e-11	16	0			4930402H24Rik	OK	1.13372e-07	5.17596	0.0240374	2.46389e-06
Ip6k3	5.37289	0.0101498	3.87414e-08	9.60189e-07	3	0			Prdm5	6.79115	0.023462	5.56206e-12	1.30576e-10	2	0			U2surp	7.04013	0.0325476	9.60322e-13	2.08558e-11	37	0			Spns2	OK	1.15195e-07	5.17298	0.0239427	2.50092e-06
Cenpa	10.6623	0.0290774	7.63717e-27	4.23053e-25	9	18			Strn3	6.78896	0.0234557	5.64711e-12	1.32437e-10	23	0			Rbm25	7.03891	0.0325416	9.68728e-13	2.10167e-11	5	0			Rplp0	OK	1.15436e-07	5.17259	0.0233414	2.50356e-06
Adcy8	10.2087	0.0284968	9.06328e-25	4.7783e-23	9	18			Pvt1	6.78735	0.0234469	5.71042e-12	1.33784e-10	17	0			Zfp148	7.03463	0.0325225	9.98963e-13	2.16504e-11	10	0			Iqcm	OK	1.20988e-07	5.16381	0.0239099	2.62129e-06
Dennd1a	5.36428	0.0149751	4.06373e-08	1.00407e-06	3	0			Ranbp17	6.77931	0.0234161	6.03743e-12	1.41299e-10	19	0			Cemip	7.02421	0.0324732	1.07641e-12	2.33049e-11	9	18			Epha10	OK	1.21586e-07	5.16289	0.0239091	2.63153e-06
Pcdh11x	9.82224	0.0273937	4.51559e-23	2.29998e-21	9	18			Gm13684	3.23479	0.0109982	0.000608666	0.00592078	5	18			Crb1	7.0208	0.0317583	1.10303e-12	2.38568e-11	6	18			Cdk13	OK	1.2327e-07	5.16031	0.0239674	2.66525e-06
Gpi1	5.34219	0.0148813	4.59163e-08	1.13218e-06	7	5			Atp2b4	6.77629	0.0233809	6.16521e-12	1.43994e-10	2	0			Galnt13	7.01141	0.0324141	1.17963e-12	2.54872e-11	5	0			Wasf1	OK	1.2496e-07	5.15776	0.0239569	2.69901e-06
Ddx24	5.33909	0.0148977	4.67073e-08	1.1505e-06	1	5			Sipa1l3	6.77448	0.0234018	6.24272e-12	1.45655e-10	1	0			Rbm26	7.01106	0.0324109	1.18258e-12	2.55247e-11	10	0			Kcnip3	OK	1.34181e-07	5.14441	0.0238647	2.89521e-06
Clta	5.33378	0.0148731	4.80943e-08	1.18346e-06	4	5			Tmcc1	6.77091	0.0233928	6.39873e-12	1.49142e-10	3	1			St7	7.00122	0.0323668	1.2687e-12	2.73557e-11	10	0			Eml5	OK	1.37856e-07	5.13934	0.0238705	2.97145e-06
Rbm39	5.32991	0.0148821	4.91313e-08	1.20773e-06	12	5			Phf21b	3.2332	0.010985	0.000612064	0.00594875	5	18			Prkar1a	6.99594	0.0323399	1.31742e-12	2.8377e-11	3	5			Stxbp5	OK	1.41538e-07	5.13438	0.0238472	3.0477e-06
Tmem205	5.3272	0.0148391	4.98694e-08	1.22463e-06	12	5			Kif1b	6.76469	0.0233708	6.67964e-12	1.55372e-10	6	0			Foxp1	6.99333	0.0323296	1.34215e-12	2.88802e-11	5	0			Usp29	OK	1.49698e-07	5.12383	0.0237806	3.21996e-06
Map1b	5.32007	0.0148545	5.18641e-08	1.27231e-06	11	0			Lonp2	6.76113	0.0233511	6.84585e-12	1.59075e-10	23	0			Igsf21	6.99305	0.031381	1.34486e-12	2.89089e-11	6	18			Stk39	OK	1.49844e-07	5.12364	0.0237922	3.21996e-06
Ndufa7	5.31667	0.0147995	5.28408e-08	1.29495e-06	7	5			Unc13b	3.19709	0.0109516	0.000694097	0.00667764	5	18			Pip4k2a	6.76632	0.0312594	6.60513e-12	1.36415e-10	2	1			Mpst	OK	1.52705e-07	5.12008	0.020193	3.27809e-06
Rsrp1	5.30894	0.0147944	5.51309e-08	1.3497e-06	1	5			Pafah1b1	6.7429	0.0232948	7.76268e-12	1.80012e-10	9	0			1700039E22Rik	6.99164	0.0261245	1.35848e-12	2.91423e-11	6	18			Gprasp1	OK	1.57001e-07	5.11484	0.0237512	3.3669e-06
Cacna1a	5.30844	0.0148177	5.52841e-08	1.35207e-06	12	5			Picalm	6.74024	0.0232851	7.9061e-12	1.83151e-10	10	0			Ldlrad4	6.98612	0.0322962	1.41299e-12	3.02807e-11	16	0			Stag1	OK	1.59704e-07	5.11162	0.0237391	3.42136e-06
Pde3b	5.29514	0.014774	5.9462e-08	1.45277e-06	3	0			Slmap	3.14662	0.0107942	0.000825841	0.00779041	5	18			Prox1	6.97654	0.0322517	1.51265e-12	3.23836e-11	16	0			Lekr1	OK	1.64933e-07	5.10553	0.0236681	3.5298e-06
Pink1	5.28305	0.0146789	6.35258e-08	1.55048e-06	4	5			Foxn3	6.73753	0.0232746	8.05483e-12	1.86218e-10	2	0			Slc25a25	6.93001	0.0320225	2.10406e-12	4.4999e-11	29	0			Kmt2a	OK	1.67376e-07	5.10275	0.0236909	3.57845e-06
Vgf	9.70736	0.0268436	1.4025e-22	7.05385e-21	9	18			Tbc1d32	6.73357	0.0232519	8.27742e-12	1.9117e-10	20	0			Prkcb	6.92548	0.0320101	2.17249e-12	4.64154e-11	24	0			Fam43b	OK	1.73199e-07	5.09628	0.0201181	3.69919e-06
Eef1g	5.25932	0.0146484	7.22934e-08	1.7609e-06	4	5			Etv1	6.72347	0.0232086	8.87221e-12	2.04699e-10	15	0			Crebbp	6.91805	0.0319789	2.28948e-12	4.88655e-11	37	0			4933413L06Rik	OK	1.73929e-07	5.09548	0.0223258	3.71101e-06
Tmem256	5.257	0.0145444	7.32107e-08	1.78143e-06	8	5			Pias2	6.72014	0.0232151	9.07768e-12	2.09228e-10	10	0			Serinc2	6.91673	0.0318897	2.31088e-12	4.92724e-11	9	18			Ildr2	OK	1.78524e-07	5.09054	0.0236304	3.80519e-06
Arr3	9.54333	0.0264713	6.91595e-22	3.40013e-20	9	18			Rtn1	6.70793	0.023174	9.87022e-12	2.27265e-10	4	5			Npy2r	6.91614	0.0319355	2.32062e-12	4.94299e-11	28	0			Sipa1l3	OK	1.83339e-07	5.08549	0.0236103	3.90387e-06
Stmn1	5.24706	0.0146209	7.72746e-08	1.87652e-06	7	5			Wdr17	6.69092	0.0231065	1.10884e-11	2.55055e-10	18	0			Rps8	6.9034	0.0319098	2.5387e-12	5.40205e-11	3	5			A230006K03Rik	OK	1.87331e-07	5.0814	0.0235714	3.98486e-06
Fstl5	5.24274	0.0145719	7.91048e-08	1.91903e-06	5	0			Arih1	6.68006	0.0230761	1.19423e-11	2.74419e-10	9	0			Rprd1a	6.90107	0.0318986	2.58055e-12	5.48555e-11	16	0			Cnot2	OK	1.91388e-07	5.07733	0.0235785	4.06705e-06
Ppm1h	9.38881	0.026274	3.03421e-21	1.44446e-19	9	18			Gabrg2	6.67984	0.0230762	1.19605e-11	2.74561e-10	3	1			A230057D06Rik	6.88956	0.031846	2.79835e-12	5.94255e-11	22	0			Rev3l	OK	1.92709e-07	5.07602	0.0235713	4.09098e-06
Ndufb7	5.23279	0.014477	8.34871e-08	2.02126e-06	8	5			Ylpm1	6.67405	0.0230551	1.24419e-11	2.85323e-10	9	0			Usp15	6.88822	0.0318401	2.82472e-12	5.99251e-11	14	0			Itsn1	OK	1.9544e-07	5.07335	0.023555	4.14479e-06
Adgrb2	5.23106	0.0145852	8.42685e-08	2.03813e-06	1	5			Ppp1cb	6.67122	0.0230429	1.26844e-11	2.90594e-10	16	0			Vps13b	6.87476	0.0317758	3.10481e-12	6.58007e-11	25	0			Nr6a1	OK	1.97091e-07	5.07175	0.0235443	4.17559e-06
Shisa6	5.23017	0.0146005	8.46761e-08	2.04593e-06	3	0			Mrtfa	6.66814	0.0230345	1.29535e-11	2.9646e-10	10	0			Adgrb1	6.87283	0.0317655	3.14699e-12	6.66277e-11	10	0			Foxp1	OK	2.03983e-07	5.0652	0.0235217	4.31664e-06
Gria2	5.22836	0.0145974	8.55106e-08	2.06402e-06	5	0			Map2k4	6.66151	0.0230114	1.35517e-11	3.09839e-10	4	5			Pdia3	6.86849	0.0317463	3.24432e-12	6.86193e-11	22	0			Celf2	OK	2.04158e-07	5.06504	0.0234397	4.31664e-06
Gm1673	5.2277	0.0145613	8.58159e-08	2.06931e-06	1	5			Gm4924	3.12347	0.0106964	0.000893653	0.0083578	5	18			Slco3a1	6.86533	0.0317267	3.31687e-12	7.00834e-11	17	0			Lmo7	OK	2.0476e-07	5.06448	0.023516	4.32501e-06
Gm11175	8.90716	0.022915	2.61781e-19	1.17855e-17	9	18			Il16	6.65756	0.0229779	1.39206e-11	3.17636e-10	1	0			Mtf2	6.86281	0.0317205	3.37596e-12	7.12605e-11	19	0			Fubp1	OK	2.05888e-07	5.06343	0.0235083	4.34448e-06
Gm20642	5.21405	0.0145492	9.23832e-08	2.22321e-06	3	0			Ccdc74a	6.65673	0.0221402	1.39989e-11	3.19101e-10	4	5			Ccdc113	6.86181	0.030374	3.39966e-12	7.1689e-11	4	1			Magi3	OK	2.13327e-07	5.05666	0.0234444	4.49696e-06
Fam163b	5.21278	0.0145417	9.30149e-08	2.23617e-06	1	5			Vav3	6.65622	0.0229936	1.40482e-11	3.19907e-10	15	0			Hipk2	6.86143	0.0317074	3.40878e-12	7.18094e-11	29	0			Kcnn3	OK	2.1515e-07	5.05504	0.0234085	4.53085e-06
Crim1	5.20838	0.0145172	9.52491e-08	2.2876e-06	10	1			Ccny	6.65307	0.0229815	1.43517e-11	3.26492e-10	12	0			Srsf11	6.85342	0.0316767	3.60522e-12	7.58717e-11	14	0			2025-03-11	OK	2.15755e-07	5.0545	0.023437	4.53905e-06
Adcy2	5.20257	0.014521	9.8276e-08	2.35794e-06	10	1			Aff3	6.6451	0.0229533	1.51509e-11	3.43986e-10	3	1			Adk	6.84898	0.0316571	3.71886e-12	7.81852e-11	5	0			Bche	OK	2.17825e-07	5.05268	0.0234024	4.57802e-06
Pgk1	5.19341	0.014433	1.03239e-07	2.47454e-06	8	5			Sh3glb1	3.08764	0.0105698	0.00100875	0.00931206	5	18			Gm16159	6.84763	0.0312791	3.75424e-12	7.88504e-11	1	0			Basp1	OK	2.18312e-07	5.05226	0.0234531	4.58368e-06
Hmbox1	5.18722	0.0144732	1.06726e-07	2.55559e-06	10	1			Apbb2	6.6354	0.0229171	1.6181e-11	3.67006e-10	15	0			Iqsec2	6.84445	0.0316348	3.8386e-12	8.05418e-11	15	0			Cpeb3	OK	2.19193e-07	5.05149	0.0234545	4.59759e-06
Cdh23	8.58362	0.0233039	4.5966e-18	1.95587e-16	9	18			Dusp14	3.07532	0.0105245	0.00105137	0.00965398	5	18			Rock1	6.82049	0.0315244	4.5365e-12	9.50904e-11	10	0			Ywhaz	OK	2.21396e-07	5.04958	0.0234463	4.63919e-06
Enc1	5.17907	0.0144434	1.11499e-07	2.66456e-06	8	5			Zdhhc14	6.60359	0.0228036	2.00664e-11	4.54226e-10	2	0			Prpf40a	6.80556	0.0314544	5.03268e-12	1.05386e-10	5	0			Map2k5	OK	2.23089e-07	5.04812	0.0234352	4.67001e-06
Il16	5.17265	0.0144095	1.154e-07	2.75504e-06	5	0			Gm10848	6.59275	0.0227599	2.15871e-11	4.88164e-10	15	0			Tnfrsf26	6.80401	0.0254907	5.08724e-12	1.06423e-10	10	0			Ywhae	OK	2.27749e-07	5.04417	0.0234165	4.76282e-06
Dtnb	5.17056	0.0144307	1.16698e-07	2.78326e-06	5	0			Fndc3b	6.59194	0.0227634	2.17054e-11	4.90353e-10	3	1			Grip1	6.80303	0.0314406	5.12207e-12	1.07045e-10	33	0			Fstl5	OK	2.2891e-07	5.0432	0.0233136	4.78235e-06
Slit1	5.16609	0.0144183	1.19524e-07	2.84784e-06	11	0			Lrrc3b	6.5823	0.0227261	2.31612e-11	5.22723e-10	3	1			Tubb2b	6.80252	0.0314036	5.14013e-12	1.07316e-10	18	0			Ncoa2	OK	2.29204e-07	5.04295	0.0234158	4.78374e-06
Rnd3	8.55726	0.0178544	5.77893e-18	2.45461e-16	9	18			9530026P05Rik	6.58106	0.0226844	2.33547e-11	5.26567e-10	2	0			Kcng3	6.79962	0.031374	5.24491e-12	1.09395e-10	1	0			Tdrd5	OK	2.32664e-07	5.04008	0.0232905	4.85116e-06
Sybu	5.16061	0.0144041	1.23074e-07	2.92663e-06	10	1			Ubac2	6.57578	0.022706	2.41986e-11	5.45055e-10	8	0			Slc17a7	6.79573	0.0314073	5.38823e-12	1.12274e-10	4	1			Ddx10	OK	2.34869e-07	5.03828	0.0233882	4.89017e-06
Egr1	8.43947	0.0231339	1.59396e-17	6.69938e-16	9	18			Smg1	6.57472	0.0227099	2.43729e-11	5.48438e-10	3	1			Bex2	6.79482	0.0314044	5.42257e-12	1.12877e-10	3	5			Pcnx	OK	2.34999e-07	5.03817	0.0233923	4.89017e-06
Cdon	5.15286	0.014377	1.28269e-07	3.04414e-06	10	1			5330438D12Rik	6.57131	0.0226969	2.49377e-11	5.60593e-10	9	0			Traf3	6.79312	0.0313839	5.48678e-12	1.14101e-10	16	0			Gphn	OK	2.38194e-07	5.03559	0.0233817	4.95176e-06
Sirpa	5.15159	0.0143664	1.29145e-07	3.06191e-06	1	5			Fubp1	6.57029	0.0226928	2.5108e-11	5.63865e-10	20	0			Ptprm	6.7838	0.0310631	5.85285e-12	1.21594e-10	15	0			Herc2	OK	2.46711e-07	5.02885	0.0233498	5.12376e-06
Ctnnd2	5.14366	0.0143574	1.34715e-07	3.19082e-06	2	0			Ptpra	6.56687	0.0226824	2.56915e-11	5.764e-10	1	0			Dleu2	6.77708	0.0313198	6.13144e-12	1.27245e-10	9	18			Rsrp1	OK	2.47793e-07	5.02801	0.0233325	5.14116e-06
Dbn1	5.13807	0.0143296	1.38789e-07	3.28408e-06	1	5			Vstm2a	6.5663	0.0226776	2.57899e-11	5.78039e-10	3	1			Ly6e	6.77695	0.0313134	6.13697e-12	1.27245e-10	1	0			Pla2g4e	OK	2.56142e-07	5.02165	0.0232608	5.30915e-06
Mrps26	5.13583	0.0142946	1.40454e-07	3.32021e-06	14	5			Nek10	6.56333	0.022659	2.63096e-11	5.89108e-10	1	0			Nos1ap	6.77096	0.0312928	6.39638e-12	1.32494e-10	28	0			Ddah1	OK	2.606e-07	5.01834	0.0226824	5.39624e-06
Rps28	5.1313	0.0142606	1.43877e-07	3.39779e-06	7	5			Ube3c	6.56168	0.0226629	2.6602e-11	5.9507e-10	21	0			Rpl8	6.76636	0.0312716	6.60313e-12	1.36415e-10	3	5			Camk2n1	OK	2.68171e-07	5.01283	0.0232615	5.54756e-06
Fut8	5.12792	0.0143056	1.46479e-07	3.45583e-06	10	1			Apc	6.55062	0.022627	2.86489e-11	6.40227e-10	9	0			Btaf1	6.76635	0.0312716	6.60369e-12	1.36415e-10	8	0			Prickle1	OK	2.72768e-07	5.00956	0.023261	5.63712e-06
2210016L21Rik	5.12168	0.0142586	1.51409e-07	3.56865e-06	14	5			Ptgs2	6.54778	0.022501	2.91999e-11	6.51903e-10	12	0			Gpr137c	6.63677	0.0306657	1.60316e-11	3.21947e-10	2	1			Trib2	OK	2.73081e-07	5.00934	0.0230872	5.63804e-06
Tle4	5.12103	0.0142886	1.51935e-07	3.57755e-06	10	1			Rock2	6.54626	0.0226114	2.94975e-11	6.57901e-10	3	1			Ppp4r4	6.76505	0.0312593	6.66318e-12	1.3748e-10	6	18			Gm26850	OK	2.79617e-07	5.00479	0.0180821	5.76734e-06
Tmtc2	8.38523	0.0233615	2.53137e-17	1.05471e-15	9	18			Rab8b	6.5363	0.0225539	3.15291e-11	7.02525e-10	9	0			Slc44a1	6.76363	0.0312593	6.729e-12	1.38702e-10	32	0			Mrtfa	OK	2.97317e-07	4.99295	0.0231804	6.12641e-06
Sumo2	5.10816	0.0142491	1.62658e-07	3.82253e-06	7	5			Syt10	6.5221	0.0225057	3.46657e-11	7.7166e-10	1	0			Adamts1	6.76157	0.031185	6.82515e-12	1.40546e-10	1	0			Luzp2	OK	3.01023e-07	4.99056	0.0229936	6.19673e-06
Gnb2	5.0988	0.014192	1.70911e-07	4.01256e-06	4	5			Gm13269	6.5095	0.022474	3.77006e-11	8.38397e-10	11	0			Bcas3	6.75899	0.0312375	6.94797e-12	1.42936e-10	34	0			Fam193a	OK	3.01441e-07	4.99029	0.0231668	6.19926e-06
Psenen	5.07994	0.014125	1.8878e-07	4.42778e-06	1	5			Taf15	6.50524	0.0224661	3.87854e-11	8.6168e-10	21	0			Phf24	6.75576	0.0312192	7.10451e-12	1.46013e-10	37	0			Rab30	OK	3.08487e-07	4.98583	0.0231355	6.33798e-06
Cirbp	5.07553	0.0140931	1.93206e-07	4.52717e-06	4	5			Gm43824	3.05502	0.0098346	0.00112523	0.01027	5	18			Nectin3	6.75537	0.0311167	7.12349e-12	1.46261e-10	6	18			Myo5b	OK	3.09871e-07	4.98496	0.0231231	6.36021e-06
Dna2	5.07468	0.0136325	1.94072e-07	4.54303e-06	11	0			Tial1	6.50297	0.0224577	3.93744e-11	8.73062e-10	18	0			Phactr2	6.74711	0.0310155	7.54115e-12	1.54685e-10	1	0			Adcy8	OK	3.1522e-07	4.98165	0.0230899	6.46369e-06
Jun	5.07119	0.0141377	1.97671e-07	4.62278e-06	1	5			Kcnn2	6.50145	0.0224502	3.97743e-11	8.8107e-10	9	0			Parp1	6.73355	0.031098	8.27865e-12	1.69648e-10	31	0			Huwe1	OK	3.19056e-07	4.97931	0.0231177	6.53599e-06
Arpc1a	5.07068	0.0141419	1.98194e-07	4.63049e-06	4	5			Pde4a	6.49642	0.0224292	4.11278e-11	9.10167e-10	21	0			Mbnl2	6.73332	0.0311135	8.29171e-12	1.6975e-10	20	0			Spag9	OK	3.30874e-07	4.97227	0.0230819	6.7715e-06
Lhfp	8.32988	0.0228535	4.04622e-17	1.67427e-15	9	18			Dtd1	6.49441	0.0224268	4.168e-11	9.21492e-10	12	0			Ywhab	6.73138	0.0311086	8.40319e-12	1.71866e-10	3	5			Pds5a	OK	3.33697e-07	4.97062	0.0230718	6.82264e-06
Slc2a13	7.63771	0.0213623	1.1056e-14	4.13372e-13	9	18			Rasa1	6.47334	0.0223583	4.79298e-11	1.05864e-09	14	0			Limch1	6.72933	0.0310983	8.52206e-12	1.74128e-10	5	0			Ubac2	OK	3.34292e-07	4.97027	0.0230588	6.82817e-06
Oprm1	5.05895	0.0140901	2.10783e-07	4.9103e-06	10	1			Lca5	6.46687	0.0223198	5.00257e-11	1.10386e-09	19	0			Nipa1	6.72647	0.0310819	8.69131e-12	1.77414e-10	8	0			Zcchc7	OK	3.39005e-07	4.96756	0.0230634	6.91773e-06
Rpl31	5.05678	0.0140211	2.13201e-07	4.96184e-06	7	5			Sobp	6.4657	0.0223317	5.04169e-11	1.11142e-09	10	0			Cdh7	6.72247	0.0307772	8.93333e-12	1.82178e-10	9	18			Ube2q2	OK	3.4099e-07	4.96643	0.0230393	6.95053e-06
Ppdpf	5.04112	0.0139702	2.31413e-07	5.38046e-06	8	5			Rinl	2.98565	0.00940526	0.00141488	0.0125662	5	18			Apc	6.72118	0.0310615	9.01323e-12	1.83629e-10	10	0			Rbm6	OK	3.41272e-07	4.96627	0.0230559	6.95053e-06
Ptgs2	7.5546	0.0208443	2.1008e-14	7.79402e-13	9	18			Rtn4	6.45419	0.0222907	5.43992e-11	1.19689e-09	4	5			Fam13b	6.72005	0.0310518	9.08286e-12	1.84869e-10	10	0			Kdm1a	OK	3.51255e-07	4.96067	0.0230104	7.14694e-06
Ptchd4	5.03536	0.0140512	2.3847e-07	5.53384e-06	3	0			Ppm1k	2.95858	0.0101322	0.00154532	0.0135868	5	18			Faah	6.71499	0.0310319	9.40412e-12	1.91223e-10	10	0			Bclaf1	OK	3.54556e-07	4.95885	0.0230212	7.20713e-06
Ccdc85b	5.03468	0.014016	2.39326e-07	5.54834e-06	4	5			Gm43376	6.44101	0.0222407	5.9339e-11	1.30306e-09	10	0			Arhgap15	6.69155	0.0309137	1.10406e-11	2.24283e-10	18	0			Tox	OK	3.71139e-07	4.94996	0.0228804	7.53694e-06
Gm3294	7.29693	0.0199465	1.47201e-13	5.20419e-12	9	18			Stim2	6.43949	0.0222408	5.99374e-11	1.31493e-09	10	0			Tsix	6.6853	0.0308911	1.15224e-11	2.33845e-10	16	0			Ube2b	OK	3.72042e-07	4.94949	0.0229719	7.54802e-06
Ndufa2	5.03309	0.0139847	2.41314e-07	5.58368e-06	4	5			Phactr2	6.43809	0.0221583	6.04918e-11	1.32581e-09	6	0			Gm15680	6.68513	0.0308607	1.15359e-11	2.33894e-10	21	0			Tafa4	OK	3.74261e-07	4.94833	0.021502	7.58572e-06
Ankrd33b	7.14053	0.0199433	4.64861e-13	1.59653e-11	9	18			Snap91	6.43326	0.0222181	6.24461e-11	1.36733e-09	3	1			Phf14	6.68408	0.0308887	1.16189e-11	2.35351e-10	5	0			Pacsin1	OK	3.79208e-07	4.94577	0.0229462	7.67859e-06
Ube2e3	5.03258	0.0140388	2.41962e-07	5.5879e-06	10	1			Pank1	6.43295	0.0222008	6.25773e-11	1.36889e-09	1	0			Mapt	6.682	0.0308767	1.17855e-11	2.38496e-10	18	0			Asxl3	OK	3.96064e-07	4.9373	0.02291	8.01222e-06
Plce1	7.0944	0.0196758	6.49591e-13	2.21515e-11	9	18			Zswim6	6.43225	0.0222125	6.28637e-11	1.37383e-09	6	0			Atp6v0b	6.68173	0.0308716	1.18065e-11	2.38691e-10	4	1			Dym	OK	4.09528e-07	4.93077	0.0228842	8.27663e-06
Fam174a	5.0275	0.0140097	2.48463e-07	5.72704e-06	1	5			Fgfr2	6.41892	0.0221684	6.86211e-11	1.49822e-09	15	0			Ubn2	6.67224	0.0308318	1.25968e-11	2.54424e-10	15	0			Vps13b	OK	4.54275e-07	4.91048	0.0227957	9.17217e-06
Rock2	5.02115	0.0140108	2.5681e-07	5.91376e-06	10	1			Tcaf1	6.41579	0.0221552	7.00456e-11	1.52785e-09	9	0			Arsi	6.66051	0.0302489	1.36443e-11	2.75317e-10	6	18			Chd2	OK	4.56162e-07	4.90966	0.0227875	9.20145e-06
Mrfap1	5.01194	0.0139777	2.69414e-07	6.19808e-06	8	5			4932441J04Rik	2.95758	0.0100124	0.00155033	0.0136204	5	18			Kmt2c	6.65233	0.0307407	1.44247e-11	2.90786e-10	25	0			Plekhg5	OK	4.61764e-07	4.90727	0.0227732	9.30553e-06
1700048O20Rik	5.00627	0.013346	2.77471e-07	6.37732e-06	12	5			Ube2k	6.40792	0.0221297	7.3758e-11	1.60575e-09	2	0			Unc79	6.6496	0.0307258	1.46949e-11	2.95949e-10	5	0			Hsp90aa1	OK	4.64149e-07	4.90626	0.0227584	9.34466e-06
Atp6v1d	5.00253	0.0139491	2.8292e-07	6.49636e-06	7	5			Rimbp2	2.94909	0.0101076	0.00159353	0.0139569	5	18			Pcca	6.64559	0.0307071	1.51006e-11	3.0383e-10	24	0			Chst1	OK	4.64989e-07	4.9059	0.022734	9.35263e-06
Btbd16	5.00159	0.0135354	2.84304e-07	6.5219e-06	11	0			Capn11	6.40535	0.021042	7.50114e-11	1.62992e-09	12	0			Ccdc88a	6.64341	0.0306968	1.53254e-11	3.08058e-10	12	18			Sltm	OK	4.6768e-07	4.90477	0.0227654	9.39777e-06
Tagln3	4.99846	0.0139143	2.88945e-07	6.62204e-06	7	5			Kdm1a	6.39329	0.0220701	8.11793e-11	1.76226e-09	6	0			Chic1	6.60557	0.0305185	1.97993e-11	3.96475e-10	2	1			Tulp4	OK	4.74406e-07	4.90197	0.0227458	9.52384e-06
Nrcam	4.99347	0.0139357	2.96516e-07	6.78908e-06	3	0			E130308A19Rik	2.90659	0.00995631	0.00182697	0.0158069	5	18			Lrrtm1	6.63242	0.0306354	1.65112e-11	3.31263e-10	22	0			Hecw2	OK	4.82232e-07	4.89875	0.0227296	9.67175e-06
Aoc3	6.85966	0.00604251	3.45131e-12	1.13042e-10	9	18			4930407I10Rik	2.89567	-5.40166e-05	0.00189173	0.0163029	5	18			Matr3	6.63107	0.0306415	1.6663e-11	3.3399e-10	7	18			Galnt14	OK	4.86571e-07	4.89699	0.0227101	9.74948e-06
Prex2	4.97107	0.0138609	3.32915e-07	7.608e-06	5	0			Gm9968	6.38521	0.0220447	8.55788e-11	1.85247e-09	8	0			Tmpo	6.56676	0.0303049	2.57106e-11	5.09521e-10	2	1			Mbnl1	OK	4.88873e-07	4.89607	0.0227212	9.78629e-06
Ints6l	4.96981	0.013856	3.351e-07	7.65066e-06	5	0			Fry	6.37912	0.0220313	8.90564e-11	1.92592e-09	14	0			Slc25a3	6.60197	0.0305056	2.02868e-11	4.05851e-10	3	5			Pkp2	OK	4.90362e-07	4.89547	0.0227057	9.80676e-06
Mbd5	4.96849	0.0138658	3.37387e-07	7.68857e-06	3	0			Mir99ahg	6.37863	0.0220297	8.93386e-11	1.93019e-09	9	0			Ppia	6.6004	0.0304935	2.05025e-11	4.09778e-10	3	5			Rab27b	OK	4.93173e-07	4.89434	0.0226972	9.85364e-06
Fkbp1a	4.96848	0.0138596	3.374e-07	7.68857e-06	14	5			Ogn	6.35503	0.0218858	1.0419e-10	2.24892e-09	8	0			Rpl26	6.59248	0.0304609	2.16273e-11	4.31848e-10	3	5			Fus	OK	5.01826e-07	4.89092	0.0226959	1.0017e-05
Sec24d	4.9659	0.0138431	3.41915e-07	7.78407e-06	5	0			Myo1b	6.3515	0.0217575	1.06611e-10	2.29901e-09	8	0			Tdo2	6.58999	0.0304014	2.19933e-11	4.38742e-10	17	0			Tcf12	OK	5.10675e-07	4.88748	0.0226877	1.0184e-05
Mbp	4.95661	0.0138112	3.58668e-07	8.15775e-06	4	5			Zc3h15	2.85489	0.00977257	0.00215258	0.0182837	5	18			Rap1gap	6.58642	0.0304248	2.25281e-11	4.48985e-10	8	0			Smg1	OK	5.14686e-07	4.88594	0.022678	1.02543e-05
Fam171a1	4.9548	0.0138052	3.62031e-07	8.22645e-06	10	1			Smad9	2.82766	0.00950198	0.00234451	0.0197227	5	18			Igdcc3	6.5854	0.0303116	2.26834e-11	4.51653e-10	1	0			Paip2	OK	5.20238e-07	4.88382	0.0226564	1.03551e-05
Nap1l5	4.94924	0.0137833	3.72524e-07	8.45688e-06	1	5			Cobll1	6.33713	0.0218221	1.17039e-10	2.51671e-09	10	0			Spred1	6.58239	0.0304045	2.31476e-11	4.60461e-10	31	0			Ttc28	OK	5.2349e-07	4.8826	0.0226388	1.041e-05
Gm13528	4.94776	0.0131709	3.75354e-07	8.51311e-06	7	5			Spred1	6.33172	0.0218602	1.21222e-10	2.60421e-09	11	0			Angpt1	6.5809	0.0302144	2.33798e-11	4.6464e-10	1	0			Cspp1	OK	5.28974e-07	4.88054	0.0226479	1.05091e-05
Map1a	4.94513	0.0137746	3.80472e-07	8.62104e-06	8	5			Plekha2	2.82097	0.00965486	0.00239391	0.0201159	5	18			Sf3b1	6.57084	0.0303604	2.50157e-11	4.96684e-10	24	0			Tnfrsf1b	OK	5.35693e-07	4.87805	0.0192731	1.06326e-05
Ywhae	4.94322	0.0137887	3.84215e-07	8.69767e-06	8	5			Dnajc6	6.31855	0.0218187	1.32011e-10	2.83065e-09	19	0			Klhl3	6.56759	0.0303432	2.55678e-11	5.07166e-10	30	0			Zeb2	OK	5.42291e-07	4.87564	0.0226296	1.07534e-05
Bach2	6.78325	0.0189138	5.87523e-12	1.90616e-10	9	18			Socs6	2.81985	0.00964329	0.0024023	0.0201715	5	18			E230016K23Rik	8.27835	0.0302587	6.24487e-17	1.71742e-15	2	1			Prr14l	OK	5.82068e-07	4.86165	0.0225529	1.15313e-05
Nav3	4.93539	0.0137731	3.99945e-07	9.03673e-06	2	0			Fndc1	6.31165	0.0217254	1.38034e-10	2.95423e-09	1	0			Spry2	6.55394	0.0302514	2.80187e-11	5.54739e-10	6	18			Zfp36l1	OK	5.93937e-07	4.85765	0.0206619	1.17554e-05
Cdk14	4.9271	0.0137496	4.17288e-07	9.41973e-06	2	0			Ankrd13c	6.30624	0.0217709	1.42945e-10	3.05648e-09	8	0			Pnisr	6.548	0.0302517	2.91559e-11	5.76712e-10	10	0			Gm49494	OK	5.96363e-07	4.85684	0.0206297	1.17923e-05
Sh3kbp1	4.9253	0.0137383	4.21155e-07	9.49802e-06	5	0			9930021J03Rik	6.30564	0.0217743	1.43504e-10	3.06555e-09	13	0			Pkp4	6.54657	0.0302478	2.94365e-11	5.81716e-10	22	0			Tmem178	OK	6.05596e-07	4.8538	0.0225152	1.19636e-05
Cpne6	4.92512	0.013729	4.21546e-07	9.49802e-06	14	5			Lmo3	6.29368	0.0217316	1.55014e-10	3.30831e-09	17	0			Elavl3	6.54338	0.0302327	3.00726e-11	5.9373e-10	15	0			Mcph1	OK	6.18309e-07	4.84968	0.0224922	1.22034e-05
Nectin3	6.44648	0.0178336	5.7237e-11	1.74182e-09	9	18			Pls1	6.29134	0.0216949	1.57369e-10	3.35543e-09	10	0			Cep112	6.54111	0.0302221	3.05321e-11	6.02237e-10	19	0			Map4k5	OK	6.20489e-07	4.84898	0.0224971	1.22349e-05
4930578M01Rik	4.90635	0.0136645	4.63943e-07	1.04337e-05	1	5			Cep350	6.28541	0.0216999	1.63497e-10	3.48285e-09	15	0			Cyfip1	6.5355	0.0301959	3.16989e-11	6.24668e-10	5	0			Ptbp2	OK	6.25466e-07	4.8474	0.022498	1.23215e-05
Gfra1	4.90233	0.0136595	4.73528e-07	1.06393e-05	2	0			Zfp148	6.28186	0.0216927	1.6727e-10	3.55988e-09	9	0			Astn1	6.5342	0.03019	3.19747e-11	6.29513e-10	10	0			Ahi1	OK	6.29627e-07	4.84608	0.0224925	1.23919e-05
Prtg	4.89952	0.0136586	4.80363e-07	1.07828e-05	10	1			Fam168a	6.27967	0.0216846	1.69648e-10	3.60712e-09	6	0			Polb	6.53124	0.0301763	3.26139e-11	6.41498e-10	17	0			Usp27x	OK	6.34674e-07	4.84449	0.0189751	1.24796e-05
Srrm2	4.89804	0.0136623	4.83979e-07	1.08539e-05	1	5			Mtf2	6.27678	0.021672	1.72828e-10	3.6713e-09	13	0			Plppr1	6.528	0.030156	3.33265e-11	6.54902e-10	2	1			Usp32	OK	6.41911e-07	4.84224	0.0224724	1.26101e-05
Cers2	4.89511	0.013526	4.91242e-07	1.10065e-05	1	5			Atf2	6.27633	0.0216717	1.73334e-10	3.67863e-09	3	1			Prnp	6.518	0.0301145	3.56246e-11	6.99411e-10	4	1			Scmh1	OK	6.44346e-07	4.84149	0.0224664	1.26461e-05
Ftx	4.89339	0.0136511	4.95563e-07	1.10929e-05	10	1			Slc35f3	6.27534	0.0216694	1.74439e-10	3.69862e-09	18	0			Dock11	6.51202	0.0300757	3.70724e-11	7.27158e-10	17	0			Kif5c	OK	6.56937e-07	4.83764	0.0224469	1.28812e-05
Khdrbs2	4.88853	0.013636	5.0795e-07	1.13596e-05	2	0			Smarca2	6.26623	0.0216359	1.84949e-10	3.91782e-09	3	1			Sik3	6.51044	0.030079	3.74643e-11	7.34161e-10	22	0			Zfp532	OK	6.75749e-07	4.83203	0.0224174	1.32378e-05
Brinp3	4.88033	0.0136087	5.29553e-07	1.18318e-05	3	0			Huwe1	6.25349	0.021594	2.00696e-10	4.24745e-09	3	1			Calm2	6.51026	0.0300675	3.75115e-11	7.34404e-10	3	5			Cdh20	OK	6.84317e-07	4.82952	0.0220901	1.33932e-05
Gm10681	6.34078	0.0169419	1.14302e-10	3.42634e-09	9	18			Xist	6.25049	0.0215839	2.04587e-10	4.32576e-09	2	0			Nsg2	6.50994	0.0300768	3.75913e-11	7.35281e-10	4	1			Lars2	OK	7.03784e-07	4.82393	0.0223634	1.37614e-05
Tmem147	4.87411	0.0135754	5.46487e-07	1.21875e-05	1	5			Usp9x	6.24281	0.0215564	2.14892e-10	4.53945e-09	2	0			Bsg	6.50755	0.0300656	3.81931e-11	7.46359e-10	4	1			Trhde	OK	7.30178e-07	4.81659	0.022338	1.42642e-05
Zbtb16	4.87295	0.013594	5.49722e-07	1.22482e-05	5	0			Gm49886	6.23326	0.0192931	2.28411e-10	4.81991e-09	13	0			Sfswap	6.50081	0.0300345	3.99433e-11	7.79839e-10	8	0			Btbd17	OK	7.63673e-07	4.80762	0.0191886	1.49047e-05
Gm43149	4.87001	0.0132836	5.57971e-07	1.24205e-05	7	5			Smyd3	6.23314	0.0215231	2.28592e-10	4.81991e-09	3	1			Prmt8	6.49801	0.0300185	4.06942e-11	7.93763e-10	14	0			Il16	OK	7.83409e-07	4.80252	0.0222513	1.52758e-05
Vhl	4.86777	0.0134183	5.64325e-07	1.25504e-05	14	5			Smg6	6.23009	0.0215108	2.33078e-10	4.90996e-09	14	0			Ncoa2	6.49309	0.0299983	4.20466e-11	8.19384e-10	11	0			Pcf11	OK	7.9013e-07	4.80081	0.0222664	1.53926e-05
Trmt112	4.86731	0.0134677	5.65623e-07	1.25676e-05	8	5			Rev1	6.22932	0.0215077	2.34237e-10	4.9298e-09	11	0			Ctnnal1	6.49082	0.029964	4.26859e-11	8.31074e-10	24	0			Zfp39	OK	8.15512e-07	4.79447	0.0220262	1.58723e-05
Gng4	6.31548	0.0161368	1.34662e-10	4.01165e-09	9	18			Mtmr12	6.2255	0.0214928	2.40018e-10	5.0468e-09	1	0			Gabbr1	6.48354	0.0299538	4.47973e-11	8.71375e-10	4	1			Otud7b	OK	8.17643e-07	4.79395	0.0222321	1.58991e-05
Pacsin1	4.85637	0.0135457	5.97787e-07	1.32521e-05	12	5			Baz2b	6.22452	0.0214928	2.41512e-10	5.07354e-09	14	0			Cspp1	6.48266	0.0299488	4.50597e-11	8.75671e-10	8	0			Nt5dc3	OK	8.4452e-07	4.78746	0.022179	1.64066e-05
4930532I03Rik	4.85627	0.0135347	5.98082e-07	1.32521e-05	10	1			Osbpl8	6.22305	0.021484	2.43794e-10	5.11676e-09	13	0			Add1	6.48184	0.0299456	4.53041e-11	8.7961e-10	2	1			Btbd10	OK	8.51022e-07	4.78592	0.0222018	1.65177e-05
Ntng2	4.85526	0.0135364	6.01143e-07	1.33076e-05	12	5			Kcnk2	6.22266	0.0214573	2.44395e-10	5.12465e-09	15	0			Pakap.1	6.47862	0.0299202	4.62818e-11	8.97765e-10	8	0			Npas2	OK	8.62574e-07	4.78321	0.0221309	1.67265e-05
Gm20631	6.23288	0.0159593	2.28968e-10	6.72936e-09	9	18			Mprip	2.77262	0.00949372	0.00278031	0.0229305	5	18			Fam163b	6.47581	0.029917	4.71538e-11	9.13839e-10	14	0			Arhgap18	OK	9.21039e-07	4.77002	0.0214644	1.78438e-05
Diaph2	4.8517	0.0135367	6.12039e-07	1.35239e-05	3	0			Calm1	6.2174	0.0214657	2.52738e-10	5.28984e-09	4	5			Garem1	6.47132	0.0298964	4.85762e-11	9.40539e-10	21	0			Nanp	OK	9.53459e-07	4.76305	0.0206434	1.84549e-05
Egr3	6.18645	0.017192	3.07674e-10	8.99854e-09	9	18			Cap2	6.2146	0.0214584	2.5727e-10	5.37975e-09	23	0			Papola	6.46933	0.0298877	4.92186e-11	9.52101e-10	5	0			Ptn	OK	9.94744e-07	4.75449	0.0219733	1.92363e-05
Gabbr1	4.84871	0.0135189	6.21346e-07	1.37044e-05	1	5			2023-09-03	6.21367	0.0214428	2.58813e-10	5.40705e-09	1	0			Scn1b	6.46411	0.0298604	5.09486e-11	9.84664e-10	4	1			AC149090.1	OK	1.03517e-06	4.74643	0.0220252	1.99997e-05
Ddn	4.84805	0.0134973	6.23401e-07	1.37348e-05	8	5			2900052N01Rik	6.21349	0.0206747	2.59106e-10	5.40822e-09	4	5			Pkd1	6.4614	0.0298474	5.18699e-11	1.00155e-09	14	0			Rabgap1	OK	1.04987e-06	4.74358	0.0220097	2.0265e-05
Polr2f	4.8479	0.0134599	6.23868e-07	1.37348e-05	7	5			Kdm6a	6.20777	0.0214336	2.68705e-10	5.60344e-09	2	0			Abi2	6.46073	0.0298458	5.2099e-11	1.00505e-09	12	18			Nsd1	OK	1.06268e-06	4.74112	0.0219993	2.04936e-05
Arhgap6	6.09622	0.0168318	5.43013e-10	1.55597e-08	9	18			Chd2	6.19916	0.0214035	2.83832e-10	5.91347e-09	22	0			Arhgap12	6.45608	0.0298244	5.37249e-11	1.03547e-09	2	1			Btbd3	OK	1.10288e-06	4.7336	0.0219591	2.12494e-05
Tnr	4.842	0.0135094	6.42693e-07	1.41234e-05	2	0			Stard13	6.1945	0.0213829	2.92344e-10	6.08524e-09	6	0			Reps2	6.45244	0.029808	5.50326e-11	1.0597e-09	23	0			Alkbh6	OK	1.10847e-06	4.73257	0.0207804	2.13375e-05
Gtdc1	4.84095	0.0135025	6.46103e-07	1.41854e-05	3	0			App	6.18791	0.0213667	3.04842e-10	6.33959e-09	13	0			Egfr	6.44612	0.0294999	5.73742e-11	1.10379e-09	1	0			Rita1	OK	1.1176e-06	4.73091	0.0205397	2.14876e-05
Exoc4	4.83958	0.0135029	6.5057e-07	1.42704e-05	3	0			Echdc1	2.77198	0.00947524	0.0027858	0.0229599	5	18			Gabra4	6.44353	0.0297663	5.83619e-11	1.12176e-09	30	0			Itga4	OK	1.1183e-06	4.73078	0.0219203	2.14876e-05
1700030J22Rik	4.83812	0.012337	6.55367e-07	1.43625e-05	14	5			Tsc22d1	6.18556	0.0213574	3.09409e-10	6.42285e-09	10	0			Apba1	6.43868	0.0297444	6.02569e-11	1.15713e-09	10	0			Angpt1	OK	1.11975e-06	4.73052	0.0217514	2.14958e-05
Hras	4.83381	0.0134514	6.69732e-07	1.4664e-05	4	5			Xpr1	6.18316	0.0213495	3.14159e-10	6.51551e-09	10	0			Sgk1	6.4365	0.0297219	6.11283e-11	1.17279e-09	2	1			Pi4ka	OK	1.16253e-06	4.7229	0.0219085	2.22966e-05
4930587E11Rik	6.0321	0.0167901	8.09195e-10	2.30223e-08	9	18			Gm15155	6.15802	0.0212207	3.68293e-10	7.63127e-09	2	0			Avp	6.43473	0.0294348	6.18481e-11	1.18553e-09	9	18			D10Wsu102e	OK	1.18728e-06	4.71861	0.0218843	2.27506e-05
Frmd6	5.68487	0.0158183	6.54551e-09	1.75039e-07	9	18			Fcho2	6.15637	0.021252	3.72146e-10	7.70409e-09	2	0			Kif1b	6.43455	0.0297233	6.19195e-11	1.18581e-09	25	0			Arhgap10	OK	1.21081e-06	4.71462	0.0218459	2.31804e-05
Ly6e	4.82908	0.0134439	6.8583e-07	1.49652e-05	1	5			Ank	6.15071	0.0212353	3.85672e-10	7.97687e-09	21	0			Tmem59l	6.42461	0.029679	6.61037e-11	1.26431e-09	4	1			Rev1	OK	1.2175e-06	4.7135	0.0218655	2.32872e-05
Spry2	5.63881	0.0156859	8.56154e-09	2.26933e-07	9	18			Plp1	6.15028	0.0211531	3.86726e-10	7.99141e-09	4	5			Sms	6.42453	0.0296698	6.61381e-11	1.26431e-09	1	0			Susd4	OK	1.23714e-06	4.71024	0.021851	2.36415e-05
Dpm2	4.8204	0.013406	7.16354e-07	1.56137e-05	1	5			Cdk10	2.75965	0.00931574	0.00289312	0.0237585	5	18			Gm49937	6.4241	0.0241443	6.63278e-11	1.26678e-09	1	0			Ptprs	OK	1.24486e-06	4.70897	0.021838	2.37674e-05
Fam173a	4.81603	0.0134149	7.32217e-07	1.59449e-05	1	5			Cpeb3	6.14851	0.0212282	3.91064e-10	8.0664e-09	3	1			Zranb1	6.42386	0.0296744	6.64311e-11	1.26761e-09	20	0			Ccdc152	OK	1.25509e-06	4.7073	0.0211813	2.3941e-05
Ndufa10	4.81412	0.013414	7.39239e-07	1.60833e-05	1	5			Memo1	6.14819	0.0212264	3.91849e-10	8.07529e-09	11	0			Ttc14	6.41441	0.0296285	7.06859e-11	1.34757e-09	24	0			Jakmip2	OK	1.25782e-06	4.70686	0.0218377	2.39714e-05
Smc1a	4.81271	0.0134034	7.44477e-07	1.61826e-05	1	5			Gm39302	6.13409	0.0160202	4.28251e-10	8.81747e-09	12	0			1110051M20Rik	6.40967	0.0296096	7.29157e-11	1.38883e-09	26	0			1700069L16Rik	OK	1.29144e-06	4.70148	0.0192052	2.45679e-05
Ptov1	4.81227	0.0133844	7.46121e-07	1.62037e-05	7	5			Slco3a1	6.13039	0.0211602	4.38326e-10	9.01676e-09	8	0			Pten	6.39978	0.0295636	7.77986e-11	1.48049e-09	8	0			Usp47	OK	1.29145e-06	4.70147	0.0218086	2.45679e-05
Tox3	4.81202	0.0133073	7.47055e-07	1.62093e-05	2	0			Rbm25	6.12738	0.0211552	4.46693e-10	9.17548e-09	4	5			Mpp6	6.39902	0.0295567	7.81898e-11	1.48659e-09	8	0			Psme4	OK	1.31883e-06	4.69719	0.0217917	2.50662e-05
Gm15479	5.57089	0.01382	1.26722e-08	3.29355e-07	9	18			Znrf3	6.12732	0.0211535	4.46847e-10	9.17548e-09	8	0			Tsga10	6.3931	0.0295285	8.12796e-11	1.54395e-09	30	0			Eif4g3	OK	1.39106e-06	4.68628	0.0217403	2.64151e-05
Slc35f1	4.81095	0.0133979	7.51063e-07	1.62669e-05	10	1			Ttc28	6.11946	0.0211157	4.69459e-10	9.63111e-09	9	0			Glg1	6.39168	0.0295258	8.2036e-11	1.55691e-09	29	0			Arhgap26	OK	1.3967e-06	4.68545	0.0217323	2.64983e-05
Ctdsp1	5.4852	0.0141024	2.06497e-08	5.27567e-07	9	18			Arhgef4	6.11677	0.021109	4.77463e-10	9.78648e-09	1	0			Slc25a42	6.38767	0.0294887	8.42152e-11	1.59683e-09	1	0			Nvl	OK	1.43416e-06	4.68003	0.0217	2.71845e-05
Kcnh7	4.80357	0.0133969	7.79304e-07	1.68482e-05	2	0			Cspp1	6.11656	0.0211147	4.7807e-10	9.79012e-09	6	0			Actg1	6.38519	0.0294946	8.55909e-11	1.62146e-09	3	5			Slc44a1	OK	1.4493e-06	4.67788	0.0217021	2.74467e-05
Vdac2	4.79866	0.0133574	7.98668e-07	1.72514e-05	4	5			Sfswap	6.11505	0.0211072	4.82637e-10	9.87477e-09	16	0			Nmt1	6.36394	0.0293935	9.83222e-11	1.86097e-09	17	0			Rptoros	OK	1.47195e-06	4.6747	0.0212549	2.78506e-05
Cycs	4.79369	0.0132984	8.18693e-07	1.7668e-05	8	5			Sesn1	6.11237	0.0210982	4.90799e-10	1.00327e-08	3	1			Uri1	6.354	0.0293476	1.04891e-10	1.98351e-09	5	0			Ubr3	OK	1.53298e-06	4.66635	0.0216486	2.89794e-05
Gm42864	4.79017	0.0133133	8.33195e-07	1.79649e-05	12	5			Igf1r	6.11169	0.0210995	4.92922e-10	1.00671e-08	14	0			Trerf1	6.35239	0.0293417	1.05998e-10	2.00265e-09	26	0			Tmem131	OK	1.55395e-06	4.66356	0.0216303	2.93495e-05
Pfdn6	4.78943	0.013287	8.36275e-07	1.80151e-05	4	5			Capza2	6.11154	0.0210959	4.93378e-10	1.00674e-08	1	0			Stxbp5	6.33284	0.0292505	1.20341e-10	2.2716e-09	14	0			Bub1b	OK	1.56111e-06	4.66261	0.0200528	2.94582e-05
Hmgb1	4.78518	0.0133313	8.54186e-07	1.83845e-05	8	5			Rapgef6	6.10411	0.0210744	5.16877e-10	1.05374e-08	1	0			Osbp2	6.32897	0.0292335	1.234e-10	2.32725e-09	18	0			Zfp407	OK	1.64687e-06	4.6516	0.0215773	3.10487e-05
Tiparp	5.39853	0.0149937	3.3594e-08	8.4041e-07	9	18			Susd6	6.1034	0.021064	5.1917e-10	1.05747e-08	9	0			Zfr	6.3132	0.0291579	1.36662e-10	2.57506e-09	20	0			Mbnl2	OK	1.68341e-06	4.64707	0.021558	3.17093e-05
Cops9	4.78001	0.0132805	8.76412e-07	1.88291e-05	8	5			Efemp1	2.75755	0.00932093	0.00291186	0.0238805	5	18			Rsrp1	6.30072	0.0291017	1.48132e-10	2.7887e-09	9	18			Camkmt	OK	1.70251e-06	4.64474	0.0215358	3.20403e-05
Nrg3os	4.76461	0.0132874	9.46076e-07	2.03077e-05	3	0			Gm30015	2.75601	0.00896496	0.0029256	0.0239819	5	18			Pgrmc1	6.29766	0.0290875	1.51082e-10	2.84168e-09	12	18			Atxn10	OK	1.73473e-06	4.64087	0.0215236	3.26177e-05
Kcnq3	4.75965	0.0132791	9.69631e-07	2.07947e-05	2	0			Rnf165	6.101	0.0210552	5.27051e-10	1.07065e-08	22	0			Epb41l1	6.29543	0.0290771	1.5327e-10	2.88027e-09	8	0			Dnajc6	OK	1.75277e-06	4.63873	0.0215159	3.29274e-05
Myo1c	4.75939	0.0127413	9.70871e-07	2.08028e-05	11	0			Mkln1	6.08664	0.0210126	5.76509e-10	1.17008e-08	17	0			Nfat5	6.28491	0.0290281	1.64027e-10	3.07967e-09	13	18			Fam168a	OK	1.7612e-06	4.63774	0.0215129	3.30562e-05
Bcl2	5.37248	0.0143584	3.88311e-08	9.6142e-07	9	18			Rbm26	6.08507	0.0210086	5.82206e-10	1.18059e-08	9	0			Magi3	6.28266	0.0289877	1.66409e-10	3.12162e-09	35	18			Fto	OK	1.88328e-06	4.62386	0.0214484	3.53162e-05
Atp1a1	4.75338	0.0132565	1.0002e-06	2.1393e-05	1	5			Sdccag8	6.08403	0.0210024	5.85987e-10	1.1872e-08	12	0			Mapk1	6.28069	0.0290074	1.68539e-10	3.15876e-09	2	1			Mkx	OK	1.92681e-06	4.61912	0.0214222	3.61003e-05
Rnase2b	4.75153	0.0124283	1.0094e-06	2.15707e-05	12	5			Arhgap15	6.08173	0.0209903	5.94459e-10	1.20329e-08	1	0			Cdk8	6.27717	0.0289914	1.72394e-10	3.22813e-09	25	0			Lrrc8dos	OK	1.98182e-06	4.61328	0.0190963	3.70978e-05
Rev3l	4.75081	0.0132498	1.01301e-06	2.16285e-05	5	0			Polb	6.08032	0.0209854	5.99717e-10	1.21286e-08	8	0			Sik1	6.27578	0.0287069	1.73948e-10	3.25434e-09	6	18			Mib1	OK	1.98902e-06	4.61253	0.0213944	3.71997e-05
Igfals	4.7499	0.0127108	1.01757e-06	2.17067e-05	3	0			Gprasp1	6.07727	0.0209801	6.11231e-10	1.23504e-08	9	0			Shc3	6.27228	0.0287726	1.77902e-10	3.32535e-09	9	18			Sf3b1	OK	2.04839e-06	4.60641	0.0213628	3.82761e-05
Tubb5	4.74834	0.0132139	1.02547e-06	2.18558e-05	8	5			Synpo	2.75267	0.00940915	0.00295555	0.0241752	5	18			Ncoa7	6.27202	0.0289674	1.78199e-10	3.32796e-09	14	0			Egfr	OK	2.0589e-06	4.60535	0.0211243	3.84382e-05
Crybg3	5.23628	0.0143252	8.1923e-08	1.98539e-06	9	18			Pias1	6.07151	0.0209591	6.33562e-10	1.2779e-08	11	0			Necab2	6.26744	0.0288422	1.83514e-10	3.42418e-09	6	18			Grm3	OK	2.16696e-06	4.59469	0.0212851	4.04199e-05
Kcnk7	4.74593	0.011923	1.03774e-06	2.20782e-05	12	5			Zmym4	6.06299	0.0209314	6.68084e-10	1.34634e-08	6	0			Pias1	6.2553	0.0288898	1.98382e-10	3.69833e-09	19	0			Rpl29	OK	2.16912e-06	4.59448	0.0211938	4.04243e-05
Uqcrc1	4.74397	0.0131884	1.04786e-06	2.22738e-05	8	5			E130307A14Rik	6.04246	0.0208576	7.58913e-10	1.52802e-08	17	0			Nfasc	6.25259	0.0288762	2.01846e-10	3.75958e-09	26	0			Ica1	OK	2.17118e-06	4.59428	0.0213062	4.0427e-05
Adgrb1	4.74202	0.0132091	1.05796e-06	2.24686e-05	12	5			Acbd6	6.04066	0.0208509	7.67444e-10	1.54384e-08	6	0			Map2k4	6.25146	0.0288723	2.03313e-10	3.78356e-09	34	0			Luzp1	OK	2.21964e-06	4.58968	0.0212767	4.12927e-05
Rogdi	4.73264	0.0131876	1.10808e-06	2.35122e-05	1	5			Rnf169	6.03226	0.0208201	8.0843e-10	1.62485e-08	20	0			Unc13c	6.25098	0.0288051	2.03942e-10	3.79191e-09	2	1			Cacnb4	OK	2.27292e-06	4.58473	0.0212649	4.22465e-05
Nedd8	4.72393	0.0131464	1.15663e-06	2.45208e-05	7	5			Acsl4	6.02975	0.0208059	8.21048e-10	1.64876e-08	4	5			Fth1	6.24787	0.0288454	2.08044e-10	3.86478e-09	3	5			Lcor	OK	2.31353e-06	4.58102	0.0212452	4.29635e-05
Prelid3a	4.7221	0.0131619	1.16714e-06	2.47217e-05	12	5			Kdm4c	6.02902	0.0208127	8.24787e-10	1.65481e-08	6	0			Atp8a1	6.24076	0.02882	2.1773e-10	4.04115e-09	11	0			A330023F24Rik	OK	2.31845e-06	4.58058	0.0212456	4.3017e-05
Rpl10a	4.7215	0.013149	1.17059e-06	2.4758e-05	7	5			Rsrp1	6.02302	0.0207855	8.55943e-10	1.7158e-08	13	0			Usp34	6.23253	0.0287816	2.29486e-10	4.2556e-09	2	1			Cox16	OK	2.32672e-06	4.57983	0.0212374	4.31324e-05
Spred2	4.72144	0.013163	1.17091e-06	2.4758e-05	5	0			Ola1	6.01989	0.0207789	8.72692e-10	1.74784e-08	11	0			Capza2	6.23011	0.0287704	2.33061e-10	4.31808e-09	7	18			Cpeb2	OK	2.33549e-06	4.57905	0.0212136	4.32569e-05
2023-09-03	4.72064	0.0131564	1.1755e-06	2.48333e-05	11	0			Ppp2r3a	6.01807	0.0207716	8.82534e-10	1.766e-08	6	0			Enah	6.22444	0.0287463	2.41643e-10	4.47315e-09	38	18			Arhgap15	OK	2.33825e-06	4.5788	0.0212245	4.327e-05
Galnt13	4.71715	0.013155	1.19586e-06	2.52411e-05	2	0			Rlf	6.01779	0.020773	8.84047e-10	1.76747e-08	4	5			Psip1	6.22281	0.0287387	2.44159e-10	4.51576e-09	7	18			Dsp	OK	2.34954e-06	4.57779	0.0212035	4.34407e-05
Dmxl1	4.7082	0.0131315	1.24956e-06	2.63515e-05	3	0			Tle4	6.01553	0.0207659	8.96483e-10	1.79076e-08	3	1			Slc6a6	6.21473	0.0287004	2.57073e-10	4.74834e-09	37	0			Aars	OK	2.36897e-06	4.57607	0.021007	4.37615e-05
Timm8b	4.70176	0.0130297	1.28966e-06	2.71733e-05	8	5			Trim24	6.01197	0.0207436	9.16395e-10	1.82893e-08	1	0			Syp	6.21466	0.0287007	2.57185e-10	4.74834e-09	4	1			Capza2	OK	2.44102e-06	4.56979	0.0211861	4.50529e-05
Csmd2	4.70118	0.0131118	1.29334e-06	2.72269e-05	11	0			Mpped2	6.01081	0.0207483	9.23015e-10	1.84053e-08	3	1			Kif1a	6.21011	0.0286761	2.64731e-10	4.88338e-09	25	0			Arhgap32	OK	2.45666e-06	4.56846	0.0211852	4.5302e-05
Atp6v1f	4.70036	0.012993	1.29853e-06	2.73123e-05	4	5			Kifap3	6.0073	0.0207358	9.43191e-10	1.87912e-08	15	0			1700025G04Rik	6.20969	0.0286762	2.65443e-10	4.89223e-09	8	0			Aff4	OK	2.50748e-06	4.56416	0.0211661	4.61985e-05
Cog7	5.06544	0.014067	2.03733e-07	4.75528e-06	9	18			Arhgap24	6.00385	0.0206602	9.63451e-10	1.91781e-08	22	0			Ptprg	6.20857	0.0286718	2.6734e-10	4.9229e-09	13	18			Fbxw7	OK	2.55378e-06	4.56032	0.0211487	4.70105e-05
Cops6	4.68731	0.0129906	1.38407e-06	2.90606e-05	7	5			Gpatch8	5.98949	0.0206759	1.05247e-09	2.09318e-08	3	1			Tcf12	6.20785	0.0286672	2.68572e-10	4.94125e-09	11	0			Tle4	OK	2.58157e-06	4.55805	0.0211375	4.74806e-05
Tnip2	4.6852	0.0130475	1.39843e-06	2.93364e-05	12	5			Cecr2	5.98811	0.020668	1.06147e-09	2.10924e-08	10	0			Fam171b	6.20369	0.0286495	2.75772e-10	5.0693e-09	18	0			Zswim6	OK	2.60503e-06	4.55615	0.0211257	4.78703e-05
Higd2a	4.68365	0.0130213	1.40907e-06	2.95339e-05	4	5			Abl2	5.97881	0.0206368	1.12386e-09	2.23039e-08	1	0			Gfra1	6.20252	0.0286341	2.77833e-10	5.10273e-09	8	0			Iqsec3	OK	2.62624e-06	4.55444	0.021036	4.8218e-05
Eif4a1	4.68246	0.0130418	1.41729e-06	2.96805e-05	8	5			Slc45a1	2.7343	0.00929043	0.00312562	0.0253388	5	18			Klf9	6.20087	0.0286352	2.80752e-10	5.15185e-09	7	18			Tcaf1	OK	2.6384e-06	4.55347	0.0211128	4.8399e-05
Gm20751	4.6797	0.0123369	1.43645e-06	3.00554e-05	1	5			St6gal2	5.97579	0.0205934	1.14488e-09	2.26904e-08	8	0			Agtpbp1	6.19967	0.0286306	2.82905e-10	5.18684e-09	32	0			Pcdh11x	OK	2.65944e-06	4.5518	0.0210751	4.87425e-05
Pole2	4.67849	0.0125964	1.44496e-06	3.02072e-05	3	0			Gm40841	5.96986	0.0205956	1.18726e-09	2.35098e-08	3	1			Gpc4	6.19804	0.0286229	2.85848e-10	5.23623e-09	2	1			2025-09-03	OK	2.67639e-06	4.55046	0.021081	4.90104e-05
Sfxn2	4.67764	0.0129851	1.45096e-06	3.03062e-05	1	5			Adamts3	5.96622	0.020593	1.21407e-09	2.40197e-08	8	0			Scmh1	6.19785	0.028622	2.86199e-10	5.23812e-09	25	0			Myef2	OK	2.69889e-06	4.5487	0.0210933	4.93797e-05
Dad1	4.67737	0.0130277	1.45291e-06	3.03206e-05	14	5			Ube2d2a	5.96541	0.0205872	1.2201e-09	2.41181e-08	13	0			Grid2	6.19367	0.0286021	2.939e-10	5.37439e-09	19	0			Nmnat2	OK	2.7018e-06	4.54848	0.0210915	4.93899e-05
2810001G20Rik	4.67659	0.0128159	1.45845e-06	3.04098e-05	4	5			Trpa1	5.95382	0.0189769	1.30981e-09	2.5869e-08	2	0			Rnf112	6.18921	0.028582	3.0233e-10	5.52374e-09	8	0			Pde4dip	OK	2.70981e-06	4.54785	0.0210922	4.94934e-05
Pcdhac2	4.67526	0.0126689	1.4679e-06	3.05804e-05	8	5			Scaf8	5.95305	0.0205485	1.31595e-09	2.59679e-08	21	0			Fxyd6	6.18667	0.0285309	3.07246e-10	5.6087e-09	4	1			Mtcl1	OK	2.71468e-06	4.54747	0.0210541	4.95394e-05
Dhrs7	4.67008	0.0129118	1.50542e-06	3.13348e-05	1	5			Tnfrsf22	5.94364	0.018978	1.39384e-09	2.74809e-08	8	0			Enc1	6.18266	0.0285503	3.15143e-10	5.74788e-09	3	5			Retreg1	OK	2.74855e-06	4.54486	0.0210482	5.01141e-05
Nsmf	4.66669	0.0130034	1.53043e-06	3.18279e-05	1	5			B230319C09Rik	5.94108	0.0153298	1.41573e-09	2.78884e-08	2	0			Tpi1	6.17978	0.028535	3.20964e-10	5.84898e-09	3	5			Gabra1	OK	2.79339e-06	4.54145	0.0210564	5.08876e-05
Ppt1	4.66497	0.0130024	1.54331e-06	3.20681e-05	1	5			Gm45159	5.9389	0.0204972	1.43473e-09	2.82382e-08	10	0			Pitpnc1	6.17545	0.0285179	3.2988e-10	6.00626e-09	2	1			Prkg2	OK	2.85521e-06	4.53684	0.0207293	5.19688e-05
Snrpb	4.66194	0.0129798	1.5662e-06	3.25155e-05	1	5			Mark1	5.93871	0.0204937	1.43639e-09	2.82464e-08	8	0			Krit1	6.1737	0.0285098	3.33557e-10	6.06798e-09	26	0			Atp2b2	OK	2.93067e-06	4.53133	0.0210129	5.32963e-05
Sapcd1	5.06429	0.0111975	2.04967e-07	4.77944e-06	9	18			Ubl3	5.91878	0.0204264	1.62167e-09	3.18625e-08	1	0			Fyco1	6.16512	0.0284695	3.52156e-10	6.40079e-09	10	0			Gm45159	OK	2.95774e-06	4.52939	0.020999	5.37421e-05
Atp5md	4.65927	0.0129675	1.58667e-06	3.28837e-05	7	5			Kcnk10	5.91831	0.0204206	1.62636e-09	3.19272e-08	2	0			Nmnat2	6.1624	0.0284572	3.58254e-10	6.50602e-09	28	0			Gm15738	OK	2.96373e-06	4.52896	0.0209967	5.38045e-05
Dennd1b	4.64906	0.0129606	1.6673e-06	3.45249e-05	10	1			Ralgps2	5.91647	0.0204183	1.64463e-09	3.2258e-08	11	0			Zmynd11	6.16108	0.028451	3.61248e-10	6.55474e-09	27	0			Zeb1	OK	2.99733e-06	4.52658	0.0209908	5.43676e-05
6330403K07Rik	4.64879	0.0128942	1.66948e-06	3.45403e-05	8	5			Sh3bp5	5.91605	0.020414	1.64878e-09	3.2289e-08	20	0			Camta1	6.15734	0.0284318	3.69894e-10	6.70584e-09	24	0			Dock9	OK	3.0216e-06	4.52487	0.0209785	5.47607e-05
Gm45346	5.03262	0.0130229	2.41915e-07	5.5879e-06	9	18			Trim44	5.91603	0.0204191	1.64905e-09	3.2289e-08	9	0			Fkbp5	6.15634	0.0284255	3.7222e-10	6.7422e-09	1	0			Zdhhc14	OK	3.05371e-06	4.52264	0.0209604	5.5295e-05
Psmc3	4.64573	0.0129198	1.69434e-06	3.49945e-05	4	5			Ptchd1	5.91507	0.0203963	1.65871e-09	3.24502e-08	11	0			Tcf20	6.15409	0.0284182	3.77559e-10	6.83304e-09	11	0			Gorasp2	OK	3.11582e-06	4.51837	0.0209179	5.63712e-05
Rrp1	4.64331	0.0129285	1.71435e-06	3.53773e-05	4	5			Cdk13	5.90978	0.0203992	1.71284e-09	3.34804e-08	19	0			Slc12a6	6.14785	0.028389	3.92713e-10	7.1012e-09	18	0			Bbx	OK	3.24259e-06	4.50992	0.0209088	5.86144e-05
Rnf112	4.6411	0.0129378	1.73278e-06	3.5727e-05	1	5			Prkcb	5.90568	0.0203792	1.75601e-09	3.4295e-08	1	0			Psap	6.14761	0.0283873	3.93299e-10	7.1057e-09	4	1			Sdc4	OK	3.26013e-06	4.50878	0.0201174	5.88809e-05
Tmc7	4.63827	0.0127347	1.75665e-06	3.61882e-05	5	0			Inava	5.89807	0.0152268	1.83885e-09	3.5882e-08	2	0			Hace1	6.13978	0.0283514	4.13189e-10	7.45865e-09	14	0			Aplp2	OK	3.35845e-06	4.50247	0.0208729	6.06046e-05
Mvp	4.63756	0.0127601	1.76274e-06	3.62827e-05	12	5			Nktr	5.89788	0.0203573	1.84102e-09	3.58936e-08	12	0			Arhgap6	6.13927	0.0281064	4.14517e-10	7.47621e-09	6	18			Lrrc3b	OK	3.39846e-06	4.49995	0.0208475	6.12741e-05
Kalrn	4.63714	0.0129359	1.76634e-06	3.63256e-05	5	0			Tcf4	5.89524	0.0203447	1.87072e-09	3.64415e-08	3	1			Shisa6	6.13877	0.0283439	4.15826e-10	7.4934e-09	14	0			Ppp4r3a	OK	3.43131e-06	4.49791	0.0208427	6.18135e-05
Akt3	4.62452	0.0128989	1.87733e-06	3.85751e-05	3	0			Svil	5.88912	0.0202868	1.94129e-09	3.77839e-08	6	0			Nsg1	6.13481	0.0283269	4.26294e-10	7.67547e-09	4	1			Pdlim5	OK	3.44039e-06	4.49734	0.0207925	6.19241e-05
Vangl1	4.62259	0.0118418	1.89486e-06	3.89022e-05	11	0			Gm47040	5.88314	0.0161235	2.01277e-09	3.91415e-08	1	0			Gm44257	6.13428	0.0283136	4.27726e-10	7.69468e-09	22	0			Eml4	OK	3.47161e-06	4.49542	0.020844	6.24326e-05
Ogn	4.62217	0.0128313	1.89875e-06	3.89488e-05	5	0			Cyp7b1	5.88254	0.0203053	2.02013e-09	3.92512e-08	10	0			Rasa1	6.12265	0.0282719	4.60168e-10	8.27125e-09	2	1			Setd2	OK	3.48292e-06	4.49473	0.0208369	6.25827e-05
Syp	4.62022	0.0128747	1.91668e-06	3.92829e-05	1	5			Btbd10	5.87245	0.0202658	2.14703e-09	4.16813e-08	16	0			Hacd2	6.11586	0.0282304	4.8018e-10	8.62358e-09	31	0			Rnf169	OK	3.55243e-06	4.49052	0.0208133	6.37772e-05
Shc3	5.03008	0.0138172	2.45135e-07	5.65574e-06	9	18			Atp11b	5.87098	0.0202603	2.16608e-09	4.20152e-08	12	0			Fbxl7	5.97422	0.0275761	1.15599e-09	2.00098e-08	2	1			Atxn2	OK	3.5919e-06	4.48817	0.0208031	6.44308e-05
Serf2	4.61497	0.0128493	1.96577e-06	4.02204e-05	14	5			Selenop	5.86425	0.0198918	2.25589e-09	4.37201e-08	13	0			Arfgef3	6.10428	0.0281861	5.16335e-10	9.25711e-09	14	0			Kidins220	OK	3.59639e-06	4.4879	0.0208062	6.44565e-05
Tomm22	4.61367	0.0128072	1.97814e-06	4.04393e-05	4	5			Ddhd1	5.86296	0.0202303	2.27345e-09	4.40229e-08	17	0			Mtdh	6.10366	0.0281833	5.1832e-10	9.28481e-09	4	1			Ago3	OK	3.77496e-06	4.47757	0.0207568	6.75993e-05
Phf21b	4.82903	0.013349	6.85982e-07	1.49652e-05	9	18			Zfp462	5.86096	0.0201404	2.30097e-09	4.4518e-08	8	0			Pcp4	6.09489	0.0281423	5.47578e-10	9.80058e-09	3	5			Gabrg2	OK	3.86274e-06	4.47265	0.020739	6.91125e-05
Calr	4.60605	0.0128389	2.05195e-06	4.18769e-05	1	5			Lrp6	5.85524	0.0202067	2.38157e-09	4.60007e-08	13	0			Sgsm2	6.09386	0.0281373	5.5109e-10	9.85507e-09	10	0			Dach2	OK	3.90641e-06	4.47025	0.0198757	6.98346e-05
Arhgef3	4.60361	0.0128298	2.07615e-06	4.23349e-05	11	0			Gm9801	5.85524	0.0202038	2.38165e-09	4.60007e-08	2	0			Rev3l	6.09029	0.0281209	5.63545e-10	1.00692e-08	14	0			Prrc2c	OK	3.91235e-06	4.46993	0.0207236	6.98814e-05
Naa38	4.59935	0.012772	2.11903e-06	4.31725e-05	4	5			Rap1a	5.84336	0.0201644	2.55786e-09	4.93623e-08	1	0			Ptgs2	6.08786	0.0280298	5.72149e-10	1.02143e-08	13	18			Memo1	OK	3.97015e-06	4.46679	0.0207082	7.08537e-05
Cit	4.81171	0.0128651	7.48213e-07	1.62198e-05	9	18			Ccnjl	5.84306	0.0201535	2.56254e-09	4.94107e-08	22	0			Junb	6.08692	0.0280573	5.75522e-10	1.02658e-08	6	18			Pdss2	OK	3.99889e-06	4.46524	0.0206962	7.13062e-05
Nsmce3	4.59228	0.0127837	2.19218e-06	4.45873e-05	1	5			Gm12296	5.83621	0.020138	2.67009e-09	5.1441e-08	2	0			Zdhhc14	6.08321	0.0280814	5.89002e-10	1.04974e-08	8	0			Ddhd1	OK	4.09012e-06	4.46041	0.0206687	7.28713e-05
Dynll2	4.58936	0.0127463	2.22299e-06	4.51758e-05	8	5			Ubr3	5.83558	0.0201417	2.68014e-09	5.15909e-08	19	0			Nipbl	6.08302	0.028087	5.89712e-10	1.05012e-08	8	0			Asap1	OK	4.11092e-06	4.45932	0.0206499	7.318e-05
Eda	4.58707	0.0127732	2.24758e-06	4.5637e-05	2	0			Olfr61	2.68974	0.00913701	0.00357537	0.0284779	5	18			Strbp	6.08198	0.02808	5.93535e-10	1.05518e-08	10	0			Upp2	OK	4.11758e-06	4.45898	0.0206719	7.31897e-05
Snrpn	4.58109	0.0127658	2.3128e-06	4.69215e-05	7	5			Rftn1	5.82499	0.0200712	2.8558e-09	5.48796e-08	8	0			Chd9	6.08197	0.028082	5.93559e-10	1.05518e-08	24	0			Dip2b	OK	4.11842e-06	4.45893	0.0206653	7.31897e-05
Psmd7	4.57978	0.0127536	2.32729e-06	4.71757e-05	1	5			Ywhaz	5.82461	0.0201026	2.86239e-09	5.49597e-08	4	5			Sik2	6.07052	0.0280238	6.37468e-10	1.13229e-08	29	0			Gm31294	OK	4.14874e-06	4.45736	0.0178263	7.36664e-05
Mcu	4.57762	0.0127639	2.35153e-06	4.7627e-05	2	0			Nr6a1	5.82372	0.0200969	2.87757e-09	5.52048e-08	12	0			Gm28729	6.06148	0.0225863	6.74357e-10	1.1968e-08	4	1			Hmgcs1	OK	4.15706e-06	4.45693	0.020532	7.3752e-05
Sipa1l1	4.5767	0.0127647	2.36186e-06	4.77958e-05	10	1			Dhx32	2.6389	0.00901769	0.00415874	0.0323439	5	18			Mark3	6.05638	0.0279627	6.96089e-10	1.23433e-08	13	18			Col11a1	OK	4.2637e-06	4.4515	0.0199512	7.55802e-05
Neu3	4.57479	0.0119906	2.38353e-06	4.81938e-05	5	0			Mtcl1	5.81903	0.0200651	2.95947e-09	5.66804e-08	20	0			Rplp2	6.05553	0.0279569	6.99775e-10	1.23982e-08	3	5			Slc1a3	OK	4.348e-06	4.44729	0.0205776	7.70097e-05
Cyp46a1	4.57194	0.0127163	2.41616e-06	4.88125e-05	1	5			Cd47	5.8159	0.0200721	3.0155e-09	5.7705e-08	3	1			Btbd3	6.05305	0.027947	7.10659e-10	1.25805e-08	7	18			Vegfc	OK	4.37164e-06	4.44613	0.0204984	7.73335e-05
Cux2	4.75823	0.0123066	9.76511e-07	2.0905e-05	9	18			Trps1	5.80672	0.0200296	3.18545e-09	6.09061e-08	13	0			Prpf4b	6.05222	0.0279433	7.14336e-10	1.26349e-08	15	0			Usp9x	OK	4.37362e-06	4.44603	0.0206128	7.73335e-05
Palm	4.56768	0.0126806	2.46575e-06	4.97309e-05	1	5			Tnfrsf21	5.80532	0.0200226	3.21212e-09	6.13644e-08	6	0			H2afz	6.0504	0.0279345	7.22443e-10	1.27666e-08	7	18			Itch	OK	4.49348e-06	4.44021	0.0205758	7.93862e-05
Scand1	4.56741	0.0126535	2.46892e-06	4.9753e-05	4	5			Grk5	5.79199	0.0199481	3.47784e-09	6.6385e-08	6	0			Cpeb4	6.05028	0.0279345	7.22992e-10	1.27666e-08	18	0			Tmtc2	OK	4.55889e-06	4.4371	0.0205043	8.04741e-05
Phactr2	4.56408	0.0126249	2.5085e-06	5.05083e-05	5	0			Ccdc191	2.63216	0.00898495	0.00424219	0.0329142	5	18			Zbtb18	6.049	0.0279254	7.2873e-10	1.28571e-08	7	18			Smap1	OK	4.56812e-06	4.43667	0.0205591	8.05423e-05
Paqr9	4.56017	0.0127	2.5556e-06	5.14136e-05	1	5			Mt2	5.78702	0.0198054	3.58222e-09	6.82631e-08	4	5			Pi4ka	6.0442	0.0279061	7.50778e-10	1.32351e-08	6	18			Arpc1b	OK	4.5704e-06	4.43656	0.0176859	8.05423e-05
Gm13938	4.5596	0.0119557	2.56257e-06	5.15009e-05	3	0			Gm48747	5.78156	0.0199341	3.70054e-09	7.04588e-08	12	0			Add3	6.0309	0.0278412	8.15223e-10	1.43591e-08	24	0			Taf15	OK	4.70748e-06	4.43019	0.0205343	8.28886e-05
Snip1	4.55946	0.0124747	2.56423e-06	5.15009e-05	4	5			Dock9	5.77874	0.0199412	3.76321e-09	7.15922e-08	8	0			Flnb	6.02695	0.0278248	8.35431e-10	1.47028e-08	29	0			Bcan	OK	4.81062e-06	4.42552	0.0195113	8.4634e-05
Spata13	4.55885	0.0126853	2.57168e-06	5.16074e-05	10	1			4932438A13Rik	5.77757	0.019939	3.78946e-09	7.20313e-08	21	0			Ttyh1	6.02609	0.0278134	8.39875e-10	1.47686e-08	4	1			Rprd1a	OK	4.92637e-06	4.42038	0.0204845	8.65939e-05
Ran	4.55701	0.0126879	2.59432e-06	5.20184e-05	8	5			Vps13a	5.77564	0.0199332	3.83304e-09	7.2799e-08	2	0			Tmem50a	6.02456	0.0278117	8.4784e-10	1.48962e-08	4	1			Tsc22d2	OK	4.93025e-06	4.42021	0.0204877	8.65939e-05
Syngr1	4.55583	0.012664	2.609e-06	5.22691e-05	1	5			Sf3b1	5.77215	0.0199191	3.91323e-09	7.426e-08	4	5			Bmp4	6.02113	0.0195394	8.66006e-10	1.52027e-08	4	1			Ubqln2	OK	4.97863e-06	4.4181	0.0203981	8.73708e-05
Slc44a5	4.54875	0.0126838	2.69831e-06	5.40133e-05	2	0			Scn3b	5.7697	0.0199051	3.97059e-09	7.52739e-08	1	0			Smg1	6.01498	0.0277701	8.99526e-10	1.5778e-08	14	0			Dock7	OK	5.06691e-06	4.4143	0.0204579	8.88459e-05
Gfra4	4.54451	0.0126209	2.75314e-06	5.50651e-05	1	5			Ints6	5.76959	0.0199117	3.97327e-09	7.52739e-08	2	0			Pmp22	6.01447	0.0251793	9.02369e-10	1.58147e-08	7	18			Lrpprc	OK	5.08568e-06	4.4135	0.0204476	8.9101e-05
Stox2	4.53649	0.012649	2.85986e-06	5.71375e-05	5	0			Gm43293	5.75518	0.0176667	4.32748e-09	8.19163e-08	8	0			Snap47	6.01269	0.0277538	9.12346e-10	1.59763e-08	3	5			Ola1	OK	5.12699e-06	4.41175	0.0204474	8.96898e-05
Psmb4	4.53637	0.0126209	2.86151e-06	5.71375e-05	7	5			Btrc	5.75181	0.0198491	4.41458e-09	8.34957e-08	11	0			Nsd3	6.01168	0.0277546	9.18049e-10	1.60628e-08	38	18			B4galt1	OK	5.12781e-06	4.41171	0.0204206	8.96898e-05
Neat1	4.69832	0.0126776	1.31157e-06	2.75624e-05	9	18			Prrc2c	5.74362	0.0198207	4.63379e-09	8.7569e-08	4	5			Epn2	6.00938	0.0277437	9.31146e-10	1.62784e-08	1	0			Smg7	OK	5.16956e-06	4.40996	0.0204393	9.03451e-05
Acvr1	4.53138	0.0126306	2.92996e-06	5.84072e-05	10	1			Ddx10	5.73808	0.0197993	4.78781e-09	9.04046e-08	10	0			4930402H24Rik	6.00522	0.0277244	9.55383e-10	1.66883e-08	18	0			Atp11b	OK	5.26667e-06	4.40592	0.0204171	9.19659e-05
Pkig	4.52853	0.0126263	2.96974e-06	5.91513e-05	1	5			Ippk	5.73569	0.0197847	4.85591e-09	9.16146e-08	1	0			Arhgef9	6.00347	0.0277164	9.65745e-10	1.68553e-08	23	0			Macf1	OK	5.29663e-06	4.4047	0.0204197	9.24124e-05
Emc6	4.52712	0.0125653	2.98962e-06	5.94978e-05	14	5			Map2k6	5.72977	0.019766	5.02848e-09	9.47919e-08	20	0			Tspan3	6.00061	0.0277031	9.82901e-10	1.71406e-08	4	1			Tnrc6a	OK	5.30597e-06	4.40431	0.0204149	9.24987e-05
Wrap73	4.52574	0.0125285	3.00919e-06	5.98377e-05	7	5			Pcnx	5.72381	0.0197522	5.20807e-09	9.80962e-08	1	0			Pls3	5.99993	0.027693	9.87042e-10	1.71985e-08	20	0			Ints6	OK	5.31198e-06	4.40407	0.0204158	9.25269e-05
Capn11	4.46266	0.0118549	4.04748e-06	7.90459e-05	9	18			Gm41609	5.72306	0.0197391	5.23124e-09	9.84511e-08	18	0			Osbpl8	5.99728	0.0276859	1.00326e-09	1.74666e-08	35	18			Fer	OK	5.47131e-06	4.39766	0.0203777	9.52233e-05
Lsm7	4.52275	0.0125859	3.05201e-06	6.0589e-05	1	5			Pds5b	5.71886	0.0197352	5.36206e-09	1.0083e-07	2	0			Acyp2	5.99375	0.0276642	1.02527e-09	1.78352e-08	36	0			Arhgef3	OK	5.70665e-06	4.3885	0.0203324	9.92373e-05
Tmem160	4.5222	0.0125183	3.06004e-06	6.06984e-05	4	5			Phf1	5.71456	0.017523	5.49935e-09	1.03326e-07	6	0			Eif4g3	5.98747	0.0276413	1.06563e-09	1.8522e-08	37	0			Anxa4	OK	5.71601e-06	4.38815	0.0180063	9.9318e-05
Bcl11a	4.51915	0.0126	3.10442e-06	6.15279e-05	10	1			Abi2	5.71019	0.0197059	5.64256e-09	1.05929e-07	13	0			4930562F07Rik	5.98573	0.0172298	1.0771e-09	1.87059e-08	9	18			Rbfox3	OK	5.75676e-06	4.3866	0.0203321	9.99437e-05
Peli2	4.51779	0.0125836	3.12449e-06	6.18747e-05	10	1			Xrn1	5.70725	0.0196928	5.74086e-09	1.07686e-07	14	0			Nedd4	5.97788	0.0275971	1.13029e-09	1.96134e-08	15	0			Polb	OK	5.77949e-06	4.38574	0.0203182	0.000100256
Zeb2	4.51722	0.0125982	3.13281e-06	6.19884e-05	3	0			Gm10649	5.70665	0.0196885	5.76117e-09	1.07978e-07	11	0			Ubb	5.976	0.0275835	1.14342e-09	1.98248e-08	3	5			Fmn2	OK	5.90725e-06	4.38098	0.0203083	0.000102387
Gm29157	4.51502	0.0100095	3.16551e-06	6.2584e-05	3	0			P2ry14	5.7017	0.019668	5.93083e-09	1.11067e-07	8	0			Susd6	5.97466	0.0275755	1.15284e-09	1.99719e-08	5	0			Atrx	OK	5.9635e-06	4.37892	0.020298	0.000103277
Snhg14	4.51447	0.0125905	3.17374e-06	6.26951e-05	3	0			Plppr5	5.70015	0.0196688	5.98496e-09	1.11988e-07	3	1			Atad2b	5.92744	0.0273618	1.53844e-09	2.64346e-08	2	1			Gabra5	OK	6.03235e-06	4.37642	0.0202814	0.000104384
Sik3	4.31445	0.0120214	7.99996e-06	0.000149555	9	18			2023-09-14	2.62141	-6.23141e-05	0.00437828	0.0336946	5	18			Cacng5	5.9674	0.0273842	1.20529e-09	2.08461e-08	1	0			Clec16a	OK	6.04085e-06	4.37611	0.0202722	0.000104445
Ndufs6	4.50163	0.0124951	3.37178e-06	6.6498e-05	8	5			Map3k2	5.69717	0.0196571	6.09058e-09	1.13777e-07	17	0			Scn9a	5.965	0.0274525	1.2232e-09	2.11386e-08	1	0			Nanos1	OK	6.06456e-06	4.37525	0.0198476	0.000104702
Cep126	4.5	0.0124484	3.3976e-06	6.69223e-05	3	0			Scn1a	5.68937	0.0196313	6.37538e-09	1.19e-07	2	0			Pqlc1	5.96437	0.0275115	1.22789e-09	2.12022e-08	37	0			Kdm5a	OK	6.07056e-06	4.37504	0.0202688	0.000104702
Usp46os2	4.49993	0.0118861	3.39886e-06	6.69223e-05	5	0			Fam222b	5.68171	0.0196003	6.66786e-09	1.24358e-07	1	0			Sec61a2	5.95645	0.0274964	1.28886e-09	2.22368e-08	8	0			Bicd1	OK	6.07121e-06	4.37501	0.0202802	0.000104702
2510002D24Rik	4.49947	0.0124944	3.40611e-06	6.701e-05	12	5			Gm28258	5.67181	0.0177572	7.06483e-09	1.31653e-07	2	0			Pias2	5.95367	0.0274825	1.31097e-09	2.25997e-08	23	0			Dmxl2	OK	6.07561e-06	4.37486	0.02028	0.000104702
Tomm6	4.49315	0.0124851	3.50883e-06	6.89746e-05	7	5			Ptbp2	5.66444	0.0195465	7.37522e-09	1.37325e-07	2	0			Fndc5	5.95049	0.0274387	1.3367e-09	2.30244e-08	18	0			Appbp2	OK	6.16408e-06	4.3717	0.0202492	0.00010614
Ctsb	4.48909	0.0125076	3.57646e-06	7.02466e-05	1	5			Fam193a	5.65498	0.0195127	7.79344e-09	1.44994e-07	14	0			Ank	5.94949	0.0274648	1.34489e-09	2.31465e-08	8	0			Csde1	OK	6.23831e-06	4.36909	0.0202451	0.000107331
Npnt	4.48573	0.0124899	3.63316e-06	7.13019e-05	5	0			Cdc14a	5.65379	0.0176603	7.8474e-09	1.45878e-07	2	0			Synrg	5.93788	0.0274074	1.44362e-09	2.48255e-08	14	0			Mamld1	OK	6.56113e-06	4.35806	0.0201919	0.000112793
Gfra2	4.48429	0.0124803	3.6578e-06	7.17269e-05	5	0			Nrgn	5.65265	0.0195024	7.89975e-09	1.46732e-07	4	5			Crim1	5.92499	0.0273439	1.56158e-09	2.68103e-08	2	1			Cask	OK	6.57843e-06	4.35748	0.0201939	0.000112998
Atp5d	4.47589	0.012392	3.80476e-06	7.45479e-05	7	5			Hexb	5.65045	0.0194763	8.00158e-09	1.48502e-07	4	5			Itsn1	5.90471	0.0272562	1.76637e-09	3.01787e-08	2	1			Gm44987	OK	6.58639e-06	4.35722	0.0195948	0.000113042
Ctla4	4.28938	0.00868272	8.95872e-06	0.000166571	9	18			Ube2b	5.64556	0.0194783	8.23244e-09	1.52662e-07	1	0			Kctd1	5.92029	0.0273186	1.60691e-09	2.75661e-08	32	0			Plcb1	OK	6.61087e-06	4.3564	0.0201866	0.00011337
Trim32	4.47098	0.0124152	3.89302e-06	7.61531e-05	4	5			Spns2	5.63444	0.0194102	8.78125e-09	1.62707e-07	1	0			Mef2c	5.91893	0.0273206	1.62019e-09	2.77714e-08	9	18			Rgs11	OK	6.99197e-06	4.34411	0.0198425	0.000119808
Vamp2	4.46325	0.0124194	4.03626e-06	7.88908e-05	4	5			Nup98	5.63265	0.0194327	8.87324e-09	1.64278e-07	11	0			Atrn	5.91799	0.0273179	1.62953e-09	2.79087e-08	22	0			Hsd11b1	OK	7.04947e-06	4.34231	0.0193649	0.000120695
Hivep1	4.21818	0.0110322	1.23143e-05	0.000225474	9	18			Tspan7	5.63203	0.0194341	8.90511e-09	1.64734e-07	4	5			Psma7	5.91301	0.0272906	1.67955e-09	2.87419e-08	7	18			Rbm25	OK	7.18082e-06	4.33826	0.0201068	0.000122844
Rtn4r	4.45358	0.0124002	4.22247e-06	8.23892e-05	1	5			Foxo1	5.63167	0.0194305	8.92378e-09	1.64945e-07	6	0			Cap1	5.90798	0.0272699	1.7316e-09	2.96086e-08	14	0			Rapgef6	OK	7.36576e-06	4.33266	0.0200805	0.000125905
Son	4.45343	0.0124164	4.22553e-06	8.23892e-05	12	5			Fgfr1	5.631	0.0193868	8.95826e-09	1.65411e-07	6	0			Cacnb4	5.88512	0.0271645	1.98887e-09	3.37339e-08	2	1			Baz2b	OK	7.42512e-06	4.3309	0.020072	0.000126817
Ap2b1	4.18378	0.0116462	1.43353e-05	0.000260299	9	18			Phip	5.6309	0.01943	8.96352e-09	1.65411e-07	3	1			Lamc1	5.90087	0.0272326	1.80793e-09	3.08637e-08	8	0			Gm15777	OK	7.48069e-06	4.32926	0.0194038	0.000127663
Txn1	4.44946	0.0123678	4.30432e-06	8.37897e-05	4	5			Tnks	5.62886	0.0194208	9.07023e-09	1.67245e-07	10	0			Mfap3	5.89891	0.0272268	1.82958e-09	3.12081e-08	17	0			Gm9968	OK	7.57847e-06	4.3264	0.0200402	0.000129227
Dynlrb1	4.44636	0.0123697	4.36683e-06	8.49377e-05	4	5			A330015K06Rik	5.62205	0.0193938	9.43521e-09	1.73834e-07	11	0			Gpr52	5.89474	0.0242	1.8764e-09	3.19808e-08	4	1			Naga	OK	7.79033e-06	4.32031	0.0177682	0.000132732
Kcnip2	4.4452	0.0123895	4.39052e-06	8.53295e-05	12	5			Ahi1	5.61733	0.0193831	9.69681e-09	1.78509e-07	3	1			Srpk2	5.893	0.0272015	1.8962e-09	3.22922e-08	18	0			Krit1	OK	7.81192e-06	4.3197	0.0200165	0.000132992
Dnajc30	4.44501	0.0123242	4.39437e-06	8.53353e-05	14	5			E230016M11Rik	5.60795	0.0192736	1.02367e-08	1.88296e-07	15	0			Slit2	5.89262	0.0271899	1.90054e-09	3.234e-08	9	18			Hdlbp	OK	7.90605e-06	4.31706	0.0199871	0.000134407
Bcap31	4.44133	0.0123437	4.47021e-06	8.67379e-05	1	5			Parm1	5.60651	0.0193263	1.03225e-08	1.8972e-07	21	0			Pcdh11x	5.8913	0.0271529	1.91586e-09	3.25743e-08	6	18			Babam2	OK	7.90777e-06	4.31701	0.020005	0.000134407
Fbxl16	4.43925	0.0123622	4.51374e-06	8.7512e-05	1	5			Pdss2	5.6048	0.0193354	1.04245e-08	1.91442e-07	11	0			Ndrg3	5.88859	0.0271809	1.94749e-09	3.30854e-08	32	0			Ccdc148	OK	7.96268e-06	4.31548	0.0199867	0.000135231
Ildr2	4.43867	0.0123715	4.52581e-06	8.76753e-05	5	0			Olfr46	2.62057	0.00894161	0.0043891	0.033755	5	18			Ppp1cb	5.88594	0.0271681	1.97901e-09	3.35937e-08	37	0			Kctd2	OK	7.98624e-06	4.31483	0.0194863	0.000135522
Areg	4.16203	0.00938662	1.57718e-05	0.000283337	9	18			Cd53	5.6	0.0166404	1.07177e-08	1.96509e-07	4	5			A330102I10Rik	5.72661	0.0264134	5.12281e-09	8.38517e-08	2	1			Faf1	OK	8.27e-06	4.30711	0.0199622	0.000140224
Crlf1	4.43574	0.012351	4.58792e-06	8.87355e-05	1	5			Mark2	5.59402	0.0192981	1.10934e-08	2.03233e-07	12	0			Gm42439	5.877	0.0271058	2.08883e-09	3.54009e-08	33	0			Gm34567	OK	8.32833e-06	4.30556	0.019893	0.000141099
Mrpl41	4.43527	0.012349	4.59775e-06	8.8854e-05	1	5			Prr14l	5.59074	0.0192847	1.13053e-08	2.06949e-07	6	0			Galns	5.87219	0.0270929	2.15043e-09	3.64155e-08	5	0			Mpped2	OK	8.36024e-06	4.30471	0.0199459	0.000141526
Itpka	4.42808	0.0123393	4.75389e-06	9.17978e-05	1	5			Usp47	5.58848	0.0192804	1.14536e-08	2.09494e-07	19	0			Lcor	5.87055	0.0270967	2.17174e-09	3.6747e-08	5	0			Noc4l	OK	8.36744e-06	4.30452	0.0190757	0.000141534
2610316D01Rik	4.42693	0.0122466	4.77914e-06	9.22113e-05	5	0			Ube2w	5.5871	0.0192755	1.15445e-08	2.10989e-07	10	0			Tut4	5.86516	0.0270718	2.24348e-09	3.79303e-08	24	0			Tgfa	OK	8.51796e-06	4.30057	0.0198773	0.000143965
Cdipt	4.42465	0.0122673	4.83001e-06	9.3118e-05	1	5			Clec16a	5.58611	0.0192672	1.16109e-08	2.12032e-07	1	0			Gm49969	5.86077	0.0270148	2.3036e-09	3.89156e-08	1	0			Cnot6l	OK	8.62372e-06	4.29784	0.0199163	0.000145635
Brk1	4.42293	0.0123207	4.86847e-06	9.37844e-05	14	5			Trerf1	5.58528	0.01927	1.16663e-08	2.12873e-07	12	0			Tra2a	5.85905	0.0270424	2.32759e-09	3.92893e-08	12	18			Gm15706	OK	8.74011e-06	4.29486	0.0171693	0.000147482
B3galt1	4.42059	0.0123256	4.92158e-06	9.47315e-05	2	0			Mdn1	5.58468	0.0192616	1.17068e-08	2.1344e-07	10	0			Fbn2	5.8584	0.0269728	2.33672e-09	3.94118e-08	13	18			Qk	OK	9.04558e-06	4.28723	0.0198679	0.000152515
Pcdha1	4.14859	0.0111196	1.67263e-05	0.000298528	9	18			Gm2516	5.58329	0.0191468	1.18008e-08	2.14983e-07	3	1			Hmgb1	5.855	0.0270232	2.38498e-09	4.01936e-08	3	5			Phf1	OK	9.18322e-06	4.28388	0.0176316	0.000154712
St18	4.05409	0.0112934	2.51654e-05	0.000437772	9	18			Dpysl5	5.57447	0.0191714	1.24143e-08	2.25977e-07	1	0			Midn	5.8487	0.0261645	2.47714e-09	4.17134e-08	6	18			Tiam2	OK	9.25998e-06	4.28203	0.0198225	0.00015588
Thsd7a	4.41574	0.0123122	5.03337e-06	9.66511e-05	2	0			Relch	5.57301	0.0192282	1.25186e-08	2.27695e-07	11	0			Kat6b	5.84802	0.0269918	2.4873e-09	4.18509e-08	34	0			Klhl3	OK	9.29834e-06	4.28111	0.0198269	0.000156401
Gm10076	4.4061	0.0120499	5.26236e-06	0.000100968	4	5			Hook1	5.57007	0.0192144	1.27316e-08	2.31383e-07	6	0			Rpl21	5.84744	0.0269887	2.49591e-09	4.19624e-08	3	5			Pde4a	OK	9.40958e-06	4.27846	0.0198117	0.000158146
Sema3a	3.94968	0.0103994	3.91274e-05	0.00066761	9	18			Psmd14	5.56307	0.0191931	1.32534e-08	2.40675e-07	12	0			Ranbp9	5.83797	0.0269449	2.64202e-09	4.43834e-08	23	0			Cyfip1	OK	9.41968e-06	4.27822	0.01982	0.000158189
Prr7	4.39463	0.012238	5.54798e-06	0.000106278	1	5			Ipcef1	5.55971	0.0191709	1.35113e-08	2.45029e-07	3	1			Eif1	5.83554	0.0269334	2.6809e-09	4.50007e-08	3	5			Micu1	OK	9.43354e-06	4.27789	0.0198111	0.000158296
Anks1b	4.39375	0.0122523	5.57057e-06	0.000106626	3	0			Zzz3	5.55966	0.019178	1.35147e-08	2.45029e-07	3	1			Zc3h12b	5.83014	0.0269057	2.76904e-09	4.64431e-08	13	18			Adamts9	OK	9.49351e-06	4.27648	0.0196406	0.000159175
Cdr1os	4.39264	0.0122459	5.59909e-06	0.000107087	3	0			Ddx17	5.53624	0.0190977	1.54517e-08	2.79925e-07	6	0			Klhl32	5.81909	0.0268552	2.9584e-09	4.95797e-08	14	0			Cobll1	OK	9.5293e-06	4.27564	0.0197065	0.000159648
Galnt14	3.84888	0.010698	5.93284e-05	0.000987753	9	18			Apba2	5.53561	0.0190966	1.5507e-08	2.80703e-07	9	0			Clmp	5.81525	0.026833	3.02717e-09	5.06918e-08	4	1			9930021J03Rik	OK	9.78441e-06	4.26975	0.0197839	0.000163792
Osbpl6	3.76874	0.0104902	8.20366e-05	0.00134349	9	18			Rab40b	2.61246	0.00893404	0.00449467	0.0344506	5	18			Zdbf2	5.81366	0.0267324	3.0561e-09	5.11356e-08	13	18			Gm30015	OK	1.00882e-05	4.26293	0.018436	0.000168743
Zmat2	4.37356	0.0121678	6.1118e-06	0.000116589	4	5			Itga4	5.51797	0.0190241	1.71466e-08	3.0989e-07	6	0			Rab10	5.81073	0.0268174	3.11005e-09	5.1997e-08	5	0			Apex2	OK	1.03616e-05	4.25695	0.0197112	0.000173179
Tsn	4.37343	0.0121809	6.11534e-06	0.000116589	1	5			Phf20l1	5.51362	0.019023	1.7576e-08	3.174e-07	3	1			Zfp280d	5.65396	0.0260871	7.83951e-09	1.26356e-07	2	1			Cdc37l1	OK	1.04335e-05	4.25541	0.0197031	0.000174231
Ramp1	4.36456	0.0121588	6.36886e-06	0.000121326	1	5			Slc2a3	5.51221	0.0189991	1.77176e-08	3.19703e-07	10	0			Dnm3	5.80422	0.0267857	3.23331e-09	5.39723e-08	27	0			Zfr	OK	1.04411e-05	4.25524	0.0197182	0.000174231
Cacna1c	4.36354	0.0121672	6.39862e-06	0.000121797	2	0			Irs1	5.50836	0.0189915	1.81098e-08	3.26522e-07	21	0			Ptpn3	5.80373	0.0267837	3.24281e-09	5.4088e-08	11	0			Gria2	OK	1.06154e-05	4.25154	0.0196872	0.000176999
Hsd17b12	4.35679	0.0121142	6.59927e-06	0.000125517	5	0			Rsrc1	5.50533	0.0189927	1.84238e-08	3.31919e-07	21	0			Fus	5.80301	0.0267822	3.25673e-09	5.42771e-08	24	0			Ccdc171	OK	1.06684e-05	4.25042	0.0196421	0.000177743
Arl2	4.35375	0.0120168	6.69132e-06	0.000127167	14	5			Nt5c2	5.49988	0.0189732	1.90025e-08	3.42075e-07	3	1			Eda	5.79925	0.0267496	3.33054e-09	5.54633e-08	8	0			Tnpo1	OK	1.06797e-05	4.25019	0.0196902	0.00017779
Cox7a2l	4.35327	0.0121176	6.70609e-06	0.000127347	4	5			Arglu1	5.48617	0.0189266	2.0537e-08	3.69407e-07	4	5			Trim35	5.79683	0.0267529	3.37891e-09	5.62244e-08	31	0			Tle1	OK	1.07244e-05	4.24925	0.0196875	0.000178392
Scai	4.35181	0.0121252	6.75107e-06	0.0001281	5	0			Gabra1	5.4849	0.0189202	2.0685e-08	3.71776e-07	3	1			Ppp6r2	5.78869	0.0267142	3.54695e-09	5.8974e-08	16	0			Lmo3	OK	1.07792e-05	4.24811	0.0196806	0.000179163
Sik1	3.70876	0.0100405	0.000104137	0.00166559	9	18			Myo1d	5.48111	0.0188888	2.11338e-08	3.79541e-07	20	0			Pkp2	5.78716	0.0267025	3.57922e-09	5.94636e-08	37	0			Fam117b	OK	1.08378e-05	4.24689	0.0196662	0.000179995
Gm20319	4.34942	0.0121093	6.82483e-06	0.000129295	5	0			Nr4a2	5.47565	0.018793	2.17957e-08	3.91121e-07	12	0			Kcnn3	5.7809	0.0266478	3.71504e-09	6.16714e-08	1	0			Ubl3	OK	1.08713e-05	4.2462	0.0196676	0.000180409
Fndc1	4.34429	0.0120489	6.98636e-06	0.000132251	11	0			Pip4k2a	5.47548	0.0188828	2.18165e-08	3.91185e-07	1	0			Cnot4	5.77648	0.0266584	3.81406e-09	6.32654e-08	35	18			Trim24	OK	1.12791e-05	4.23794	0.0196168	0.000187029
Rplp0	4.34131	0.0120717	7.08179e-06	0.000133952	7	5			Nefl	5.47524	0.0188596	2.18462e-08	3.91409e-07	4	5			Sec14l1	5.77341	0.0266422	3.88412e-09	6.43767e-08	23	0			Abcb10	OK	1.15077e-05	4.23343	0.0195111	0.00019067
Lgals1	4.3348	0.0115683	7.29477e-06	0.000137872	7	5			Pds5a	5.46455	0.0188494	2.32046e-08	4.1542e-07	16	0			Grik4	5.77289	0.0266409	3.8961e-09	6.45246e-08	15	0			Capn3	OK	1.15857e-05	4.23191	0.0194332	0.000191811
Tent5a	3.7004	0.00934215	0.00010763	0.00171587	9	18			Rcor3	5.46072	0.0188329	2.37098e-08	4.24131e-07	6	0			Ttll11	5.77269	0.0266405	3.90088e-09	6.4553e-08	28	0			Tmem236	OK	1.17234e-05	4.22925	0.0168139	0.000193938
Gm47237	3.66198	-2.4612e-05	0.000125139	0.00196889	9	18			Atp8a1	5.45439	0.0188171	2.4571e-08	4.39192e-07	4	5			Fmnl2	5.77097	0.0266327	3.94085e-09	6.51632e-08	20	0			Chn1	OK	1.1735e-05	4.22903	0.0195955	0.000193978
Ctu2	4.33389	0.0117206	7.32481e-06	0.000138114	1	5			Tmem38b	5.45256	0.0187945	2.48255e-08	4.43393e-07	6	0			Doc2b	5.76699	0.0266119	4.03508e-09	6.6669e-08	15	0			Jarid2	OK	1.18005e-05	4.22778	0.0195864	0.000194763
Wbp2	4.33364	0.0120556	7.33319e-06	0.000138164	1	5			Akap11	5.44219	0.0187714	2.63152e-08	4.69631e-07	9	0			Dennd1b	5.76617	0.026609	4.05467e-09	6.69401e-08	23	0			Wac	OK	1.1801e-05	4.22777	0.0195876	0.000194763
Lmo3	4.33025	0.0120688	7.44715e-06	0.000140126	10	1			Tnrc6b	5.43813	0.0187601	2.6922e-08	4.80085e-07	16	0			Kif5c	5.75452	0.0265562	4.34444e-09	7.16679e-08	4	1			Tspan11	OK	1.18957e-05	4.22597	0.0165067	0.000196172
Herc3	4.33019	0.0120678	7.44899e-06	0.000140126	5	0			Arhgap32	5.43657	0.0187529	2.71578e-08	4.8391e-07	13	0			Arf3	5.75118	0.0265398	4.43115e-09	7.30411e-08	7	18			Ankrd2	OK	1.20253e-05	4.22353	0.0142746	0.000198154
Bri3	4.32938	0.0120297	7.47637e-06	0.000140531	8	5			Ttc19	5.43376	0.0187393	2.7589e-08	4.91209e-07	11	0			Gm20642	5.73731	0.0264711	4.80948e-09	7.92154e-08	20	0			Sec61a2	OK	1.22524e-05	4.21931	0.0195401	0.000201739
Spesp1	3.66198	-2.4612e-05	0.000125139	0.00196889	9	18			Cpeb2	5.42898	0.018717	2.83388e-08	5.03941e-07	14	0			Rpsa	5.73571	0.026468	4.85529e-09	7.99074e-08	3	5			Orai2	OK	1.23443e-05	4.21763	0.0195121	0.000203092
Osr1	4.32687	0.00985644	7.56205e-06	0.00014192	11	0			Cdc73	5.42892	0.0187262	2.83484e-08	5.03941e-07	3	1			Dctn4	5.73548	0.0264667	4.86174e-09	7.99511e-08	32	0			Pdzd8	OK	1.23843e-05	4.2169	0.0195233	0.000203591
Trp53bp1	4.32345	0.0120436	7.68034e-06	0.000144027	5	0			Rgs17	5.4272	0.0187163	2.86219e-08	5.08407e-07	9	0			Pum1	5.73492	0.0264647	4.87802e-09	8.01562e-08	24	0			Rps6ka2	OK	1.26162e-05	4.21271	0.019496	0.000207242
Gm49808	4.31826	0.0110193	7.86308e-06	0.000147339	2	0			Med13	5.42673	0.0187193	2.86978e-08	5.09358e-07	9	0			Med13	5.73354	0.0264576	4.91782e-09	8.07474e-08	15	0			Gm34022	OK	1.27209e-05	4.21084	0.0174408	0.0002088
Nme2	4.31566	0.0120039	7.95632e-06	0.000148862	4	5			Ap3b1	5.42473	0.0187126	2.90206e-08	5.14687e-07	19	0			Slc25a4	5.73237	0.0264527	4.95176e-09	8.12413e-08	3	5			Stard13	OK	1.27586e-05	4.21018	0.0194962	0.000209255
Cx3cl1	4.31565	0.0120189	7.95671e-06	0.000148862	12	5			Tgfbr3	5.42107	0.0186952	2.96211e-08	5.24927e-07	11	0			Clstn1	5.60476	0.0258561	1.04271e-08	1.66029e-07	2	1			Gda	OK	1.28119e-05	4.20923	0.0194953	0.000209965
Kif18a	3.62094	0.00991486	0.000146767	0.00228377	9	18			Hnrnpu	5.42022	0.0186973	2.97622e-08	5.27018e-07	4	5			Snrnp70	5.72861	0.0264352	5.06294e-09	8.29361e-08	15	0			Fau	OK	1.29192e-05	4.20735	0.0191087	0.000211559
Prmt1	4.30444	0.0119309	8.37026e-06	0.000156355	4	5			Far1	5.42003	0.0186948	2.9794e-08	5.27171e-07	9	0			Fndc3b	5.59806	0.025821	1.08384e-08	1.72319e-07	2	1			Uri1	OK	1.3181e-05	4.20281	0.0194678	0.00021568
Arxes2	4.29854	0.01193	8.59646e-06	0.000160456	1	5			Casc4	5.41895	0.0186901	2.99747e-08	5.29956e-07	8	0			Ash1l	5.7234	0.0264106	5.22051e-09	8.53845e-08	32	0			Trim44	OK	1.32585e-05	4.20149	0.0194617	0.000216778
Cbx4	4.2914	0.0119083	8.87765e-06	0.000165576	1	5			Rnf38	5.41662	0.0186721	3.03676e-08	5.36486e-07	22	0			Rprml	5.72082	0.0263769	5.30067e-09	8.66284e-08	7	18			Nedd4	OK	1.34361e-05	4.19847	0.0194502	0.000219513
Atp5f1	4.2911	0.0119546	8.88942e-06	0.000165667	8	5			Lypd1	5.41255	0.0186535	3.10667e-08	5.48411e-07	15	0			Hivep3	5.71893	0.0263902	5.35988e-09	8.75281e-08	11	0			8030462N17Rik	OK	1.34584e-05	4.1981	0.0194443	0.000219705
Ube2m	4.28964	0.011889	8.94828e-06	0.000166571	4	5			Dync1i2	5.40687	0.0186509	3.20672e-08	5.65634e-07	13	0			Ube2b	5.71603	0.0263765	5.45204e-09	8.8964e-08	14	0			Hook3	OK	1.35129e-05	4.19718	0.0194373	0.000220424
Pgr15l	3.57925	-2.61391e-05	0.000172292	0.00263352	9	18			Lrfn2	5.39923	0.0186206	3.34639e-08	5.89813e-07	2	0			Sec63	5.71352	0.0263626	5.53298e-09	9.0215e-08	12	18			Gpr45	OK	1.37989e-05	4.19243	0.0194065	0.000224916
Arid5b	3.57142	0.00993026	0.000177524	0.0027046	9	18			Bmerb1	5.39888	0.0186187	3.35289e-08	5.90503e-07	2	0			Tyms	5.70728	0.0262608	5.73981e-09	9.3515e-08	33	0			Epc1	OK	1.38657e-05	4.19134	0.0194133	0.00022583
Mageb3	3.54368	-2.67957e-05	0.000197295	0.00297938	9	18			Tpp2	5.38914	0.0185849	3.53969e-08	6.22919e-07	14	0			Lrp11	5.70137	0.0263074	5.94228e-09	9.67389e-08	4	1			Xpr1	OK	1.41027e-05	4.18749	0.0193992	0.000229512
Cdh11	4.28862	0.0119517	8.98942e-06	0.000166884	3	0			Cog5	5.38871	0.0185868	3.54819e-08	6.23933e-07	14	0			Stard8	5.69084	0.026189	6.32092e-09	1.02824e-07	9	18			Serpine2	OK	1.41502e-05	4.18673	0.0190038	0.000230107
Timm13	4.28532	0.0118963	9.12372e-06	0.000169246	4	5			Aff4	5.38395	0.0185706	3.64334e-08	6.40171e-07	18	0			Esyt2	5.67802	0.0261988	6.81302e-09	1.10743e-07	28	0			Neo1	OK	1.41769e-05	4.1863	0.0193891	0.000230363
Sox2ot	4.284	0.0118008	9.178e-06	0.000170122	2	0			Htt	5.38378	0.0185677	3.64682e-08	6.40289e-07	1	0			Hsp90aa1	5.67485	0.0261845	6.94068e-09	1.12647e-07	3	5			Ankrd45	OK	1.42257e-05	4.18552	0.0193665	0.000230979
Gpm6a	4.27991	0.0119315	9.3484e-06	0.000173147	10	1			Brwd3	5.37218	0.0185265	3.88951e-08	6.82372e-07	9	0			Pik3r1	5.67484	0.0261609	6.94083e-09	1.12647e-07	25	0			Mtf2	OK	1.43855e-05	4.18298	0.0193733	0.000233394
Eif3f	4.27185	0.0118858	9.6929e-06	0.000179389	7	5			Peli2	5.3697	0.0185106	3.94344e-08	6.91301e-07	3	1			Clasrp	5.67471	0.0261712	6.94617e-09	1.12647e-07	5	0			Adam22	OK	1.44613e-05	4.18179	0.0193733	0.000234443
Atf3	3.53828	0.00818931	0.000201372	0.00303713	9	18			Polr3a	2.61109	0.00889302	0.00451276	0.0345543	5	18			Fam13c	5.67341	0.026177	6.99933e-09	1.13421e-07	21	0			Slc1a1	OK	1.46429e-05	4.17895	0.0193522	0.000237204
Cyc1	4.26718	0.0118655	9.89818e-06	0.000182907	4	5			Tspan11	5.36188	0.0166376	4.11811e-08	7.20812e-07	4	5			Ankib1	5.67176	0.026167	7.0668e-09	1.14427e-07	26	0			Rspo3	OK	1.48274e-05	4.1761	0.0193038	0.000240008
1700029J07Rik	4.26376	0.0114092	1.00508e-05	0.000185585	12	5			Ptn	5.3585	0.0184416	4.19574e-08	7.33835e-07	13	0			Pcm1	5.66683	0.0261473	7.27314e-09	1.17633e-07	13	18			Snap91	OK	1.52198e-05	4.17015	0.0193169	0.00024617
Fam241b	4.26282	0.0115971	1.00932e-05	0.000186224	1	5			Nedd4	5.35322	0.0184645	4.32003e-08	7.54995e-07	17	0			9530059O14Rik	5.66676	0.0261467	7.27598e-09	1.17633e-07	22	0			Zzef1	OK	1.52761e-05	4.16931	0.0193058	0.000246892
Ptprg	4.25668	0.0118622	1.03744e-05	0.000191266	2	0			Ttyh1	5.34886	0.01841	4.42545e-08	7.72824e-07	23	0			Cyth1	5.66229	0.026124	7.46817e-09	1.20648e-07	16	0			Syt1	OK	1.52991e-05	4.16897	0.0192915	0.000247074
Gm42918	4.25065	0.0111963	1.06573e-05	0.000196332	1	5			Mbnl2	5.34152	0.0184245	4.60858e-08	8.04188e-07	11	0			Celf5	5.65904	0.0261086	7.61089e-09	1.22859e-07	13	18			Synj1	OK	1.55434e-05	4.16535	0.0192934	0.00025064
Gas5	4.24943	0.0118261	1.07157e-05	0.000197256	4	5			Dgat2l6	2.60848	0.00873432	0.00454721	0.0347947	5	18			Galnt18	5.65756	0.0261041	7.67699e-09	1.23831e-07	11	0			Fdxr	OK	1.55539e-05	4.1652	0.0175288	0.00025064
Fbn2	4.24306	0.0117077	1.10247e-05	0.000202789	2	0			Crtc3	5.31289	0.0183175	5.39509e-08	9.39993e-07	1	0			P2ry14	5.56685	0.0256757	1.29695e-08	2.04655e-07	2	1			Casc4	OK	1.55556e-05	4.16518	0.0192884	0.00025064
Lin7b	4.24245	0.0117891	1.10548e-05	0.000203186	14	5			Cemip2	5.31151	0.0182976	5.43617e-08	9.46426e-07	9	0			A230006K03Rik	5.64925	0.0260501	8.05758e-09	1.29771e-07	16	0			Top1	OK	1.58389e-05	4.16106	0.0192736	0.000255009
Klf12	4.24002	0.0118149	1.11751e-05	0.00020524	10	1			Ppp1r14b	5.30909	0.0172032	5.5087e-08	9.58321e-07	4	5			Osbpl6	5.6467	0.0260534	8.17775e-09	1.31558e-07	35	18			Syt14	OK	1.58674e-05	4.16065	0.0192728	0.000255272
Kcnt2	4.23977	0.0118183	1.11877e-05	0.000205315	10	1			St8sia4	5.30823	0.0182996	5.53485e-08	9.62134e-07	3	1			Csnk1g1	5.64663	0.0260531	8.18101e-09	1.31558e-07	5	0			Synpo2l	OK	1.59883e-05	4.15891	0.015699	0.00025702
Mn1	3.52681	0.00972365	0.0002103	0.00315792	9	18			Clasp1	5.30739	0.0183026	5.56023e-08	9.65809e-07	9	0			Atp1a1	5.64633	0.0260518	8.19527e-09	1.31687e-07	4	1			Senp6	OK	1.61892e-05	4.15606	0.0192492	0.000260052
Ccdc107	4.23807	0.0117644	1.12726e-05	0.000206558	1	5			Atxn7l1	5.29889	0.0182724	5.82551e-08	1.01112e-06	8	0			Odf2	5.64521	0.0260458	8.24892e-09	1.32448e-07	10	0			Map4k3	OK	1.64922e-05	4.15182	0.0192281	0.000264717
Gdpd2	3.47632	0.00922943	0.000254173	0.00375113	9	18			Asap1	5.29697	0.0182561	5.88708e-08	1.02103e-06	3	1			Gon4l	5.64259	0.0260306	8.37577e-09	1.34382e-07	26	0			Phf21a	OK	1.65869e-05	4.15051	0.0192264	0.000266035
Nhsl2	4.21423	0.0117355	1.25315e-05	0.000229276	5	0			Gsk3b	5.29319	0.0182556	6.01003e-08	1.04156e-06	4	5			Mef2a	5.6402	0.0260226	8.49277e-09	1.36156e-07	24	0			Itsn2	OK	1.66943e-05	4.14903	0.0192141	0.000267554
Cd4	3.47004	-2.81549e-05	0.000260187	0.00383282	9	18			Mga	5.29059	0.018244	6.09598e-08	1.05565e-06	14	0			Ppp1r16b	5.63414	0.0259928	8.79665e-09	1.4092e-07	34	0			Vwc2l	OK	1.68374e-05	4.14708	-2.11472e-05	0.000269642
Puf60	4.20911	0.0117018	1.28192e-05	0.000234183	1	5			Tmem178	5.29011	0.0182402	6.11212e-08	1.05764e-06	1	0			Stk39	5.63113	0.0259797	8.95167e-09	1.43295e-07	14	0			Slc2a13	OK	1.73547e-05	4.14014	0.0191781	0.000277715
Fhl2	3.46829	0.00957699	0.000261891	0.00385084	9	18			Gm44623	5.28561	0.017393	6.26447e-08	1.08318e-06	3	1			Sobp	5.62962	0.0259733	9.03038e-09	1.44445e-07	25	0			Gm28379	OK	1.75733e-05	4.13727	0.0191403	0.000280999
Snrnp70	4.20771	0.0117264	1.28988e-05	0.000235281	12	5			Qrich1	5.28399	0.0182211	6.31997e-08	1.09194e-06	14	0			Fmn2	5.62917	0.0259717	9.0539e-09	1.44711e-07	15	0			Erbin	OK	1.78008e-05	4.13431	0.0191374	0.000284421
Gabarapl2	4.19904	0.0116828	1.34026e-05	0.000244284	7	5			Slc39a6	5.28173	0.0182034	6.39848e-08	1.10467e-06	1	0			Ankrd13c	5.62098	0.0259291	9.49401e-09	1.51631e-07	10	0			Rc3h1	OK	1.81925e-05	4.12931	0.0191144	0.000290459
Hspe1	4.19676	0.0116557	1.35382e-05	0.000246569	8	5			Ptprr	5.28025	0.018203	6.45036e-08	1.11278e-06	9	0			Gm28376	5.6187	0.0259227	9.62004e-09	1.53527e-07	5	0			Tpd52l1	OK	1.86376e-05	4.12375	0.0190747	0.000297341
Dnaic1	4.19139	0.0113322	1.38626e-05	0.000252287	3	0			Ndst3	5.27013	0.0181258	6.81633e-08	1.17503e-06	2	0			Prr14l	5.60802	0.0258727	1.02329e-08	1.63184e-07	8	0			Ipo11	OK	1.86674e-05	4.12338	0.0190927	0.00029759
Selenos	4.18725	0.0116468	1.4118e-05	0.00025674	1	5			Usp29	5.26935	0.0181663	6.84524e-08	1.17912e-06	14	0			Zfp207	5.6057	0.0258622	1.03708e-08	1.65259e-07	23	0			Gm14858	OK	1.91707e-05	4.11725	0.019033	0.000305383
Ppp1r12b	3.44225	0.00957567	0.000288444	0.00420271	9	18			Sgms1	5.26219	0.0181458	7.11748e-08	1.22509e-06	12	0			Nudt13	5.51015	0.0253991	1.79269e-08	2.79946e-07	2	1			Tcerg1	OK	1.9253e-05	4.11627	0.0190562	0.000306462
Cemip2	3.43716	0.00953908	0.000293923	0.00427219	9	18			Pum1	5.26075	0.0181423	7.17344e-08	1.23379e-06	12	0			Cpe	5.60013	0.0258362	1.07098e-08	1.70402e-07	3	5			Atp6v0a1	OK	1.94247e-05	4.11422	0.0190521	0.000308961
Ndufa8	4.18041	0.0116214	1.45494e-05	0.000263987	7	5			Ubn2	5.26021	0.0181412	7.1944e-08	1.23646e-06	12	0			Zfp608	5.46503	0.0252068	2.3141e-08	3.57659e-07	2	1			Ttyh1	OK	1.97476e-05	4.11041	0.0189614	0.000313861
Tcf4	4.17571	0.0116396	1.48531e-05	0.000269294	3	0			Cbfb	5.25877	0.0181176	7.25095e-08	1.24524e-06	10	0			Ell2	5.59532	0.0257633	1.10105e-08	1.74923e-07	1	0			Iqsec2	OK	2.00388e-05	4.10703	0.0190125	0.000318248
Ptms	4.17343	0.0116142	1.50021e-05	0.000271791	4	5			Afdn	5.25801	0.0181327	7.28126e-08	1.2495e-06	4	5			Cpsf6	5.59272	0.0258021	1.11772e-08	1.77436e-07	8	0			Myo9a	OK	2.03196e-05	4.10382	0.0190071	0.000322464
Txndc17	4.17267	0.0115448	1.50527e-05	0.000272501	1	5			Cstf3	5.2542	0.0181186	7.43332e-08	1.27464e-06	12	0			Aff1	5.59153	0.0257619	1.12538e-08	1.78519e-07	17	0			Gm10681	OK	2.05404e-05	4.10132	0.0180676	0.000325723
Got1	4.17243	0.0116094	1.50681e-05	0.000272575	4	5			Rsf1	5.25114	0.0181089	7.55785e-08	1.29501e-06	21	0			Gm26562	5.58894	0.0208575	1.14228e-08	1.81063e-07	11	0			Gbf1	OK	2.06898e-05	4.09964	0.018978	0.000327846
Cobll1	4.17213	0.0115585	1.50886e-05	0.00027274	2	0			Fam117b	5.2418	0.0180714	7.95088e-08	1.36133e-06	12	0			Wasl	5.58125	0.0257474	1.19397e-08	1.89114e-07	30	0			Lgals3	OK	2.09643e-05	4.09659	0.0168667	0.000331946
Nt5dc3	3.40988	0.00947307	0.000324956	0.00468643	9	18			Col6a5	5.23758	0.0163904	8.13459e-08	1.39174e-06	6	0			Ccar1	5.57792	0.0257321	1.21705e-08	1.92625e-07	14	0			Map2k6	OK	2.09958e-05	4.09624	0.0189584	0.000332194
Stac	3.38294	0.00903403	0.000358569	0.00511291	9	18			Cbl	5.2369	0.0180538	8.1647e-08	1.39584e-06	4	5			Gck	5.5754	0.0255685	1.23483e-08	1.95293e-07	1	0			Fgfr1	OK	2.10398e-05	4.09575	0.0188956	0.00033264
Bag3	3.30686	0.00859063	0.000471744	0.00651419	9	18			Ccdc171	5.22848	0.018005	8.54563e-08	1.45987e-06	3	1			Fbln2	5.57519	0.0254331	1.23633e-08	1.95383e-07	9	18			9530059O14Rik	OK	2.13032e-05	4.09287	0.0189478	0.000336552
Gm30122	3.19352	0.0085048	0.000702758	0.00931367	9	18			Sox2ot	5.22405	0.0179452	8.75248e-08	1.49409e-06	16	0			Sez6l	5.56911	0.0256913	1.28019e-08	2.02162e-07	38	18			Abl2	OK	2.13288e-05	4.09259	0.0189495	0.000336704
Hint2	4.1656	0.0115034	1.55269e-05	0.000279612	14	5			Fgf10	5.22303	0.0179283	8.80074e-08	1.5012e-06	2	0			Naaladl2	5.35351	0.0246835	4.3133e-08	6.50422e-07	2	1			Pafah1b1	OK	2.14596e-05	4.09118	0.0189466	0.000338515
Arhgap19	3.1903	0.00814164	0.000710634	0.00939733	9	18			Itsn1	5.21261	0.0179744	9.30997e-08	1.58688e-06	9	0			Spag9	5.56414	0.0256686	1.31727e-08	2.07707e-07	35	18			Rtn3	OK	2.14867e-05	4.09088	0.0189467	0.000338689
Sh3rf3	4.16304	0.0115959	1.57022e-05	0.000282346	2	0			Gm12059	5.21031	0.0173286	9.42602e-08	1.60546e-06	14	0			Ccny	5.55508	0.0256259	1.38743e-08	2.18607e-07	11	0			Ppp1r12b	OK	2.22417e-05	4.08287	0.0189064	0.000350327
Rhoq	3.18469	0.00877693	0.000724546	0.00953933	9	18			Rictor	5.20927	0.0179623	9.47943e-08	1.61335e-06	9	0			N4bp2l2	5.55411	0.0256218	1.39515e-08	2.19657e-07	38	18			Gm50013	OK	2.22772e-05	4.0825	0.0187311	0.000350624
Ssr2	4.1619	0.011563	1.57809e-05	0.000283337	1	5			Ptk2b	5.20721	0.0179568	9.58512e-08	1.63012e-06	1	0			Ddx24	5.54287	0.0255695	1.48778e-08	2.34067e-07	7	18			Aldoa	OK	2.24252e-05	4.08096	0.0188435	0.000352691
Sub1	4.16152	0.0115805	1.58071e-05	0.000283595	8	5			Map4k4	5.20691	0.017947	9.60052e-08	1.63152e-06	11	0			Lgr6	5.54251	0.0253771	1.49085e-08	2.34375e-07	1	0			Coro1c	OK	2.26014e-05	4.07914	0.0188334	0.000355196
Ddost	4.16121	0.0115676	1.58279e-05	0.000283758	1	5			Zbtb8os	2.60739	0.00887046	0.00456172	0.0348823	5	18			C530008M17Rik	5.53817	0.0255178	1.52828e-08	2.40081e-07	37	0			Slc16a2	OK	2.28073e-05	4.07703	0.0188715	0.000358165
Lmo4	4.15971	0.0115766	1.59328e-05	0.000285424	1	5			Strn	5.20217	0.0179366	9.84886e-08	1.67122e-06	1	0			Tra2b	5.53275	0.0255216	1.57624e-08	2.4743e-07	22	0			Efr3a	OK	2.3459e-05	4.07047	0.0188382	0.000368124
Pde4a	4.15928	0.0115872	1.59627e-05	0.000285747	11	0			Acaca	5.1997	0.0179268	9.98053e-08	1.69231e-06	1	0			Stau2	5.52802	0.0255001	1.61932e-08	2.54003e-07	28	0			Tirap	OK	2.39931e-05	4.06522	0.0153108	0.000376225
Gm30085	3.18113	0.00833528	0.000733501	0.00964139	9	18			Dsp	5.19924	0.0179169	1.0005e-07	1.69519e-06	1	0			Serbp1	5.52788	0.0254993	1.62059e-08	2.54013e-07	7	18			Arhgap24	OK	2.4297e-05	4.06229	0.0187005	0.000380707
Abcb10	4.15717	0.0115403	1.61108e-05	0.000287969	11	0			Fyn	5.19686	0.0179189	1.0134e-07	1.71578e-06	19	0			Macf1	5.52714	0.0254955	1.62744e-08	2.54897e-07	25	0			Pou2f1	OK	2.46091e-05	4.05931	0.0187949	0.000385311
Kmt5a	4.15549	0.0115622	1.62295e-05	0.000289876	1	5			Srgap2	5.19491	0.01791	1.02409e-07	1.73259e-06	9	0			Lrch1	5.52177	0.0254704	1.67805e-08	2.62629e-07	24	0			Med14	OK	2.49055e-05	4.05651	0.0187725	0.000389662
Ncald	3.14866	0.008751	0.00082011	0.0106402	9	18			Spop	5.19459	0.0179097	1.02588e-07	1.73432e-06	12	0			Srsf2	5.5202	0.0254633	1.69311e-08	2.64789e-07	7	18			Plp1	OK	2.56742e-05	4.0494	0.018607	0.00040139
Dnm3	4.1419	0.0115325	1.72217e-05	0.000307142	2	0			Sdc4	5.18942	0.017636	1.05476e-07	1.78183e-06	2	0			Rsrc1	5.51272	0.0254281	1.76669e-08	2.76091e-07	34	0			Aak1	OK	2.58965e-05	4.04739	0.0187417	0.000404566
Lrrc3b	4.14042	0.0115221	1.73336e-05	0.000308909	10	1			Farp1	5.18867	0.0178509	1.05902e-07	1.78769e-06	2	0			Ipcef1	5.31599	0.0245015	5.30387e-08	7.90738e-07	2	1			Dleu2	OK	2.59743e-05	4.04668	0.0187328	0.00040548
Ptgds	4.13434	0.0111818	1.77985e-05	0.000316958	4	5			Arhgef15	5.18332	0.0164157	1.08983e-07	1.83834e-06	3	1			Pld3	5.50807	0.0254055	1.81392e-08	2.83052e-07	4	1			Cwc27	OK	2.63054e-05	4.04372	0.0187163	0.000410171
Pdxp	4.13117	0.0113541	1.80463e-05	0.000321132	4	5			Olfm4	5.18191	0.0176484	1.0981e-07	1.85093e-06	3	1			Tasor	5.505	0.0253921	1.84585e-08	2.87822e-07	24	0			Nup93	OK	2.63137e-05	4.04364	0.0187167	0.000410171
Ttc25	4.12983	0.0108185	1.81513e-05	0.000322763	4	5			Slc35f1	5.18051	0.0178517	1.10643e-07	1.86358e-06	3	1			Dync1i1	5.50051	0.0253722	1.89343e-08	2.95023e-07	35	18			Wdr20	OK	2.64641e-05	4.04231	0.0186912	0.000412209
Slc38a2	4.12869	0.011486	1.82416e-05	0.000324129	12	5			Dbi	5.18011	0.0176397	1.10878e-07	1.86616e-06	4	5			4930578M01Rik	5.49252	0.0253286	1.98124e-08	3.08408e-07	14	0			Herc1	OK	2.67779e-05	4.03954	0.0187056	0.000416789
Slc16a10	4.12674	0.0114876	1.83969e-05	0.000326647	5	0			4732471J01Rik	5.17323	0.0178339	1.15041e-07	1.93479e-06	8	0			Nr2c2	5.49242	0.0253317	1.98226e-08	3.08408e-07	36	0			Ablim1	OK	2.69071e-05	4.03841	0.0186973	0.000418491
Gm48940	3.12547	0.00791756	0.000887603	0.0114112	9	18			Erbb4	5.16873	0.0176304	1.17845e-07	1.98049e-06	13	0			Hcn1	5.49064	0.0252321	2.0024e-08	3.11311e-07	27	0			Uty	OK	2.71933e-05	4.03593	0.0186725	0.00042263
Sptbn1	4.12493	0.011493	1.85427e-05	0.000328751	2	0			Cdk2ap2	5.16673	0.0150495	1.19111e-07	1.9993e-06	16	0			Runx2	5.48908	0.0253183	2.02016e-08	3.1384e-07	38	18			5330438D12Rik	OK	2.7237e-05	4.03555	0.0186829	0.000422997
Mospd3	4.123	0.0112419	1.86988e-05	0.000331274	1	5			Purb	5.16669	0.017802	1.1914e-07	1.9993e-06	4	5			Hsph1	5.4816	0.0252723	2.10747e-08	3.27163e-07	4	1			Trank1	OK	2.75658e-05	4.03273	0.0186719	0.000427788
Pard3	4.12224	0.011488	1.87602e-05	0.000332116	3	0			Jag1	5.16655	0.0177642	1.1923e-07	1.99934e-06	4	5			Ptchd4	5.4809	0.025279	2.11587e-08	3.28224e-07	23	0			Btbd16	OK	2.76198e-05	4.03227	0.0180453	0.000428311
Tuba1b	4.11767	0.0114353	1.91358e-05	0.000338517	8	5			4930509E16Rik	5.16637	0.0158192	1.19344e-07	1.99978e-06	18	0			Plbd2	5.47998	0.0252564	2.12691e-08	3.29694e-07	1	0			Crym	OK	2.77199e-05	4.03142	0.0185556	0.000429547
Atp5mpl	4.11698	0.0113889	1.91935e-05	0.000339287	7	5			Chd8	5.16135	0.0177918	1.22588e-07	2.05262e-06	14	0			Mtif2	5.47169	0.0252364	2.22879e-08	3.45234e-07	33	0			Arhgef12	OK	2.79601e-05	4.0294	0.0186552	0.000432801
Cox14	4.1116	0.0114227	1.96463e-05	0.000347037	7	5			Ubb	5.15903	0.0177519	1.24116e-07	2.07668e-06	4	5			Dmxl2	5.46993	0.0252297	2.25108e-08	3.48429e-07	21	0			Trp63	OK	2.79711e-05	4.0293	0.0177011	0.000432801
Nav2	4.11128	0.0114571	1.96734e-05	0.00034726	11	0			Atp2b2	5.15561	0.0177775	1.26403e-07	2.1134e-06	3	1			Asb11	5.46901	0.0251098	2.26272e-08	3.49974e-07	6	18			Sfswap	OK	2.8778e-05	4.02261	0.0186162	0.000444961
Gab1	3.10908	0.00837602	0.000938341	0.0119865	9	18			Myo5a	5.15129	0.0177625	1.29348e-07	2.16105e-06	4	5			Slitrk1	5.29925	0.0244256	5.814e-08	8.63736e-07	2	1			Foxo1	OK	2.8831e-05	4.02218	0.0186193	0.000445453
Magi1	4.10873	0.0114478	1.98923e-05	0.000350608	5	0			Ttc7b	5.14485	0.0177371	1.3387e-07	2.23496e-06	9	0			Elp4	5.46167	0.0251898	2.35843e-08	3.64243e-07	25	0			Tbc1d32	OK	2.91735e-05	4.0194	0.0185948	0.000450352
Ksr1	4.10823	0.011435	1.99356e-05	0.000351114	5	0			Exd1	5.14409	0.0168482	1.34412e-07	2.24237e-06	14	0			Retreg2	5.45478	0.025155	2.45169e-08	3.78368e-07	4	1			A230103O09Rik	OK	2.91909e-05	4.01926	0.017106	0.000450352
Ubald1	4.10804	0.0113753	1.99513e-05	0.000351135	1	5			Iqcm	5.13894	0.0176911	1.38145e-07	2.30215e-06	6	0			Adarb1	5.45315	0.0251506	2.4742e-08	3.81304e-07	14	0			Spata21	OK	2.96082e-05	4.01591	0.0167233	0.000456457
Fam136a	4.10746	0.0105756	2.00014e-05	0.000351759	8	5			Nptxr	2.60716	0.0089075	0.00456489	0.0348948	5	18			Clstn3	5.45315	0.0251401	2.47433e-08	3.81304e-07	8	0			Abca9	OK	2.96829e-05	4.01532	0.0162639	0.000457273
Synpo2l	3.09873	0.00696148	0.000971758	0.0123478	9	18			Amph	5.13812	0.0177172	1.38747e-07	2.30852e-06	2	0			Kif5b	5.44988	0.0251361	2.52023e-08	3.87822e-07	4	1			Irf1	OK	3.00197e-05	4.01266	0.0179605	0.00046211
Phf14	4.09129	0.0113989	2.1449e-05	0.000376667	3	0			Ccnt2	5.13808	0.0177145	1.38783e-07	2.30852e-06	11	0			Tnfrsf11a	5.44987	0.0241284	2.52031e-08	3.87822e-07	6	18			Rps3a1	OK	3.00407e-05	4.01249	0.018424	0.00046211
Syt10	4.0908	0.0113784	2.14944e-05	0.000377188	11	0			Ube2r2	5.13603	0.0177032	1.40302e-07	2.33209e-06	13	0			Fam131a	5.44945	0.0251338	2.52627e-08	3.88456e-07	7	18			St8sia4	OK	3.00954e-05	4.01206	0.0185598	0.000462612
Klhdc1	4.08954	0.0113691	2.16115e-05	0.000378966	1	5			Chd9	5.13056	0.0176906	1.44441e-07	2.39913e-06	19	0			Wnt7b	5.44077	0.0250218	2.65253e-08	4.07572e-07	16	0			Sh3bp5	OK	3.01856e-05	4.01136	0.0185606	0.000463661
Akr1a1	4.08354	0.0113547	2.21771e-05	0.0003886	4	5			D10Wsu102e	5.12865	0.0176805	1.45916e-07	2.42187e-06	4	5			Atrx	5.4332	0.0250579	2.76762e-08	4.24946e-07	15	0			Lonp2	OK	3.05597e-05	4.00845	0.018548	0.000469065
Ddrgk1	4.08164	0.0113383	2.23594e-05	0.00039151	1	5			Tgm7	5.12797	0.0157702	1.46439e-07	2.42878e-06	1	0			Ager	5.43073	0.0213999	2.80627e-08	4.30567e-07	3	5			Xrn2	OK	3.17213e-05	3.99963	0.0185054	0.00048654
Irx1	2.99719	-3.68834e-05	0.00136242	0.0167112	9	18			Dis3l2	5.119	0.0176488	1.53583e-07	2.54541e-06	3	1			Rpl7	5.42768	0.0250314	2.85452e-08	4.37651e-07	3	5			Golga4	OK	3.19554e-05	3.99789	0.0184891	0.000489774
Kng1	2.99719	-3.68834e-05	0.00136242	0.0167112	9	18			Hcfc2	5.1156	0.0176326	1.56373e-07	2.58977e-06	2	0			Fbxo34	5.42691	0.0250289	2.86689e-08	4.39229e-07	19	0			Camta1	OK	3.20466e-05	3.99721	0.0185055	0.000490814
Atp6v1e1	4.07808	0.0113516	2.2705e-05	0.000396694	4	5			Zfp532	5.11167	0.0176216	1.59659e-07	2.64145e-06	16	0			Ddn	5.42265	0.025001	2.9361e-08	4.49506e-07	28	0			Taok1	OK	3.21796e-05	3.99623	0.0184989	0.000492493
4933406B17Rik	2.99719	-3.68834e-05	0.00136242	0.0167112	9	18			Pou2f1	5.11159	0.0176237	1.59726e-07	2.64145e-06	3	1			Noct	5.41505	0.0249656	3.06359e-08	4.68682e-07	17	0			Gm9801	OK	3.22236e-05	3.99591	0.0184895	0.000492808
Naglu	4.07145	0.0108625	2.33604e-05	0.000407552	12	5			Syt14	5.11098	0.0176227	1.6025e-07	2.6482e-06	2	0			Kcnd3	5.40979	0.0249493	3.15491e-08	4.82302e-07	29	0			Apba1	OK	3.24566e-05	3.9942	0.0184886	0.000496011
Arl4d	4.06446	0.0107409	2.40722e-05	0.000419665	7	5			Arhgap44	5.10723	0.0176065	1.63459e-07	2.69927e-06	11	0			Jarid2	5.40779	0.0249368	3.19038e-08	4.87372e-07	27	0			Apba2	OK	3.31825e-05	3.98896	0.0184629	0.000506737
Mapk3	4.05953	0.0112889	2.4586e-05	0.000428314	8	5			Arl6ip1	5.10478	0.017592	1.65587e-07	2.73243e-06	6	0			Sfpq	5.40735	0.0249379	3.19814e-08	4.88203e-07	28	0			C1ql3	OK	3.34163e-05	3.98729	0.0184558	0.000509937
Tnnt2	2.89604	0.00764164	0.00188952	0.0222349	9	18			Ablim1	5.10307	0.0175942	1.67092e-07	2.75526e-06	15	0			Dync1i2	5.40523	0.0249279	3.23631e-08	4.93386e-07	11	0			Gm46218	OK	3.4368e-05	3.98062	0.0183748	0.000524081
Svil	2.847	0.00787974	0.00220667	0.0253224	9	18			Kmt2e	5.10108	0.0175884	1.68865e-07	2.78248e-06	12	0			Atf6	5.4052	0.024928	3.23678e-08	4.93386e-07	23	0			Tmem38b	OK	3.46943e-05	3.97837	0.0183913	0.000528673
Gm13269	4.051	0.0112748	2.54997e-05	0.000443266	10	1			Rps6ka5	5.09737	0.0175659	1.72198e-07	2.83536e-06	2	0			Tmem117	5.40152	0.0249098	3.30396e-08	5.03262e-07	1	0			Coro2b	OK	3.51266e-05	3.97543	0.0183749	0.000534875
Ndst4	4.05036	0.0112762	2.55694e-05	0.000444157	3	0			Dip2b	5.09583	0.0175663	1.7361e-07	2.85653e-06	9	0			Pkig	5.40088	0.0249079	3.31579e-08	5.04699e-07	4	1			Gm47423	OK	3.52619e-05	3.97451	0.017748	0.000536546
Snrpe	4.05013	0.0112217	2.55948e-05	0.000444277	4	5			Mpst	5.08985	0.0158611	1.79174e-07	2.94596e-06	1	0			Rcor3	5.39706	0.0248845	3.38713e-08	5.15186e-07	22	0			Nt5c2	OK	3.54506e-05	3.97324	0.0183906	0.000539028
Pkm	4.04669	0.0112663	2.59738e-05	0.000450531	4	5			Fer	5.08944	0.0175436	1.7956e-07	2.95018e-06	6	0			Rps9	5.39512	0.0248798	3.42384e-08	5.20394e-07	3	5			Rcor3	OK	3.57043e-05	3.97154	0.0183749	0.000542494
Pi15	4.04549	0.00924156	2.61064e-05	0.000452505	2	0			Pum2	5.07511	0.0174973	1.93637e-07	3.17916e-06	3	1			Arfgef1	5.39035	0.0248587	3.51605e-08	5.34025e-07	23	0			Foxj3	OK	3.62405e-05	3.96799	0.0183588	0.000550244
Gde1	4.04108	0.0112487	2.66023e-05	0.000460768	1	5			Sik2	5.07227	0.0174834	1.9655e-07	3.22466e-06	1	0			Mbtd1	5.38522	0.0248349	3.61777e-08	5.49077e-07	5	0			Cdk8	OK	3.6769e-05	3.96454	0.018347	0.000557866
Eno2	4.03733	0.0112324	2.7032e-05	0.000467873	1	5			Lpgat1	5.07183	0.0174806	1.97003e-07	3.22977e-06	15	0			Zfp652	5.38347	0.024824	3.65327e-08	5.54066e-07	5	0			Samd4b	OK	3.72649e-05	3.96134	0.0182151	0.000564984
Ppp1r11	4.03393	0.0111543	2.74254e-05	0.000474341	4	5			Celf2	5.0692	0.0174543	1.99749e-07	3.27168e-06	10	0			Mpped2	5.38128	0.0248165	3.69791e-08	5.60433e-07	28	0			Gm45669	OK	3.75919e-05	3.95926	-3.21614e-05	0.000569122
Psmc5	4.03332	0.0112176	2.74975e-05	0.000475246	14	5			Birc6	5.0691	0.0174777	1.99847e-07	3.27168e-06	6	0			Rpl6	5.38007	0.0248106	3.72274e-08	5.63791e-07	3	5			Gm31086	OK	3.75919e-05	3.95926	-3.21614e-05	0.000569122
Tm2d3	4.02761	0.0111934	2.8173e-05	0.000486572	1	5			Tut4	5.06355	0.0174567	2.05759e-07	3.36605e-06	10	0			Cacng3	5.36697	0.0247447	4.00358e-08	6.05833e-07	29	0			Rasa1	OK	3.80883e-05	3.95612	0.0183131	0.000576222
Cox17	4.02654	0.0111589	2.83023e-05	0.000488453	8	5			Oprm1	5.0609	0.0174305	2.08637e-07	3.41068e-06	3	1			Rilpl1	5.36685	0.0247476	4.0061e-08	6.05833e-07	13	18			Osbpl6	OK	3.81894e-05	3.95549	0.0183069	0.000577321
Ctsz	4.02419	0.0109359	2.85864e-05	0.000493003	12	5			Rock1	5.06045	0.0174468	2.09132e-07	3.41633e-06	9	0			Neto1	5.36512	0.0247411	4.04483e-08	6.11252e-07	9	18			5330434G04Rik	OK	3.82157e-05	3.95532	0.018296	0.000577321
4930444P10Rik	4.02239	0.0110502	2.88056e-05	0.000496426	5	0			Uri1	5.05372	0.017422	2.16642e-07	3.53646e-06	2	0			Rbm6	5.36075	0.0247208	4.14393e-08	6.25778e-07	24	0			Igf1r	OK	3.86684e-05	3.95251	0.0182933	0.000583741
Jag1	4.01922	0.0111163	2.91961e-05	0.000502796	5	0			Mpp5	5.05045	0.0174055	2.20382e-07	3.59494e-06	14	0			Lrrc3b	5.35479	0.0246845	4.28276e-08	6.46279e-07	27	0			Gm31615	OK	3.90065e-05	3.95042	0.0182394	0.000588423
Ppp4r4	4.01512	0.0111733	2.97074e-05	0.000511236	3	0			Ywhae	5.04793	0.0174017	2.23316e-07	3.63789e-06	4	5			Klhl2	5.19031	0.023926	1.04969e-07	1.51978e-06	2	1			Atad2b	OK	3.9101e-05	3.94984	0.0182809	0.000589425
Jph1	4.01177	0.0111764	3.01326e-05	0.000518181	3	0			Acvr1	5.04791	0.0174025	2.23335e-07	3.63789e-06	3	1			Gm44151	5.34777	0.0246512	4.45235e-08	6.70674e-07	25	0			Atg10	OK	3.98511e-05	3.94529	0.01825	0.000600303
Surf1	4.00941	0.0111006	3.04354e-05	0.000523015	4	5			Rab11fip3	2.57743	0.00881304	0.00497687	0.0376023	5	18			Npdc1	5.3477	0.02466	4.45397e-08	6.70674e-07	4	1			Rnf123	OK	4.08161e-05	3.93956	0.0179047	0.0006144
Strada	4.00408	0.0111479	3.1129e-05	0.000534552	12	5			Rab10	5.04554	0.0173931	2.2612e-07	3.67801e-06	12	0			Zfp462	5.33791	0.0244796	4.70124e-08	7.07402e-07	1	0			Kdm6a	OK	4.1119e-05	3.93778	0.0182247	0.000618518
Gm15809	3.99117	0.0105281	3.28742e-05	0.000564117	5	0			Dock7	5.03699	0.0173628	2.36449e-07	3.84327e-06	14	0			Pura	5.33671	0.0246087	4.73236e-08	7.11381e-07	11	0			Fam110b	OK	4.12945e-05	3.93676	0.0182154	0.000620714
Car11	3.98463	0.0110735	3.3792e-05	0.000579382	1	5			Gm6288	5.03243	0.0156905	2.42153e-07	3.93317e-06	2	0			Nsun7	5.33663	0.0246069	4.73444e-08	7.11381e-07	12	18			Snx5	OK	4.18894e-05	3.93333	0.0181546	0.000628998
6430550D23Rik	3.98449	0.0108492	3.38119e-05	0.000579382	3	0			A230004M16Rik	5.02962	0.0173358	2.45731e-07	3.98844e-06	14	0			Nenf	5.33352	0.0245905	4.81647e-08	7.23192e-07	4	1			Gm42865	OK	4.19053e-05	3.93323	0.0155293	0.000628998
Ablim2	3.98245	0.0110827	3.41036e-05	0.000583963	12	5			Sptan1	5.02629	0.017328	2.50033e-07	4.05538e-06	4	5			Cox6c	5.331	0.024582	4.88377e-08	7.32774e-07	3	5			Vav3	OK	4.38504e-05	3.92232	0.0181538	0.000657299
Asphd2	3.97906	0.0110709	3.45938e-05	0.000591936	1	5			C130071C03Rik	5.02318	0.0173162	2.54114e-07	4.11863e-06	17	0			Rapgef6	5.32738	0.0245652	4.98194e-08	7.46972e-07	34	0			Pde3b	OK	4.38646e-05	3.92224	0.018148	0.000657299
Gm45455	2.82696	-4.00256e-05	0.00234963	0.026708	9	18			Drd1	2.55763	0.00861858	0.00526941	0.0393943	5	18			Iigp1	5.32655	0.0244509	5.00467e-08	7.49847e-07	17	0			Ino80d	OK	4.39199e-05	3.92194	0.0181341	0.000657299
Prrt1	3.96539	0.0110328	3.66377e-05	0.000626018	1	5			Strc	2.55161	0.00838341	0.00536131	0.0399895	5	18			Rpl5	5.32587	0.0245577	5.02356e-08	7.52141e-07	3	5			Gm13184	OK	4.39286e-05	3.92189	0.0171784	0.000657299
Uqcr11	3.9545	0.0109856	3.83475e-05	0.000654767	4	5			Hdac8	5.01316	0.0172809	2.67713e-07	4.3298e-06	9	0			Rheb	5.32573	0.0245538	5.02753e-08	7.52201e-07	7	18			Ptchd1	OK	4.39469e-05	3.92179	0.018117	0.000657299
Hoxb3os	2.82696	-4.00256e-05	0.00234963	0.026708	9	18			Cyp4x1	2.54994	0.00868018	0.00538706	0.0401552	5	18			Micu1	5.32325	0.0245441	5.09655e-08	7.61987e-07	5	0			Cnnm2	OK	4.4183e-05	3.9205	0.0181392	0.000660087
Htt	3.94792	0.0109905	3.94169e-05	0.000672071	5	0			Ddah1	5.00872	0.0169897	2.73962e-07	4.42459e-06	4	5			Plekhd1	5.32116	0.0242912	5.15538e-08	7.70236e-07	1	0			D3Ertd751e	OK	4.41959e-05	3.92043	0.0180571	0.000660087
Kbtbd11	3.94569	0.0109816	3.97861e-05	0.000677886	1	5			Cdh7	5.00577	0.0170362	2.78196e-07	4.48977e-06	3	1			Vti1a	5.31822	0.0245226	5.23941e-08	7.82235e-07	15	0			Pum1	OK	4.46495e-05	3.91797	0.0181313	0.000666384
Ppp2r1a	3.94344	0.0109395	4.016e-05	0.000683772	8	5			Lamc1	5.00364	0.0172439	2.81285e-07	4.53642e-06	8	0			Ago3	5.31677	0.0245158	5.28134e-08	7.87938e-07	19	0			Sptan1	OK	4.46808e-05	3.9178	0.0181319	0.000666384
Olfr111	2.82696	-4.00256e-05	0.00234963	0.026708	9	18			Rnft1	2.54567	0.00869247	0.00545335	0.0405431	5	18			Gm45075	5.80883	0.0238281	3.14552e-09	5.25483e-08	2	1			Ankrd13c	OK	4.53947e-05	3.91397	0.0181051	0.000676552
Set	3.9372	0.0109529	4.12193e-05	0.000700816	8	5			Ccdc152	5.00303	0.0169949	2.82183e-07	4.54446e-06	4	5			Tub	5.30424	0.024455	5.65721e-08	8.4282e-07	33	0			Vps13a	OK	4.59193e-05	3.9112	0.018102	0.000683885
Gpr162	3.93669	0.0109414	4.13066e-05	0.000701803	1	5			Mark3	5.00038	0.0172356	2.86094e-07	4.60419e-06	22	0			Fars2	5.30388	0.0244555	5.66823e-08	8.43865e-07	13	18			Man1a2	OK	4.64064e-05	3.90865	0.018086	0.000690651
Gm17090	2.82209	0.00757473	0.00238557	0.0270781	9	18			Rap2b	4.995	0.0171821	2.94173e-07	4.73087e-06	18	0			Fto	5.30099	0.0244423	5.7587e-08	8.56729e-07	24	0			Sdccag8	OK	4.64424e-05	3.90846	0.0180848	0.0006907
1700111E14Rik	3.9348	0.0109454	4.16329e-05	0.000706349	10	1			Map1a	4.9947	0.0171976	2.94636e-07	4.73289e-06	4	5			Abca5	5.29951	0.0244322	5.80581e-08	8.63128e-07	21	0			Oprd1	OK	4.64863e-05	3.90824	0.0176846	0.000690864
Sh3rf1	3.9337	0.0109031	4.18247e-05	0.000709102	5	0			Spidr	4.99465	0.0171992	2.94715e-07	4.73289e-06	10	0			Tmem135	5.16707	0.0238171	1.18894e-07	1.71198e-06	2	1			Ankmy2	OK	4.66837e-05	3.90721	0.0180292	0.000693309
BC028777	3.93009	0.0104786	4.24573e-05	0.000719321	1	5			Dgkd	4.99351	0.0172113	2.96452e-07	4.75744e-06	14	0			Garnl3	5.29805	0.0243925	5.85236e-08	8.68821e-07	1	0			Fam169a	OK	4.67982e-05	3.90662	0.0180565	0.000694519
Atg4b	3.92991	0.0108843	4.24883e-05	0.000719339	4	5			Gm10113	4.98694	0.015546	3.06709e-07	4.91858e-06	1	0			Syt16	5.29481	0.0244134	5.95706e-08	8.83742e-07	11	0			Lrrc28	OK	4.7588e-05	3.90257	0.0180533	0.000705744
Mrpl11	3.92234	0.0108633	4.38472e-05	0.000741824	8	5			Stxbp3	2.53357	0.00865455	0.0056454	0.0418344	5	18			Hs2st1	5.29339	0.0244069	6.00353e-08	8.90009e-07	29	0			Plxna2	OK	4.77072e-05	3.90197	0.0180533	0.000707014
Cox7a2	3.92204	0.0108929	4.39013e-05	0.000742217	7	5			Scrt1	2.50288	0.00835219	0.00615932	0.045216	5	18			Rab3a	5.282	0.0243529	6.38893e-08	9.46478e-07	3	5			Sypl	OK	4.80323e-05	3.90032	0.0180233	0.00071133
Mrtfb	3.92164	0.0109251	4.3975e-05	0.00074294	11	0			Upf2	4.9805	0.0171642	3.171e-07	5.07449e-06	13	0			Mvb12b	5.28146	0.0243441	6.40779e-08	9.48227e-07	24	0			Iqsec1	OK	4.81893e-05	3.89953	0.0180402	0.000713154
Map3k4	3.92122	0.0109134	4.40511e-05	0.000743703	5	0			Pcdh15	4.97708	0.0171441	3.22757e-07	5.16139e-06	9	0			Antxr2	5.28141	0.0242979	6.40974e-08	9.48227e-07	1	0			Gm14717	OK	4.89437e-05	3.89577	0.0127244	0.00072369
Ndufb6	3.91624	0.0108766	4.49695e-05	0.000758675	4	5			Psd3	4.97388	0.017145	3.28123e-07	5.24352e-06	3	1			Hnrnpu	5.28046	0.0243465	6.44314e-08	9.525e-07	28	0			Gm16897	OK	4.89891e-05	3.89555	0.0164273	0.00072369
Nup85	3.90949	0.0108096	4.62464e-05	0.000779494	4	5			Hectd4	4.97324	0.0171421	3.29218e-07	5.25733e-06	6	0			Rb1cc1	5.27104	0.0243027	6.78277e-08	1.002e-06	28	0			Mbtps2	OK	4.90043e-05	3.89547	0.0180037	0.00072369
Trhde	3.90937	0.0108771	4.62684e-05	0.000779494	5	0			Sorcs3	116.211	0.403436	0	0	7	18			Slc25a23	5.26742	0.0242857	6.91782e-08	1.02124e-06	31	0			Slc12a6	OK	4.91029e-05	3.89498	0.0180238	0.000724637
Ube2s	3.90717	0.0108435	4.66908e-05	0.00078606	7	5			Pcsk1	72.2177	0.246585	0	0	7	18			Gfod1	5.25844	0.024244	7.26414e-08	1.07161e-06	15	0			Ylpm1	OK	4.94533e-05	3.89326	0.0180169	0.000729298
Sipa1l3	3.90149	0.0108655	4.78017e-05	0.0008042	11	0			Tmem167b	4.9646	0.0169	3.44223e-07	5.4854e-06	6	0			Smg7	5.25407	0.0242212	7.43871e-08	1.0966e-06	27	0			Wdr17	OK	5.01529e-05	3.88985	0.0179906	0.000739097
Gm13090	3.89687	0.00967792	4.87224e-05	0.000819115	2	0			Gigyf2	4.96281	0.017107	3.47402e-07	5.5322e-06	15	0			Psmd14	5.24637	0.0241872	7.75609e-08	1.14259e-06	10	0			Mvb12b	OK	5.05846e-05	3.88777	0.0179727	0.000744938
Thyn1	3.89236	0.0107927	4.96367e-05	0.000833903	1	5			Mir670hg	65.5455	0.226965	0	0	7	18			Pls1	5.24335	0.0241483	7.88431e-08	1.16058e-06	8	0			Ubb	OK	5.07397e-05	3.88703	0.0179196	0.000746699
Tpgs1	3.89048	0.0107664	5.00224e-05	0.000839796	4	5			Egfr	4.95444	0.0169693	3.62688e-07	5.76756e-06	8	0			Dnajb5	5.24324	0.0241449	7.88926e-08	1.16058e-06	14	0			Yaf2	OK	5.13175e-05	3.88428	0.0179543	0.000754675
Gm2675	2.79737	-4.05717e-05	0.002576	0.0290204	9	18			Zfp407	4.95255	0.0170716	3.6623e-07	5.81981e-06	14	0			Ubap2l	5.23762	0.0241459	8.13322e-08	1.19563e-06	15	0			Psd	OK	5.14771e-05	3.88352	0.0179081	0.000756494
Gpr137c	3.8794	0.010798	5.23572e-05	0.000877768	10	1			Rabep1	4.95236	0.0170694	3.66592e-07	5.82151e-06	19	0			Hnrnpm	5.23503	0.0241324	8.24771e-08	1.21162e-06	36	0			Scaper	OK	5.17673e-05	3.88216	0.0179633	0.000760228
Tmem121	3.8747	0.0106358	5.33778e-05	0.000894255	1	5			Rbm5	4.95079	0.0170626	3.69572e-07	5.86473e-06	15	0			Sema3e	5.23378	0.0240454	8.30385e-08	1.21902e-06	9	18			Srpk2	OK	5.23134e-05	3.8796	0.0179524	0.000767712
Trip10	2.67915	0.00675603	0.0036905	0.0394501	9	18			Cdk8	4.94997	0.0170605	3.71131e-07	5.88537e-06	6	0			Spop	5.23186	0.0241195	8.39044e-08	1.23087e-06	19	0			Kdm4c	OK	5.29083e-05	3.87685	0.0179387	0.000775903
6530403H02Rik	3.87051	0.0107717	5.43031e-05	0.00090849	2	0			B4galt6	4.94523	0.0170399	3.80261e-07	6.02595e-06	4	5			Rap1a	5.22768	0.0240973	8.58239e-08	1.25815e-06	8	0			Fosl2	OK	5.30504e-05	3.8762	0.0176952	0.000777445
Atp6ap1	3.86258	0.0107377	5.60979e-05	0.000937864	1	5			Ptpn4	4.94466	0.0170428	3.81384e-07	6.03955e-06	3	1			Arf5	5.2196	0.0240611	8.9655e-08	1.3134e-06	3	5			Gigyf2	OK	5.33002e-05	3.87506	0.0179304	0.000780562
Blvrb	3.8605	0.0103787	5.65785e-05	0.000945242	1	5			Tasp1	4.94303	0.0170368	3.84596e-07	6.08618e-06	12	0			Gmds	5.21702	0.0240474	9.0911e-08	1.33088e-06	26	0			Olfm1	OK	5.36122e-05	3.87363	0.0179248	0.000784585
Myt1l	3.85888	0.010748	5.69549e-05	0.000950871	2	0			Mgat4c	4.94097	0.0169254	3.88679e-07	6.14653e-06	13	0			Fubp1	5.21411	0.0240373	9.23517e-08	1.35103e-06	26	0			Cd47	OK	5.42577e-05	3.87072	0.0179103	0.000793481
Spty2d1	2.678	0.00732856	0.00370318	0.0395329	9	18			P2ry12	4.93877	0.0170112	3.93086e-07	6.21191e-06	4	5			Pla2g4e	5.21277	0.0240142	9.3023e-08	1.3599e-06	17	0			Scfd1	OK	5.48621e-05	3.86802	0.0178802	0.000801764
Smyd3	3.85667	0.0107387	5.74713e-05	0.000958161	10	1			Tll1	47.1393	0.162908	0	0	7	18			Cnot2	5.21094	0.0240223	9.39411e-08	1.37237e-06	14	0			Nfat5	OK	5.49828e-05	3.86748	0.0178954	0.000802969
Ttc14	3.85413	0.0107323	5.80709e-05	0.000967486	1	5			Cdc42	4.93023	0.0169884	4.10674e-07	6.48086e-06	2	0			Faf1	5.20986	0.0240176	9.44892e-08	1.37943e-06	12	18			Cstf3	OK	5.53318e-05	3.86594	0.0178855	0.000807507
Lrp4	2.6527	0.00705069	0.00399251	0.0420429	9	18			Mical2	4.92659	0.0169811	4.18392e-07	6.59807e-06	22	0			Fam160a1	5.20546	0.0238662	9.67589e-08	1.41158e-06	1	0			Abhd18	OK	5.53781e-05	3.86573	0.0178773	0.000807623
Cdh10	2.64961	0.00733116	0.00402929	0.0423746	9	18			Calm2	4.92012	0.0169577	4.32453e-07	6.8151e-06	4	5			Rock2	5.20506	0.0239951	9.69656e-08	1.41362e-06	9	18			Sh3d19	OK	5.6407e-05	3.86124	0.0178534	0.000822058
Knop1	3.84685	0.0106913	5.98223e-05	0.000994597	12	5			Stk3	4.91902	0.0169521	4.34887e-07	6.84872e-06	2	0			Camk2n1	5.20446	0.0239923	9.72809e-08	1.4168e-06	3	5			2025-03-02	OK	5.64886e-05	3.86088	0.0177563	0.000822679
Thap3	3.84599	0.0106948	6.00328e-05	0.000997373	12	5			Sorcs1	39.6684	0.137121	0	0	7	18			Rpl11	5.20439	0.0239918	9.73194e-08	1.4168e-06	3	5			Ccnl2	OK	5.69659e-05	3.85883	0.0178353	0.000829057
Zfp280d	3.84583	0.0107103	6.00722e-05	0.000997373	10	1			Rnd3	4.91702	0.0151933	4.39355e-07	6.90953e-06	11	0			Clec16a	5.20426	0.0239886	9.73856e-08	1.4168e-06	18	0			Rasa2	OK	5.77182e-05	3.85562	0.017827	0.000839269
Adgrf4	2.6404	0.00708552	0.00414039	0.0432967	9	18			Cntn6	4.91587	0.0164746	4.41948e-07	6.94474e-06	2	0			Zfand5	5.20307	0.0239842	9.80103e-08	1.4249e-06	25	0			Mark2	OK	5.77473e-05	3.8555	0.0178341	0.000839269
Slc22a17	3.83651	0.0106762	6.23985e-05	0.00103457	1	5			Arfgef3	4.91576	0.0169434	4.42204e-07	6.94474e-06	11	0			Pgm2l1	5.20096	0.0239735	9.91314e-08	1.44021e-06	10	0			Zfp91	OK	5.79219e-05	3.85476	0.0178268	0.000841226
Chl1	3.8303	0.0106666	6.39942e-05	0.00106029	3	0			U2surp	4.91278	0.0169323	4.48973e-07	7.04619e-06	6	0			Gm47423	5.20055	0.0238236	9.93507e-08	1.4424e-06	20	0			Zfp691	OK	5.83733e-05	3.85286	0.0158461	0.000847198
Jpt1	3.82867	0.0106439	6.44195e-05	0.0010666	14	5			Chm	4.9056	0.0169061	4.65703e-07	7.30371e-06	12	0			Hmgcll1	5.19451	0.023909	1.02628e-07	1.48895e-06	12	18			Exoc5	OK	5.89723e-05	3.85036	0.0178092	0.000855301
Prdx1	3.82785	0.0106286	6.46338e-05	0.00106942	4	5			Myef2	4.90149	0.0168938	4.75556e-07	7.4531e-06	3	1			Gpr63	5.19265	0.0212554	1.0366e-07	1.50289e-06	4	1			A430110L20Rik	OK	6.01679e-05	3.84544	0.016986	0.000872041
Ctsl	3.82111	0.0106156	6.64272e-05	0.00109833	1	5			Clint1	4.90071	0.0168848	4.77457e-07	7.47776e-06	2	0			Actr3b	5.19152	0.0239241	1.04294e-07	1.51105e-06	15	0			Adamts3	OK	6.13423e-05	3.8407	0.0177669	0.000888451
Emc4	3.81749	0.0106043	6.74079e-05	0.00111378	1	5			Asxl1	4.89872	0.0168793	4.82305e-07	7.54849e-06	20	0			Tle4	5.16634	0.0238134	1.19359e-07	1.7175e-06	2	1			Pkia	OK	6.22264e-05	3.83718	0.0177518	0.000900636
Arpc3	3.8137	0.0106036	6.84499e-05	0.00113022	7	5			Diaph1	4.89857	0.0168766	4.82679e-07	7.54916e-06	6	0			Atp2b3	5.18758	0.0239132	1.06525e-07	1.54125e-06	5	0			Wdr59	OK	6.25473e-05	3.83592	0.017675	0.000904659
AC149090.1	3.80778	0.0106018	7.01088e-05	0.00115682	12	5			Zfp950	4.89728	0.0168761	4.85853e-07	7.59358e-06	6	0			Pja2	5.18713	0.0239115	1.06778e-07	1.54385e-06	3	5			Smarca5	OK	6.29017e-05	3.83453	0.0177263	0.00090916
Rbfox3	3.80379	0.0105928	7.12487e-05	0.00117482	12	5			Cnot6l	4.89694	0.0168785	4.86697e-07	7.60155e-06	9	0			Abcc8	5.18437	0.0238917	1.08372e-07	1.56582e-06	16	0			Gm28609	OK	6.40842e-05	3.82995	0.0162597	0.000924488
Tsga10	3.80128	0.010579	7.19758e-05	0.001186	5	0			Rc3h2	4.89617	0.0168742	4.88607e-07	7.62613e-06	15	0			Atp5j	5.17859	0.0238706	1.11782e-07	1.61399e-06	3	5			Smarca2	OK	6.40856e-05	3.82995	0.017717	0.000924488
H2afv	3.7993	0.0105351	7.25523e-05	0.00119468	1	5			S100a6	4.89604	0.013813	4.8894e-07	7.62613e-06	4	5			Cdkl5	5.17639	0.0238582	1.1311e-07	1.63203e-06	6	18			Ppard	OK	6.4135e-05	3.82976	0.0175398	0.000924488
Arhgap24	3.79806	0.0104454	7.29161e-05	0.00119985	5	0			Htr2c	37.2239	0.124304	1.40312e-303	8.40837e-301	7	18			Ephb1	5.17135	0.0238251	1.16204e-07	1.67554e-06	13	18			Nalcn	OK	6.41378e-05	3.82975	0.0177194	0.000924488
P4htm	3.79108	0.010546	7.49958e-05	0.00123322	1	5			Neurod6	4.88556	0.0166156	5.15686e-07	8.03228e-06	4	5			Slc22a17	5.16724	0.0238185	1.18788e-07	1.71162e-06	4	1			Farp1	OK	6.47149e-05	3.82754	0.0176351	0.000932169
Hexa	3.78688	0.0104646	7.62757e-05	0.00125341	1	5			Hspa8	4.87689	0.0168041	5.38853e-07	8.3874e-06	4	5			Sort1	5.16493	0.0238082	1.20264e-07	1.72816e-06	2	1			AI115009	OK	6.48237e-05	3.82713	0.0172979	0.000933098
Gm49542	2.6396	0.00719236	0.00415021	0.043324	9	18			Bclaf1	4.87535	0.0168037	5.43086e-07	8.44752e-06	21	0			Stxbp3	5.14353	0.0236982	1.34815e-07	1.93198e-06	2	1			Zfp638	OK	6.48884e-05	3.82688	0.0177058	0.000933391
Eif3i	3.77278	0.0104728	8.07197e-05	0.00132463	14	5			Mmp23	4.87516	0.0147794	5.43611e-07	8.4499e-06	21	0			Nalcn	5.16557	0.0238111	1.19855e-07	1.72345e-06	5	0			Ric8b	OK	6.51156e-05	3.82602	0.0176822	0.000936019
Map11	3.77217	0.0101282	8.09154e-05	0.00132693	8	5			Pappa	31.7603	0.109063	1.14274e-221	5.00434e-219	7	18			Hecw2	5.07343	0.0233787	1.95351e-07	2.73985e-06	2	1			Rb1cc1	OK	6.68248e-05	3.81963	0.0176705	0.000959935
Gm15492	3.76982	0.0101591	8.16825e-05	0.0013386	8	5			2210408I21Rik	4.86898	0.0167789	5.60868e-07	8.70627e-06	21	0			Zzef1	5.15732	0.0237715	1.25258e-07	1.79869e-06	13	18			Arfgef1	OK	6.71856e-05	3.81831	0.0176644	0.000964459
Wdr59	2.61696	0.00723289	0.00443582	0.0459266	9	18			Fbxw4	4.86706	0.0167665	5.66352e-07	8.7854e-06	1	0			Amph	5.14958	0.0237365	1.30534e-07	1.87319e-06	27	0			Etv1	OK	6.74817e-05	3.81722	0.0176343	0.00096805
Laptm4a	3.76854	0.0104774	8.21018e-05	0.00134364	1	5			Hpca	4.86464	0.0167284	5.73325e-07	8.88752e-06	15	0			Dhrs7	5.14399	0.023698	1.34481e-07	1.92851e-06	4	1			Stac	OK	6.83939e-05	3.81391	0.0168357	0.000979895
Ccr7	2.59756	-4.426e-05	0.00469442	0.0482301	9	18			Nell1	31.6337	0.108867	6.3555e-220	2.73071e-217	7	18			Snap91	4.99379	0.0230105	2.96034e-07	4.0695e-06	2	1			U2surp	OK	6.84005e-05	3.81388	0.0176416	0.000979895
Stmn4	3.76605	0.010469	8.2926e-05	0.00135528	4	5			Atp8a2	4.86136	0.0167503	5.82923e-07	9.02402e-06	2	0			Calhm5	5.14174	0.0230059	1.361e-07	1.94906e-06	4	1			Tbcd	OK	6.94128e-05	3.81025	0.0176087	0.000993721
St5	3.7637	0.0104602	8.37087e-05	0.00136715	2	0			Rb1cc1	4.8579	0.0167426	5.93174e-07	9.17647e-06	13	0			Kcnh3	5.14001	0.0236815	1.37359e-07	1.96576e-06	31	0			Kpna3	OK	7.01537e-05	3.80763	0.0176088	0.00100365
Gm36278	3.76171	0.0100117	8.43792e-05	0.00137716	12	5			Bach2	4.85762	0.0167219	5.94033e-07	9.18352e-06	11	0			Slc16a2	5.13933	0.0236839	1.37857e-07	1.97155e-06	5	0			Xrn1	OK	7.16415e-05	3.80243	0.0175864	0.00102423
Camk1d	3.75997	0.0104686	8.49671e-05	0.00138582	10	1			Rprd1a	4.85491	0.0167293	6.0221e-07	9.30361e-06	6	0			Gm10419	5.13751	0.0236781	1.392e-07	1.98941e-06	30	0			Lgr6	OK	7.5065e-05	3.79085	0.0172834	0.00107245
Btbd9	3.7574	0.0104641	8.5843e-05	0.00139866	3	0			Man1a2	4.85342	0.0167256	6.06741e-07	9.36725e-06	9	0			Syt14	5.13397	0.0236629	1.41849e-07	2.0259e-06	12	18			Rap1gap2	OK	7.51765e-05	3.79049	0.0175193	0.00107332
Max	3.75732	0.0104199	8.58707e-05	0.00139866	1	5			Lrrc28	4.85319	0.0167227	6.07454e-07	9.37191e-06	17	0			Ctnna3	5.13222	0.023647	1.43173e-07	2.04341e-06	13	18			Ccdc39	OK	7.54921e-05	3.78945	0.0175087	0.00107709
Rps27	3.75607	0.0104308	8.6301e-05	0.00140471	1	5			Atrx	4.85055	0.0167176	6.15603e-07	9.4912e-06	13	0			Hsd17b12	5.13072	0.0236191	1.44317e-07	2.05834e-06	7	18			Gapvd1	OK	7.61204e-05	3.78739	0.0175137	0.00108532
St8sia4	3.75534	0.0104421	8.65531e-05	0.00140786	10	1			Runx1t1	4.84577	0.0161884	6.3062e-07	9.71616e-06	13	0			Aopep	5.12362	0.0236147	1.49864e-07	2.13601e-06	5	0			Scd2	OK	7.70492e-05	3.78437	0.0174235	0.00109782
Dnaja2	3.75456	0.0104469	8.68242e-05	0.00141132	1	5			Pdzd2	28.3595	0.0984316	3.19419e-177	1.01025e-174	7	18			Zfp644	5.12232	0.0236092	1.50903e-07	2.14905e-06	26	0			B230214G05Rik	OK	7.74819e-05	3.78298	0.0140681	0.00110324
Slc1a2	20.0361	0.0561323	1.3348e-89	2.07032e-87	13	18			Kmt2a	4.84228	0.0166864	6.41802e-07	9.87507e-06	4	5			Spata13	5.12222	0.0235888	1.50982e-07	2.14905e-06	8	0			Slc22a21	OK	7.75875e-05	3.78264	0.0122988	0.001104
Kmt2c	3.74752	0.0104339	8.92961e-05	0.00144954	3	0			Lrch1	4.84061	0.0166808	6.47209e-07	9.95156e-06	11	0			Kcnip2	5.12135	0.0236039	1.51675e-07	2.15745e-06	16	0			Tmem123	OK	7.82589e-05	3.78049	0.0173173	0.00111217
Sys1	3.74697	0.0104141	8.94931e-05	0.00145176	1	5			Tasor	4.83753	0.016672	6.57322e-07	1.01002e-05	3	1			Shank1	5.11745	0.0235786	1.5485e-07	2.20113e-06	22	0			Map2k4	OK	7.82675e-05	3.78047	0.017487	0.00111217
Id4	3.74393	0.0102574	9.05838e-05	0.00146846	8	5			Sfmbt1	4.836	0.016662	6.62404e-07	1.01715e-05	15	0			Zmym4	5.11577	0.023579	1.5623e-07	2.21925e-06	11	0			Gpr35	OK	7.84706e-05	3.77982	0.0166082	0.0011143
C1galt1c1	3.74309	0.0103682	9.0885e-05	0.00147235	1	5			1700111E14Rik	4.82899	0.0166321	6.86144e-07	1.05289e-05	3	1			Eif4a2	5.11448	0.0235726	1.57302e-07	2.23297e-06	7	18			Actr3	OK	7.86325e-05	3.77931	0.0174772	0.00111585
R3hdm1	3.7417	0.0104188	9.13904e-05	0.00147954	3	0			Elmo1	27.7286	0.0960537	1.57648e-169	4.72362e-167	7	18			B4galt6	5.11387	0.023566	1.57814e-07	2.23873e-06	31	0			Pias1	OK	7.87881e-05	3.77882	0.0174766	0.0011173
Pld3	3.73541	0.0103908	9.37038e-05	0.00151518	1	5			Esyt2	4.82733	0.0166357	6.91873e-07	1.06025e-05	8	0			Gm42864	4.97744	0.0229036	3.22151e-07	4.39536e-06	2	1			St6galnac5	OK	7.9676e-05	3.77602	0.0174681	0.00112914
Mir100hg	18.0576	0.0489934	3.43708e-73	4.51535e-71	13	18			Nup93	4.82624	0.0166297	6.9569e-07	1.06538e-05	6	0			Smarcc1	5.11034	0.0235511	1.6079e-07	2.27788e-06	20	0			Zmynd11	OK	8.02491e-05	3.77424	0.0174577	0.00113649
Igsf8	3.73122	0.0103789	9.52792e-05	0.00153939	12	5			D030047H15Rik	4.82597	0.0159038	6.96629e-07	1.06611e-05	12	0			Senp6	5.10731	0.0235396	1.63385e-07	2.31309e-06	31	0			Fam184a	OK	8.20847e-05	3.76859	0.0174089	0.00116171
Bche	3.72997	0.0103532	9.57528e-05	0.001546	3	0			Tmem131	4.82481	0.0166265	7.00687e-07	1.07159e-05	12	0			Cald1	5.10648	0.0235356	1.64108e-07	2.32176e-06	34	0			Arid4b	OK	8.28748e-05	3.7662	0.0174195	0.0011721
Ssr4	3.72839	0.0103594	9.6355e-05	0.00155468	1	5			Zfp433	4.8228	0.0159596	7.07788e-07	1.08173e-05	11	0			Plekha1	5.10291	0.0235156	1.67234e-07	2.36439e-06	11	0			Phf3	OK	8.33051e-05	3.76491	0.017412	0.0011774
Pou2f2	3.72728	0.0103053	9.67771e-05	0.00156044	1	5			Cenpp	4.82066	0.016609	7.15433e-07	1.09268e-05	1	0			Ubxn4	5.10019	0.0235059	1.69654e-07	2.397e-06	30	0			Natd1	OK	8.47001e-05	3.76076	0.0169198	0.00119631
Nyap2	3.72624	0.0103381	9.71791e-05	0.00156587	3	0			Slc26a4	4.81638	0.0165675	7.30926e-07	1.11559e-05	16	0			Ambra1	5.09865	0.0234993	1.71041e-07	2.41498e-06	15	0			Sptlc1	OK	8.47812e-05	3.76052	0.0173365	0.00119665
Apoa2	3.72582	0.0089221	9.73425e-05	0.00156746	14	5			Smg7	4.81576	0.0165946	7.33219e-07	1.11834e-05	14	0			Gm266	5.09639	0.0227785	1.73097e-07	2.44237e-06	11	0			Gm5087	OK	8.50063e-05	3.75985	0.0173589	0.00119903
Nfix	3.72202	0.0103567	9.88169e-05	0.00159013	4	5			Tlcd1	4.81484	0.0159369	7.3659e-07	1.12248e-05	13	0			Dad1	5.08972	0.0234557	1.79297e-07	2.52816e-06	7	18			Khdrbs3	OK	8.56376e-05	3.758	0.0173303	0.00120712
Chrm3	17.275	0.0472385	3.62699e-67	4.31665e-65	13	18			Atp2a2	4.81475	0.016592	7.36916e-07	1.12248e-05	4	5			Pak2	5.08563	0.0234328	1.83204e-07	2.58152e-06	12	18			Tpr	OK	8.6055e-05	3.75679	0.0173651	0.0012122
A230065N10Rik	3.71628	0.00941086	0.000101087	0.00162449	1	5			Snx29	4.80762	0.0165609	7.63686e-07	1.16248e-05	15	0			Marcks	5.0836	0.0234244	1.85171e-07	2.6075e-06	3	5			Impdh1	OK	8.67025e-05	3.75491	0.0167353	0.0012205
Tmem38b	3.7159	0.010325	0.000101242	0.00162589	5	0			Otud7b	4.80371	0.0165483	7.78766e-07	1.18464e-05	6	0			Mapk14	5.08196	0.0234204	1.86785e-07	2.62846e-06	34	0			Cdk2ap2	OK	8.70618e-05	3.75387	0.0146545	0.00122474
Lgals3	3.7157	0.00964857	0.000101323	0.0016261	7	5			5330434G04Rik	4.80136	0.0165405	7.87971e-07	1.19784e-05	9	0			Eif3a	5.07657	0.0233926	1.92156e-07	2.70224e-06	24	0			Lrrfip1	OK	8.82334e-05	3.75052	0.0173366	0.00124039
Rpl36a	3.71242	0.0102973	0.000102644	0.00164621	4	5			Crb1	4.80117	0.0161627	7.88689e-07	1.19813e-05	17	0			Rbfox3	5.07592	0.0233906	1.92811e-07	2.70965e-06	10	0			Rock2	OK	8.96172e-05	3.74662	0.0173287	0.001259
Gphn	3.711	0.0103331	0.000103222	0.00165412	3	0			Pkia	4.79986	0.0165402	7.93888e-07	1.20523e-05	3	1			Tacc2	5.07525	0.0233798	1.9349e-07	2.71737e-06	18	0			Oprm1	OK	9.03306e-05	3.74463	0.0172851	0.00126818
Pdap1	3.71087	0.0103064	0.000103275	0.00165412	7	5			Gm48091	4.794	0.0165124	8.17445e-07	1.24016e-05	3	1			Rps3a1	5.0751	0.0233892	1.9365e-07	2.71781e-06	3	5			Dcaf5	OK	9.04533e-05	3.74429	0.0173089	0.00126906
Ifi203	16.5851	0.0406205	4.46864e-62	4.81752e-60	13	18			Zmynd11	4.79152	0.016512	8.2763e-07	1.25478e-05	13	0			Gm15327	5.73166	0.0228703	4.97267e-09	8.15208e-08	2	1			Vrk1	OK	9.05686e-05	3.74397	0.0172846	0.00126983
Clu	15.6729	0.0437699	1.15818e-55	1.13648e-53	13	18			C1ql3	4.78911	0.0165024	8.37626e-07	1.26909e-05	18	0			Vdac1	5.0716	0.0233708	1.97244e-07	2.76456e-06	7	18			Drd1	OK	9.23047e-05	3.7392	0.0168421	0.00129331
Tmem178	3.70861	0.01032	0.000104199	0.00166559	11	0			Dmxl2	4.78133	0.0164775	8.70709e-07	1.31834e-05	9	0			Vash1	5.07024	0.0233552	1.98656e-07	2.78251e-06	16	0			Atp8a1	OK	9.2429e-05	3.73886	0.0172936	0.00129419
Tnfsf13b	3.70574	0.00864568	0.000105387	0.00168347	2	0			Klhl3	4.77444	0.0164474	9.01028e-07	1.36334e-05	12	0			Actr2	5.06844	0.0233569	2.00544e-07	2.80708e-06	12	18			Spry2	OK	9.34236e-05	3.73617	0.0172189	0.00130725
Gm10552	3.70388	-2.38385e-05	0.000106163	0.00169472	11	0			Stk39	4.7702	0.0164371	9.20203e-07	1.39142e-05	3	1			Mif	5.06311	0.0233279	2.0624e-07	2.88439e-06	3	5			Clcn3	OK	9.40037e-05	3.73461	0.0172694	0.00131449
Wdr55	3.70237	0.00965594	0.000106796	0.0017037	7	5			Gm15948	4.76738	0.0156012	9.33176e-07	1.41011e-05	1	0			4732471J01Rik	5.06301	0.0233302	2.0634e-07	2.88439e-06	21	0			Oaz3	OK	9.41954e-05	3.7341	0.01691	0.0013163
Kcnq5	15.6053	0.0422212	3.34937e-55	3.24686e-53	13	18			Dzip3	4.76723	0.0164273	9.33889e-07	1.41025e-05	13	0			Ep400	5.0595	0.0233152	2.10175e-07	2.93604e-06	28	0			4930570B17Rik	OK	9.66119e-05	3.72771	0.0171605	0.00134917
Atp6v1g1	3.69719	0.0102491	0.000109001	0.00173658	4	5			Pdcd4	4.76537	0.0164174	9.42557e-07	1.42239e-05	13	0			Mgat5	5.05918	0.0233086	2.10527e-07	2.93901e-06	13	18			9430041J12Rik	OK	9.67724e-05	3.7273	0.0168866	0.00135052
Coa3	3.69297	0.0102367	0.000110827	0.0017645	7	5			Bicdl1	4.76512	0.0164156	9.43708e-07	1.42319e-05	17	0			Zswim5	5.05572	0.0232957	2.1438e-07	2.99081e-06	27	0			Ptk2b	OK	9.68655e-05	3.72705	0.0172363	0.00135092
Dctn1	3.69269	0.0102556	0.000110945	0.00176521	4	5			Gm20275	4.76425	0.0164128	9.47784e-07	1.42839e-05	17	0			Spcs1	5.05318	0.0232872	2.17261e-07	3.029e-06	4	1			Zfp950	OK	9.80807e-05	3.72391	0.0172153	0.00136696
Pgm2l1	3.6905	0.0102682	0.000111907	0.00177933	5	0			Dlg1	4.76392	0.0164166	9.49335e-07	1.42978e-05	3	1			Dpm1	5.05237	0.0232833	2.18183e-07	3.03984e-06	10	0			Tspan7	OK	9.87135e-05	3.72229	0.0172152	0.00137487
Jund	3.68802	0.0102008	0.000113004	0.0017956	14	5			Zfp292	4.7606	0.0164034	9.6509e-07	1.45255e-05	11	0			Nr2e1	5.05064	0.0213911	2.20169e-07	3.06548e-06	3	5			Gm45345	OK	9.87894e-05	3.72209	0.0170381	0.00137502
Gm45449	3.68593	0.00943507	0.000113935	0.00180918	5	0			Gm20407	4.75715	0.0163618	9.81727e-07	1.47661e-05	8	0			Elfn2	5.03673	0.0231893	2.36774e-07	3.2945e-06	1	0			Sh3kbp1	OK	9.90898e-05	3.72133	0.0172053	0.00137829
Arf3	3.68452	0.0102493	0.000114567	0.00181802	8	5			Btbd7	4.75043	0.0163657	1.01492e-06	1.52553e-05	9	0			Dip2b	5.03647	0.023209	2.37099e-07	3.29685e-06	13	18			Wdpcp	OK	9.98365e-05	3.71943	0.0171865	0.00138776
Ak5	3.68427	0.010258	0.00011468	0.00181862	11	0			Chic2	4.7469	0.0163506	1.0328e-06	1.55138e-05	22	0			Ctif	5.0347	0.0231997	2.39297e-07	3.32521e-06	16	0			Pls1	OK	0.000102511	3.71275	0.0171236	0.00142399
Cacnb4	3.68258	0.0102497	0.000115441	0.00182948	10	1			Blnk	26.787	0.0915745	2.29007e-158	6.06388e-156	7	18			Atp6v1d	5.03396	0.0231972	2.40219e-07	3.33583e-06	3	5			Exoc6	OK	0.000103104	3.71129	0.0171568	0.00143129
Glis1	3.68142	0.0101448	0.000115967	0.00183661	2	0			Zfp609	4.73956	0.0163304	1.0709e-06	1.60649e-05	18	0			Rab40b	5.02515	0.0231556	2.51524e-07	3.49052e-06	9	18			Kcnk1	OK	0.000104805	3.70714	0.0171263	0.00145394
Apbb3	3.67876	0.0101531	0.000117185	0.00185467	1	5			Thoc2	4.73827	0.0163266	1.07773e-06	1.61567e-05	15	0			Sez6l2	5.02297	0.0231463	2.54394e-07	3.52802e-06	30	0			Taok3	OK	0.000105123	3.70638	0.017103	0.0014574
Psmb1	3.67728	0.0102203	0.000117867	0.00186423	7	5			Baz1a	25.3114	0.0859069	1.19709e-141	2.78164e-139	7	18			Chd7	5.02138	0.0231328	2.56509e-07	3.55501e-06	25	0			Ttpa	OK	0.000108136	3.69921	0.0154089	0.00149818
Rbfox2	3.6693	0.0102149	0.000121608	0.00192214	3	0			Osbpl6	4.73361	0.0163097	1.10278e-06	1.65106e-05	23	0			Fam172a	5.02115	0.0231379	2.56817e-07	3.55694e-06	23	0			Arhgef4	OK	0.000108406	3.69858	0.0170894	0.00150094
Spock1	14.0958	0.0378531	2.01438e-45	1.63056e-43	13	18			Pag1	4.72972	0.0162815	1.12415e-06	1.68195e-05	15	0			Klhdc10	5.02077	0.0231363	2.57326e-07	3.56165e-06	8	0			Ppp1r13b	OK	0.000109788	3.69536	0.0170857	0.00151907
Astl	3.66601	-2.45376e-05	0.000123183	0.00194447	11	0			Fgf13	4.7295	0.0162952	1.12535e-06	1.68263e-05	4	5			Ttc37	5.01317	0.0230965	2.677e-07	3.7028e-06	33	0			Gm45311	OK	0.000110594	3.6935	0.0162287	0.00152922
Guk1	3.66505	0.0101539	0.000123643	0.00195046	4	5			Atg4c	4.72914	0.016289	1.12739e-06	1.68457e-05	6	0			Ywhaz	5.00793	0.0230764	2.75088e-07	3.8025e-06	3	5			Arfgef3	OK	0.000111268	3.69196	0.0170707	0.00153753
Mlip	3.6632	0.0101945	0.00012454	0.00196287	3	0			Rsu1	4.7282	0.0162837	1.13261e-06	1.69126e-05	9	0			Fndc1	5.00737	0.0230344	2.759e-07	3.81122e-06	1	0			Plk5	OK	0.000111397	3.69166	0.0169153	0.0015383
A930104D05Rik	3.6631	0.00816842	0.000124593	0.00196287	10	1			Rab28	4.72309	0.0162736	1.16142e-06	1.73316e-05	10	0			Lamb1	5.00688	0.0230516	2.766e-07	3.81839e-06	17	0			Nrp2	OK	0.000113502	3.6869	0.0170359	0.00156634
Nr4a3	13.5147	0.0338086	6.40496e-42	4.93531e-40	13	18			Nwd2	4.71848	0.0162454	1.18806e-06	1.77174e-05	2	0			Uhrf2	5.0046	0.0230601	2.79891e-07	3.86129e-06	12	18			Lama2	OK	0.000113836	3.68615	0.0169203	0.00156952
Dpp10	13.4505	0.0342746	1.52925e-41	1.16714e-39	13	18			Ppig	4.7173	0.0162495	1.19497e-06	1.78088e-05	21	0			Epc1	5.00348	0.023055	2.81517e-07	3.88118e-06	11	0			Lsmem2	OK	0.000113881	3.68605	0.0150153	0.00156952
Prdm8	3.65815	0.0101635	0.000127023	0.00199722	11	0			Kcnn3	4.71684	0.0162275	1.19769e-06	1.78376e-05	8	0			Basp1	4.99612	0.0230202	2.92475e-07	4.02961e-06	3	5			Clock	OK	0.000115609	3.68221	0.0170221	0.00159229
Mrps33	3.65245	0.0101114	0.000129876	0.00204076	7	5			Slc1a1	4.71507	0.0162434	1.20812e-06	1.79813e-05	12	0			Jun	4.99384	0.0230086	2.95952e-07	4.0695e-06	7	18			Rsrc1	OK	0.000116533	3.68018	0.0170159	0.00160397
Ptprc	3.64893	0.00908084	0.000131666	0.00206752	3	0			Ptpn3	4.71348	0.0162359	1.21761e-06	1.81066e-05	11	0			Tmem255a	4.96594	0.0228326	3.4185e-07	4.65508e-06	2	1			Wdr36	OK	0.000118141	3.67669	0.0169525	0.00162504
Egfr	3.64828	0.0100325	0.000131999	0.0020714	5	0			Wac	4.71339	0.0162406	1.21813e-06	1.81066e-05	9	0			Tle1	4.99374	0.0230094	2.961e-07	4.0695e-06	32	0			Shisa4	OK	0.000119314	3.67417	0.0168972	0.0016401
Gpc5	13.35	0.0369057	5.92268e-41	4.47758e-39	13	18			Brwd1	4.7129	0.0162382	1.22109e-06	1.81387e-05	19	0			Taok1	4.99372	0.0230101	2.96143e-07	4.0695e-06	25	0			Grk4	OK	0.000120672	3.67127	0.0169104	0.00165769
Mgat4c	13.3098	0.0361624	1.01507e-40	7.64994e-39	13	18			Tent2	4.71128	0.0162297	1.23082e-06	1.82713e-05	12	0			Cnn3	4.99344	0.0229713	2.96568e-07	4.07269e-06	17	0			Rbbp7	OK	0.000122156	3.66815	0.0169371	0.00167697
Foxo1	3.64213	0.0101325	0.000135196	0.00211743	10	1			Gm5087	4.70978	0.0162109	1.2399e-06	1.83941e-05	22	0			Rab27b	4.99156	0.0229841	2.99472e-07	4.10988e-06	8	0			Abi1	OK	0.000122628	3.66716	0.0169561	0.00168237
Stx6	3.64126	0.0101276	0.000135651	0.00212317	12	5			Gpr137c	4.70884	0.0162214	1.24566e-06	1.84675e-05	3	1			Ccnh	4.98794	0.0229816	3.05137e-07	4.1849e-06	33	0			Smad3	OK	0.000122788	3.66683	0.0169421	0.00168347
Coq5	3.6395	0.0100476	0.000136586	0.00213641	1	5			Supt3	4.70834	0.0162216	1.2487e-06	1.85006e-05	15	0			Ngef	4.98593	0.0229605	3.08317e-07	4.22577e-06	25	0			Tbc1d15	OK	0.000123182	3.66601	0.0169112	0.0016874
Med22	3.6333	0.00989333	0.000139911	0.00218699	12	5			Abcb7	4.70553	0.0162069	1.26602e-06	1.87449e-05	14	0			Dynll1	4.98564	0.0229722	3.08789e-07	4.22949e-06	3	5			Hunk	OK	0.000123235	3.6659	0.0160265	0.0016874
Atp5g3	3.63125	0.0100831	0.000141027	0.00220301	8	5			Pnisr	4.7034	0.0162061	1.27931e-06	1.89294e-05	13	0			Grasp	4.98435	0.0229608	3.10856e-07	4.25503e-06	15	0			Pon2	OK	0.000125077	3.6621	0.0160316	0.0017115
Glul	11.8945	0.0331889	6.32253e-33	4.07507e-31	13	18			Zfp628	4.70063	0.0147552	1.29683e-06	1.91763e-05	4	5			Tab2	4.98139	0.0229467	3.15638e-07	4.31768e-06	36	0			Gm45069	OK	0.000125188	3.66187	0.0153181	0.00171191
Fkbp8	3.62907	0.0100727	0.000142224	0.00221882	7	5			Ccar1	4.69696	0.0161805	1.32033e-06	1.94901e-05	12	0			Rnf130	4.97988	0.0229447	3.18119e-07	4.34879e-06	22	0			Phtf1	OK	0.000125377	3.66149	0.0169145	0.00171338
Pde4b	11.8235	0.0325768	1.47645e-32	9.41523e-31	13	18			Slc1a3	4.69692	0.0161653	1.32054e-06	1.94901e-05	4	5			Oxct1	4.97807	0.0229372	3.211e-07	4.3867e-06	24	0			Iqgap1	OK	0.000126143	3.65993	0.0168678	0.00172272
Dner	11.6455	0.032317	1.20945e-31	7.4939e-30	13	18			9630028H03Rik	4.69689	0.0161789	1.32078e-06	1.94901e-05	21	0			Msi2	4.97747	0.0229309	3.221e-07	4.39536e-06	15	0			Tusc3	OK	0.000126244	3.65972	0.0169186	0.00172299
Gm47334	3.62108	0.0096922	0.000146689	0.00228377	3	0			Btaf1	4.69678	0.0161816	1.32148e-06	1.94901e-05	3	1			Hist2h2bb	6.10695	0.0228284	5.07769e-10	9.1113e-09	2	1			Ppfibp1	OK	0.00012639	3.65943	0.0168809	0.00172386
Lama4	11.411	0.0268092	1.84314e-30	1.11055e-28	13	18			Lnpep	4.69616	0.0161791	1.32548e-06	1.95365e-05	13	0			Zmym2	4.97427	0.0229192	3.27472e-07	4.46507e-06	33	0			Ptpro	OK	0.000127612	3.65696	0.0169005	0.00173941
Ehbp1	3.61412	0.0100597	0.000150683	0.00234319	2	0			Glra2	4.68437	0.0161103	1.4041e-06	2.06818e-05	6	0			Camkv	4.97119	0.0229028	3.32708e-07	4.53352e-06	7	18			Clmn	OK	0.000127788	3.65661	0.0168532	0.00174067
Nr4a2	11.0487	0.0305519	1.1119e-28	6.48816e-27	13	18			Chd6	4.68244	0.0161299	1.41742e-06	2.08645e-05	13	0			Tmem164	4.9567	0.0228173	3.58498e-07	4.86606e-06	2	1			Slco3a1	OK	0.000129478	3.65324	0.0168818	0.00176255
Ppp1ca	3.61082	0.0100107	0.000152615	0.00237017	7	5			Chd4	4.68022	0.0161211	1.43286e-06	2.10782e-05	4	5			Slitrk2	4.96444	0.022852	3.44504e-07	4.68819e-06	37	0			Shc3	OK	0.000131205	3.64983	0.0167094	0.00178492
B9d2	3.60891	0.00975427	0.000153743	0.0023847	4	5			Tlk2	4.6791	0.0161188	1.44067e-06	2.11794e-05	9	0			Tmc6	4.96217	0.0226164	3.48546e-07	4.74013e-06	9	18			Fam222b	OK	0.000132021	3.64824	0.0168571	0.00179485
Arhgap10	3.60884	0.010034	0.000153786	0.0023847	10	1			Csnk1g3	4.67744	0.0161143	1.45239e-06	2.1338e-05	23	0			Kmt2e	4.95959	0.0228508	3.53213e-07	4.8005e-06	18	0			Slc30a9	OK	0.000132674	3.64697	0.0168483	0.00180257
Atp6v1g2	3.60873	0.0100219	0.000153849	0.0023847	4	5			Tdo2	4.67021	0.0160362	1.50449e-06	2.20891e-05	1	0			Jag1	4.95775	0.0227647	3.56576e-07	4.84309e-06	19	0			Srgap2	OK	0.000135758	3.64106	0.0168253	0.00184328
Tmed2	3.6056	0.0100252	0.000155717	0.00241211	1	5			Gm36840	4.67004	0.0149299	1.50569e-06	2.20926e-05	1	0			Cnnm1	4.93745	0.0227473	3.95763e-07	5.35119e-06	2	1			Pofut1	OK	0.000137864	3.6371	0.0166861	0.00187066
Mrpl21	3.60478	0.00999663	0.000156207	0.00241741	1	5			Efna5	25.1365	0.0871619	9.92383e-140	2.25985e-137	7	18			Gss	4.95635	0.0228029	3.59143e-07	4.87167e-06	1	0			Rab10	OK	0.000138865	3.63523	0.0168022	0.00188304
Rtn4	3.60453	0.0100325	0.000156359	0.00241741	14	5			Ppp4r2	4.66875	0.0160791	1.51516e-06	2.22029e-05	18	0			Rpl12	4.94844	0.0227972	3.74059e-07	5.07073e-06	3	5			Bcl6	OK	0.000139482	3.63409	0.0167632	0.00189017
Mertk	10.7898	0.0277397	1.92305e-27	1.08019e-25	13	18			1700016P03Rik	23.7251	0.0805547	9.93811e-125	2.07625e-122	7	18			Vgll4	4.94638	0.0227848	3.7803e-07	5.12128e-06	10	0			Crtc3	OK	0.000139571	3.63393	0.0167887	0.00189017
Crtc3	3.59976	0.0100133	0.000159255	0.00245953	11	0			Ash1l	4.66501	0.0160721	1.543e-06	2.25817e-05	14	0			Gm31615	4.94146	0.0227463	3.87699e-07	5.24889e-06	38	18			Abi2	OK	0.000140004	3.63313	0.0167967	0.00189483
Grik1	10.5101	0.0255128	3.87965e-26	2.12947e-24	13	18			Fnip2	4.66252	0.016061	1.56182e-06	2.28425e-05	6	0			Rps3	4.93828	0.0227514	3.94068e-07	5.33168e-06	3	5			Birc6	OK	0.000140444	3.63232	0.016793	0.00189955
H2afx	3.59878	0.00996061	0.000159854	0.00246624	14	5			Erbin	4.65556	0.0160345	1.61553e-06	2.36128e-05	11	0			Grk3	4.87905	0.0224495	5.33003e-07	7.08406e-06	2	1			2500002B13Rik	OK	0.000140728	3.63179	0.0145332	0.00190218
Cabp7	3.59866	0.00989535	0.00015993	0.00246624	4	5			Prss12	4.65363	0.0159825	1.63068e-06	2.38178e-05	8	0			Lix1	4.93644	0.0227303	3.97806e-07	5.37536e-06	10	0			Srek1	OK	0.000142176	3.62915	0.0167779	0.00192051
Gm11629	3.59654	0.00964284	0.000161236	0.0024848	12	5			Lgals3	4.65351	0.0147852	1.63164e-06	2.38178e-05	17	0			Blnk	4.93174	0.0224376	4.07497e-07	5.50277e-06	6	18			Rundc3b	OK	0.000142947	3.62776	0.0167644	0.00192969
Gm49700	3.59629	0.00984753	0.000161392	0.00248533	1	5			9530059O14Rik	4.65051	0.016019	1.65556e-06	2.41515e-05	10	0			Pla2g3	4.92943	0.0226986	4.1234e-07	5.56461e-06	14	0			Pnisr	OK	0.000143911	3.62602	0.0167627	0.00194146
Hnrnpab	3.59615	0.00990334	0.000161478	0.00248533	4	5			Cartpt	23.4703	0.071093	4.10302e-122	8.26849e-120	7	18			Gprasp1	4.92907	0.0227089	4.131e-07	5.57129e-06	32	0			Sytl5	OK	0.000144793	3.62444	0.0166576	0.0019521
Dhodh	3.59567	0.00994698	0.000161782	0.00248842	1	5			Smurf2	4.65011	0.0160167	1.65881e-06	2.4168e-05	9	0			Usp2	4.92807	0.0227037	4.15226e-07	5.59638e-06	9	18			Tmpo	OK	0.000145939	3.6224	0.0166701	0.0019663
Ccnjl	3.59359	0.00999276	0.000163079	0.00250677	11	0			Susd4	4.64941	0.0160172	1.66442e-06	2.42342e-05	11	0			Stc1	4.92639	0.0225329	4.18809e-07	5.64107e-06	1	0			Hspa5	OK	0.000150909	3.61374	0.016691	0.00203172
Vps4a	3.59333	0.00994334	0.000163238	0.0025076	8	5			Dlgap2	22.936	0.0795702	1.01678e-116	1.96221e-114	7	18			Gbf1	4.92535	0.0226896	4.21052e-07	5.66765e-06	29	0			Nktr	OK	0.000150987	3.6136	0.0167035	0.00203172
Cntnap2	10.0127	0.0280075	6.69967e-24	3.48629e-22	13	18			Slc25a36	4.64525	0.016001	1.69834e-06	2.46965e-05	13	0			Zfp638	4.91926	0.0226631	4.34353e-07	5.84296e-06	27	0			Vwa8	OK	0.000154588	3.60749	0.0166724	0.00207885
Zbtb18	3.58952	0.00997628	0.000165641	0.00254128	8	5			Wasf3	4.64504	0.0159937	1.70004e-06	2.47053e-05	8	0			Eif4a1	4.91819	0.0226561	4.36734e-07	5.87125e-06	3	5			Esyt2	OK	0.000155465	3.60602	0.0166666	0.0020893
Adora1	3.58785	0.00996474	0.000166706	0.00255599	11	0			Fam120a	4.6363	0.0159707	1.77352e-06	2.57568e-05	16	0			Slc30a3	4.91623	0.0226442	4.41141e-07	5.92671e-06	34	0			Enah	OK	0.000158572	3.60088	0.0166446	0.0021297
Shisa3	3.58743	0.00954428	0.000166975	0.00255847	10	1			Ehmt1	4.63347	0.0159613	1.79794e-06	2.60948e-05	6	0			Thra	4.91404	0.0226387	4.46096e-07	5.98946e-06	7	18			Gm15904	OK	0.00016061	3.59756	0.0150609	0.00215569
Prkar1a	3.58337	0.00996607	0.000169593	0.00259694	8	5			Cemip	4.63249	0.0159567	1.80646e-06	2.62018e-05	16	0			Il15ra	4.91352	0.0225061	4.4728e-07	6.00153e-06	19	0			Prss12	OK	0.000161038	3.59686	0.0165308	0.00216007
Gm49886	9.84059	0.0240769	3.76325e-23	1.92494e-21	13	18			Dlg2	22.0553	0.0763973	4.25062e-108	7.50349e-106	7	18			Cst3	4.91206	0.0226288	4.50624e-07	6.04255e-06	3	5			Plcl2	OK	0.000161861	3.59554	0.0166074	0.00216972
Gfap	9.14618	0.0250572	2.94924e-20	1.36878e-18	13	18			Cldn11	4.63073	0.0153636	1.82186e-06	2.63915e-05	4	5			Map2k5	4.9107	0.0226223	4.53755e-07	6.08067e-06	33	0			4930500L23Rik	OK	0.000163335	3.59318	0.0151682	0.00218808
Kcnj6	3.57922	0.0099616	0.000172311	0.00263352	11	0			Tgfa	4.6304	0.0159298	1.82481e-06	2.64174e-05	1	0			Cisd1	4.90947	0.022616	4.56623e-07	6.11521e-06	4	1			Cipc	OK	0.000163503	3.59291	0.0165854	0.00218894
Atp2b4	3.57668	0.0099046	0.000173995	0.00265757	1	5			Rbfox3	4.62787	0.0159428	1.84723e-06	2.6725e-05	18	0			Sult2b1	4.90868	0.0224596	4.58462e-07	6.13594e-06	6	18			Lamc1	OK	0.000163814	3.59241	0.0165945	0.00219172
Clptm1l	3.57625	0.00992315	0.000174276	0.00266018	14	5			A330076H08Rik	4.62726	0.0159349	1.85264e-06	2.67863e-05	9	0			Wdr26	4.90747	0.0226064	4.61301e-07	6.17001e-06	28	0			Kat6a	OK	0.000164074	3.592	0.0165924	0.00219379
Sf3b6	3.5742	0.00992709	0.000175649	0.00267827	1	5			Mnat1	4.62453	0.0159303	1.87728e-06	2.71253e-05	1	0			Calm3	4.90391	0.0225913	4.69729e-07	6.27778e-06	3	5			Fam45a	OK	0.000165346	3.58999	0.0165509	0.0022094
Mbnl1	3.57415	0.00994313	0.000175684	0.00267827	3	0			Rnf150	4.61495	0.0158975	1.96598e-06	2.83888e-05	11	0			Samd12	4.90382	0.022591	4.69954e-07	6.27778e-06	5	0			Chm	OK	0.000165838	3.58921	0.0165847	0.00221458
Aldh9a1	8.63488	0.0238451	2.93942e-18	1.26416e-16	13	18			Slc12a6	4.61175	0.0158866	1.9965e-06	2.88114e-05	3	1			Shisa7	4.89723	0.0225538	4.85975e-07	6.48768e-06	22	0			Osbpl8	OK	0.000166395	3.58834	0.0165794	0.00222061
Sdc4	3.56862	0.00963005	0.000179431	0.00273192	3	0			Mdm4	4.60914	0.0158736	2.02168e-06	2.91562e-05	16	0			Tmx4	4.8971	0.0225598	4.86309e-07	6.48802e-06	32	0			Hsd17b12	OK	0.000166733	3.58781	0.0165386	0.00222237
Actr10	3.56701	0.0099026	0.000180536	0.00274701	1	5			Zfp423	4.6056	0.0158029	2.05641e-06	2.96383e-05	9	0			Emc2	4.89529	0.0225444	4.90794e-07	6.54372e-06	8	0			Ankrd44	OK	0.000166739	3.5878	0.0164044	0.00222237
Zcchc18	3.56436	0.00990969	0.000182369	0.00277315	1	5			Npepps	4.60015	0.0158447	2.11095e-06	3.04052e-05	4	5			Selenom	4.89119	0.0225289	5.01146e-07	6.67751e-06	7	18			Csgalnact2	OK	0.000167765	3.5862	0.0165161	0.0022338
Otub1	3.56408	0.00988776	0.000182564	0.00277346	4	5			Hs6st2	21.9432	0.0759324	5.0271e-107	8.67252e-105	7	18			Brwd1	4.88831	0.022519	5.08522e-07	6.77151e-06	29	0			Gm27151	OK	0.000167808	3.58613	0.0165084	0.0022338
Picalm	3.564	0.00991618	0.000182621	0.00277346	3	0			Prtg	4.59614	0.015827	2.15197e-06	3.09569e-05	3	1			Ano2	4.88808	0.0224165	5.09121e-07	6.7752e-06	6	18			Ap2b1	OK	0.000176288	3.57325	0.016504	0.00234519
Ndufb2	3.56367	0.00989767	0.000182853	0.00277523	7	5			Itch	4.58776	0.0158002	2.24009e-06	3.2185e-05	18	0			Gtf2i	4.8839	0.022498	5.20042e-07	6.91616e-06	33	0			Apbb1ip	OK	0.000177521	3.57143	0.0162353	0.00236011
Sh3gl2	3.56334	0.00991507	0.000183085	0.00277701	10	1			Smurf1	4.58776	0.0157797	2.24017e-06	3.2185e-05	12	0			E130119H09Rik	5.1132	0.0223363	1.5837e-07	2.24511e-06	2	1			Vps13d	OK	0.00017937	3.56871	0.0164832	0.00238318
Vdac1	3.55741	0.00988802	0.000187268	0.00283854	14	5			Ckap5	4.58653	0.0157963	2.25342e-06	3.23549e-05	4	5			Igfbp6	4.87653	0.0223389	5.39848e-07	7.17051e-06	9	18			Ccni	OK	0.000180144	3.56758	0.0164754	0.00239196
Kif5a	3.55725	0.00985228	0.000187379	0.00283854	8	5			Calcrl	4.58298	0.0156921	2.29202e-06	3.28884e-05	4	5			Atp2a2	4.87554	0.0224595	5.42561e-07	7.202e-06	4	1			Smg6	OK	0.000181834	3.56514	0.0164742	0.00241289
Ubl5	3.55649	0.00986648	0.000187922	0.00284498	7	5			Taok1	4.58157	0.0157817	2.30746e-06	3.30891e-05	18	0			C2cd4b	4.87084	0.0223375	5.55614e-07	7.37063e-06	38	18			Akap10	OK	0.000185673	3.55965	0.0164401	0.00246228
Cacng6	3.5507	0.00938887	0.000192105	0.00290648	11	0			C2cd5	4.5811	0.0157803	2.31265e-06	3.31426e-05	6	0			Ubr3	4.86723	0.0224206	5.65866e-07	7.50191e-06	30	0			Spidr	OK	0.000187477	3.55711	0.0164052	0.00248463
Bcl11b	3.54529	0.00986616	0.000196089	0.00296325	11	0			Spag9	4.57905	0.015773	2.33543e-06	3.34481e-05	14	0			Irs2	4.86644	0.0223914	5.68127e-07	7.52715e-06	24	0			Gnai2	OK	0.000188127	3.5562	0.0162057	0.00249167
Glrx5	3.54527	0.00980676	0.000196104	0.00296325	4	5			Klf13	4.56852	0.0157335	2.45592e-06	3.51516e-05	4	5			Rpl19	4.86595	0.0224144	5.69528e-07	7.54097e-06	3	5			Ppp2r3a	OK	0.000188472	3.55572	0.0164265	0.00249467
Acss1	8.10712	0.0179018	2.59164e-16	1.03843e-14	13	18			Cdc37l1	4.568	0.0157295	2.462e-06	3.52165e-05	4	5			Rsf1	4.86574	0.0224134	5.70153e-07	7.5445e-06	16	0			Ptpra	OK	0.000188926	3.55509	0.0164285	0.00249911
Pcdh15	7.83471	0.0217743	2.3497e-15	9.00944e-14	13	18			Top1	4.56753	0.0157332	2.46756e-06	3.52739e-05	9	0			Sdf2	4.8612	0.022388	5.83387e-07	7.71477e-06	8	0			Gm15261	OK	0.000193249	3.54914	0.0159964	0.00255469
Kcnc2	7.41976	0.0202517	5.86664e-14	2.1273e-12	13	18			Neurod2	4.56726	0.0157197	2.47072e-06	3.52968e-05	4	5			Epha3	4.85769	0.022375	5.93803e-07	7.84759e-06	27	0			Fhl2	OK	0.000194391	3.54758	0.0162539	0.00256818
Eid1	3.53555	0.00982595	0.000203463	0.00306675	8	5			Prkar1a	4.56671	0.015724	2.47721e-06	3.53675e-05	4	5			Arhgef12	4.85614	0.0223688	5.98473e-07	7.90435e-06	29	0			Grk5	OK	0.000194667	3.54721	0.0163264	0.00257022
Snu13	3.53336	0.00979908	0.000205154	0.0030903	8	5			Kcnc2	4.56474	0.0155726	2.50051e-06	3.56777e-05	13	0			B830012L14Rik	4.85223	0.0223373	6.10411e-07	8.05697e-06	9	18			Xist	OK	0.000197179	3.54383	0.0163774	0.00260176
Gpx1	3.52996	0.00974846	0.000207811	0.00312835	4	5			Gm29050	4.56399	0.0148689	2.50957e-06	3.57846e-05	10	0			Ypel3	4.84911	0.0223357	6.20082e-07	8.1795e-06	3	5			Rab40c	OK	0.000197865	3.54292	0.0163555	0.00260916
Psma4	3.5285	0.00979546	0.000208961	0.00314369	8	5			Tfdp2	4.55098	0.0156738	2.66979e-06	3.80454e-05	3	1			Arhgap24	4.84875	0.0222343	6.21209e-07	8.18923e-06	1	0			Zfp398	OK	0.000199517	3.54072	0.0163351	0.0026293
Eif3c	3.5274	0.00979263	0.000209828	0.00315477	4	5			Large1	21.8891	0.0759399	1.64802e-106	2.8217e-104	7	18			Dido1	4.84307	0.0223037	6.39249e-07	8.41452e-06	34	0			Msantd1	OK	0.000200488	3.53944	0.0154904	0.00264045
Gm36975	3.52689	0.00980865	0.000210238	0.00315792	10	1			Atf7	4.54734	0.015662	2.71646e-06	3.86621e-05	14	0			Clcn3	4.84301	0.0223077	6.39439e-07	8.41452e-06	4	1			Pias2	OK	0.000202298	3.53707	0.0163441	0.00266107
Luzp2	7.32987	0.0202648	1.15188e-13	4.11478e-12	13	18			Cdon	4.54414	0.0156502	2.75795e-06	3.9228e-05	3	1			9930021J03Rik	4.84299	0.0223076	6.39497e-07	8.41452e-06	21	0			1700015F17Rik	OK	0.000202306	3.53706	0.0145717	0.00266107
Kcnj2	7.02787	0.0195231	1.04853e-12	3.52556e-11	13	18			Dock4	21.5572	0.0747834	2.26538e-103	3.7655e-101	7	18			Lrrc69	4.84231	0.0209226	6.4168e-07	8.43797e-06	1	0			Dtd1	OK	0.000203638	3.53532	0.0163306	0.00267692
Mrpl22	3.52232	0.0097244	0.000213896	0.0032079	14	5			Pgm5	4.53979	0.0155216	2.8155e-06	3.99966e-05	6	0			Ndn	4.84125	0.0222964	6.45122e-07	8.47731e-06	4	1			Nr3c1	OK	0.000207461	3.53041	0.0163074	0.00272547
R3hdm4	3.52187	0.00978865	0.000214255	0.00321129	1	5			Slc9a7	4.53781	0.0156269	2.84203e-06	4.03483e-05	12	0			D5Ertd579e	4.84114	0.0222973	6.45476e-07	8.47731e-06	10	0			Hspa8	OK	0.000211115	3.52579	0.0162829	0.00277174
Ccdc167	3.51998	0.00975187	0.000215792	0.00323231	1	5			Cdkal1	4.53674	0.0156264	2.85652e-06	4.05208e-05	19	0			Lncppara	4.84075	0.0222951	6.46764e-07	8.48892e-06	22	0			Chic2	OK	0.000212838	3.52363	0.0162685	0.00279262
Eid2	3.51889	0.00972942	0.000216679	0.00324358	8	5			Fosl2	4.53665	0.0155162	2.85774e-06	4.05208e-05	6	0			Gm35339	4.84019	0.0222154	6.48572e-07	8.50736e-06	1	0			Rgs17	OK	0.000214803	3.5212	0.016261	0.00281664
Rbm38	3.51724	0.00908675	0.00021803	0.00326176	12	5			Trip11	4.53502	0.0156154	2.87996e-06	4.08105e-05	10	0			Mdga1	4.83402	0.0222011	6.69015e-07	8.77005e-06	8	0			Gnas	OK	0.000215812	3.51995	0.0162505	0.00282812
Kif26b	3.51649	0.00978206	0.000218648	0.00326898	2	0			Klhl15	4.53477	0.0156105	2.88326e-06	4.08319e-05	10	0			Nsmce3	4.83383	0.0222594	6.69641e-07	8.7728e-06	16	0			Mga	OK	0.000219095	3.51595	0.0162411	0.00286935
Prokr2	3.51538	0.00934364	0.000219562	0.0032806	5	0			Tusc3	4.53399	0.0156162	2.89396e-06	4.09578e-05	14	0			Sdccag8	4.83249	0.0222576	6.74191e-07	8.82692e-06	8	0			1110002J07Rik	OK	0.000219463	3.5155	0.0136535	0.00287239
Rnf187	3.51453	0.00975041	0.000220268	0.00328911	4	5			9630041A04Rik	4.53306	0.0145821	2.90675e-06	4.11133e-05	9	0			Xist	4.82726	0.022235	6.92115e-07	9.05596e-06	16	0			Gm41361	OK	0.000223578	3.51057	0.0161028	0.00292442
4930447C04Rik	3.5124	0.00968322	0.000222041	0.00331352	5	0			Tmtc4	4.53155	0.0155733	2.92765e-06	4.13832e-05	10	0			Rsrc2	4.82632	0.0222301	6.95382e-07	9.09306e-06	10	0			Tsc22d1	OK	0.000224828	3.50908	0.0162133	0.00293895
Ramp2	3.5109	0.00967272	0.000223293	0.00333015	1	5			Zfp454	4.52938	0.0152552	2.95791e-06	4.17851e-05	16	0			Stk3	4.82315	0.0222091	7.06541e-07	9.23324e-06	13	18			Capzb	OK	0.000227021	3.5065	0.0161777	0.00296578
Reps2	3.50988	0.00976292	0.000224151	0.00334087	2	0			Tcerg1	4.52545	0.0155838	3.01332e-06	4.25415e-05	22	0			A930003O13Rik	4.82176	0.0191753	7.11475e-07	9.29196e-06	6	18			Grin1	OK	0.000227283	3.50619	0.0161961	0.00296736
Utp3	3.50949	0.00969237	0.000224486	0.00334379	4	5			Cntn5	21.2946	0.0738706	6.37168e-101	1.0364e-98	7	18			Ppp3cb	4.82056	0.0222028	7.15794e-07	9.34257e-06	3	5			Stoml1	OK	0.000227762	3.50563	0.0155965	0.00297177
Prkcb	3.50824	0.00975694	0.000225544	0.00335746	11	0			Gnal	4.51935	0.0155636	3.10151e-06	4.37323e-05	17	0			Tollip	4.81701	0.0221487	7.28633e-07	9.50426e-06	12	18			Kifap3	OK	0.000230295	3.50269	0.0161797	0.00300197
Tspan6	3.50588	0.00952342	0.000227552	0.00338526	7	5			Cnot4	4.51715	0.0155587	3.13393e-06	4.41621e-05	6	0			Tusc3	4.815	0.0221769	7.35986e-07	9.59424e-06	4	1			Vps37b	OK	0.000230362	3.50261	0.0161305	0.00300197
Myh9	3.50533	0.00973644	0.000228022	0.00339015	11	0			Epb41l3	4.51605	0.0155395	3.15018e-06	4.43636e-05	17	0			Faim	4.81432	0.0221607	7.38522e-07	9.62134e-06	16	0			Slain1	OK	0.000232244	3.50044	0.0161546	0.00302463
Ero1l	3.50512	0.00972683	0.000228201	0.00339071	3	0			8030462N17Rik	4.51518	0.0155498	3.1632e-06	4.45193e-05	11	0			Rit2	4.8109	0.0221578	7.51273e-07	9.7814e-06	11	0			Lrp6	OK	0.000235804	3.49638	0.0161494	0.00306853
Erbin	3.50034	0.00972963	0.000232329	0.00344992	3	0			Psd	4.51334	0.0155135	3.19071e-06	4.48789e-05	4	5			Rhoa	4.80764	0.0221385	7.636e-07	9.93576e-06	26	0			Sestd1	OK	0.000235906	3.49627	0.0161435	0.00306853
Adamts9	3.4976	0.00964644	0.000234731	0.00348344	2	0			Ankrd6	4.51245	0.0155363	3.20409e-06	4.50393e-05	2	0			Nrxn2	4.80341	0.0221214	7.79943e-07	1.01421e-05	15	0			Acvr1	OK	0.000236257	3.49587	0.0161498	0.0030712
Gja1	6.86304	0.0185502	3.37042e-12	1.10846e-10	13	18			Fnip1	4.51218	0.0155399	3.20829e-06	4.50704e-05	3	1			Tnrc6a	4.8013	0.022113	7.88212e-07	1.02433e-05	15	0			C130071C03Rik	OK	0.000238599	3.49324	0.0161365	0.00309973
Lct	3.49215	0.00968688	0.000239573	0.00355091	11	0			2023-03-07	4.5091	0.0155286	3.25513e-06	4.57002e-05	4	5			Ube2h	4.80069	0.0221095	7.90593e-07	1.0268e-05	5	0			Lrch1	OK	0.00024793	3.48298	0.016087	0.00321851
Osbpl3	3.48736	0.0096772	0.000243908	0.00361293	3	0			Sms	4.50866	0.0155159	3.26193e-06	4.57675e-05	11	0			Nsa2	4.80006	0.0221019	7.93076e-07	1.02939e-05	20	0			Mrps9	OK	0.000248048	3.48286	0.0160754	0.00321851
Sprn	3.4834	0.00966997	0.000247541	0.00366449	14	5			Orc4	4.50631	0.0155201	3.29821e-06	4.6248e-05	17	0			Pvt1	4.79686	0.0220918	8.05859e-07	1.04533e-05	8	0			Tent2	OK	0.000248514	3.48235	0.0160806	0.00322257
Fyco1	3.47874	0.00967396	0.000251886	0.00372652	12	5			Hdac1	4.5058	0.0155002	3.30609e-06	4.63301e-05	1	0			Syngr1	4.79315	0.0220668	8.20931e-07	1.06423e-05	13	18			Cecr2	OK	0.000248863	3.48198	0.0160814	0.00322511
Fam220a.1	3.47743	0.00953338	0.000253124	0.00374115	12	5			Raph1	4.50204	0.0154994	3.36519e-06	4.71292e-05	4	5			Arpc1a	4.79289	0.0220738	8.21987e-07	1.06494e-05	7	18			4930567K20Rik	OK	0.000250899	3.4798	0.0160395	0.00324949
Gm3764	3.47736	0.00966374	0.000253186	0.00374115	1	5			Arid2	4.49925	0.015492	3.40971e-06	4.77233e-05	23	0			Rps18	4.79083	0.0220613	8.30469e-07	1.07527e-05	3	5			Tom1l2	OK	0.000252511	3.47808	0.0160616	0.00326836
Adamtsl1	6.56973	0.0180073	2.52026e-11	7.84839e-10	13	18			Mipep	4.49853	0.0154825	3.42131e-06	4.78563e-05	6	0			Aig1	4.79004	0.0220597	8.33737e-07	1.07884e-05	31	0			Tef	OK	0.000256158	3.47423	0.0160302	0.00331353
E230014E18Rik	6.49096	0.0150406	4.26455e-11	1.31441e-09	13	18			Cotl1	4.49278	0.0154063	3.51502e-06	4.91369e-05	1	0			Mcf2l	4.78961	0.0220558	8.35514e-07	1.08048e-05	21	0			Atp11c	OK	0.000257614	3.47271	0.0160323	0.00333032
Tmem178b	6.43634	0.0178892	6.11936e-11	1.85518e-09	13	18			Tpd52l1	4.49229	0.0154614	3.52315e-06	4.92203e-05	12	0			Agps	4.7874	0.0220431	8.44799e-07	1.09157e-05	28	0			Ndufb7	OK	0.000258266	3.47203	0.0146017	0.00333671
Snrpg	3.47408	0.00963463	0.000256302	0.0037779	14	5			Gm38393	4.49008	0.0154609	3.5599e-06	4.97033e-05	14	0			Picalm	4.78723	0.022046	8.45516e-07	1.09157e-05	14	0			Zfp738	OK	0.000258532	3.47176	0.0159978	0.00333809
Trps1	6.32122	0.0176225	1.29752e-10	3.8702e-09	13	18			Map4k5	4.48962	0.01546	3.5675e-06	4.97789e-05	22	0			Wnk1	4.78719	0.0220473	8.45644e-07	1.09157e-05	8	0			Asb11	OK	0.000258996	3.47128	0.0157897	0.00334084
Sh3gl1	3.46956	0.0096358	0.000260657	0.00383739	1	5			A930104D05Rik	4.4859	0.0135368	3.63035e-06	5.06248e-05	3	1			Gm5577	4.78356	0.0220195	8.61085e-07	1.11082e-05	2	1			Prkcb	OK	0.000259169	3.4711	0.0160273	0.00334084
Psmd14	3.46937	0.00965079	0.000260845	0.0038378	3	0			Camkmt	4.48352	0.0154378	3.67102e-06	5.11606e-05	1	0			Gm50203	4.78267	0.0198661	8.64922e-07	1.11508e-05	1	0			Map3k15	OK	0.000259221	3.47104	0.0156519	0.00334084
Adamts6	6.28772	0.0174374	1.61078e-10	4.78674e-09	13	18			Ppp2r5e	4.48218	0.0154358	3.69415e-06	5.14515e-05	20	0			Vamp2	4.78192	0.02202	8.68147e-07	1.11856e-05	3	5			Pacs1	OK	0.000259758	3.47049	0.0160228	0.00334572
Gm44623	3.46669	0.00923516	0.000263452	0.00387143	10	1			Dph6	4.47817	0.0154169	3.76433e-06	5.23968e-05	6	0			Bbx	4.78167	0.0220173	8.69212e-07	1.11924e-05	10	0			Ccnt2	OK	0.000263999	3.46613	0.0160077	0.00339827
Pcmt1	3.46548	0.00963796	0.000264645	0.00388601	1	5			Dpysl2	4.46974	0.0153911	3.91582e-06	5.44723e-05	4	5			Jazf1	4.78019	0.0220146	8.75661e-07	1.12686e-05	5	0			Spop	OK	0.00026677	3.46333	0.0159928	0.00343183
Angpt1	3.46535	0.00948833	0.000264768	0.00388601	5	0			Fam184a	4.46676	0.0153728	3.97057e-06	5.52002e-05	9	0			Camta2	4.77996	0.0220085	8.76631e-07	1.12742e-05	21	0			Kif3c	OK	0.000267705	3.46239	0.0159684	0.00344176
Arf1	3.46163	0.00961708	0.000268456	0.00393774	7	5			Wnk4	4.46585	0.0150416	3.98757e-06	5.54026e-05	3	1			Tbc1d14	4.77848	0.0219959	8.83105e-07	1.13505e-05	17	0			Ranbp2	OK	0.000269265	3.46082	0.0159841	0.0034597
Rgs7bp	3.45905	0.00962474	0.000271043	0.00397326	11	0			Ptpn12	4.45833	0.0153519	4.12995e-06	5.73459e-05	11	0			4930527B05Rik	4.77835	0.0194506	8.8369e-07	1.13511e-05	4	1			Slc39a13	OK	0.000270504	3.45959	0.0156135	0.0034735
Tsc22d2	3.45524	0.00960788	0.000274905	0.00402742	3	0			Cacng3	4.45549	0.015337	4.18512e-06	5.80765e-05	2	0			Rap1gds1	4.77476	0.0219884	8.99625e-07	1.15487e-05	8	0			Ddx28	OK	0.000271781	3.45832	0.0141748	0.00348777
Plxdc2	3.45368	0.00959873	0.000276497	0.00404827	3	0			Fam169a	4.45149	0.0153196	4.2639e-06	5.91337e-05	11	0			Rimbp2	4.76922	0.0219638	9.2471e-07	1.18635e-05	2	1			Zbtb41	OK	0.000276196	3.45397	0.0159022	0.00354228
2010204K13Rik	3.45276	0.00953667	0.000277437	0.00405957	8	5			Ctsk	4.44545	0.0147538	4.38538e-06	6.07814e-05	3	1			Gm1043	4.73439	0.0217956	1.09856e-06	1.39244e-05	2	1			Tmsb4x	OK	0.000276624	3.45356	0.0158994	0.00354456
Podxl2	3.4514	0.00957137	0.000278845	0.00407769	1	5			Rnf115	4.44326	0.0152935	4.43032e-06	6.13669e-05	12	0			Ptprr	4.76653	0.0219447	9.37146e-07	1.20085e-05	13	18			1700110C19Rik	OK	0.000276711	3.45347	0.0150524	0.00354456
Etv1	3.44995	0.00958238	0.000280345	0.00409514	2	0			Rapgefl1	4.44055	0.015286	4.48656e-06	6.21082e-05	16	0			Arnt2	4.7648	0.0219304	9.45184e-07	1.21041e-05	17	0			Cul3	OK	0.000278893	3.45135	0.0159397	0.00357034
Gm32743	3.44992	0.00957175	0.000280379	0.00409514	10	1			Cpne9	4.43846	0.0149476	4.53032e-06	6.26592e-05	15	0			Zfp277	4.75885	0.0219079	9.73493e-07	1.24591e-05	16	0			Ccdc74a	OK	0.000279427	3.45084	0.0140203	0.003575
B4gat1	3.44796	0.0095762	0.000282415	0.00412237	1	5			Senp7	4.43838	0.0152838	4.53187e-06	6.26592e-05	9	0			Fchsd2	4.75621	0.0218959	9.86324e-07	1.26156e-05	5	0			Pank1	OK	0.000281587	3.44876	0.015907	0.0035985
Rnps1	3.4473	0.00958145	0.000283108	0.00412997	1	5			Galnt16	4.43728	0.0152744	4.55505e-06	6.29415e-05	16	0			Strn	4.75563	0.0218981	9.89154e-07	1.26441e-05	5	0			Kndc1	OK	0.000281605	3.44874	0.0157748	0.0035985
Gpc6	6.14079	0.0163585	4.10552e-10	1.19204e-08	13	18			Adarb1	4.43607	0.0152733	4.58082e-06	6.32592e-05	15	0			Dpysl2	4.75454	0.0218946	9.94478e-07	1.27045e-05	7	18			Csrnp3	OK	0.000285774	3.44477	0.0159119	0.00364955
Erbb4	5.99742	0.0154243	1.00236e-09	2.82838e-08	13	18			Atrn	4.43262	0.0152633	4.65467e-06	6.42401e-05	6	0			Lrp8	4.75401	0.021885	9.97084e-07	1.273e-05	35	18			9530052E02Rik	OK	0.000285947	3.44461	0.015863	0.00364955
Bap1	3.44207	0.0094955	0.000288639	0.00420301	4	5			Cd226	4.43064	0.0151803	4.69778e-06	6.47958e-05	8	0			Bex3	4.7516	0.0218787	1.00907e-06	1.28752e-05	3	5			P2ry12	OK	0.000287369	3.44326	0.0158801	0.00366548
Ddah1	3.44067	0.00938574	0.000290143	0.00422235	8	5			Scfd2	4.42056	0.0152204	4.92234e-06	6.7852e-05	16	0			Wdfy3	4.7477	0.0218634	1.02873e-06	1.31175e-05	25	0			Cep89	OK	0.000291424	3.43947	0.0157812	0.00371495
Trp73	3.43963	0.0079578	0.000291256	0.00423598	11	0			Abca9	4.41714	0.0139632	5.00073e-06	6.88909e-05	4	5			Gm5087	4.7475	0.0218553	1.02972e-06	1.31175e-05	27	0			Fkbp5	OK	0.000293635	3.43743	0.015867	0.00374087
Magi3	5.94392	0.0164756	1.39143e-09	3.89875e-08	13	18			Lpin2	4.417	0.015204	5.004e-06	6.88942e-05	2	0			Rnf150	4.74746	0.0218615	1.02992e-06	1.31175e-05	21	0			Sik2	OK	0.000295179	3.43601	0.0158619	0.00375827
Mgat5b	3.43566	0.00950912	0.000295551	0.00429325	11	0			Xpo7	4.41054	0.0151855	5.15571e-06	7.094e-05	12	0			Hnrnpdl	4.7468	0.0218592	1.03328e-06	1.31505e-05	32	0			Gabrr1	OK	0.000298072	3.43336	0.0138364	0.0037928
Gm49678	5.68104	0.0154273	6.69372e-09	1.78804e-07	13	18			Cplane1	4.40929	0.0151823	5.18545e-06	7.13062e-05	9	0			Cul5	4.74671	0.0218571	1.03376e-06	1.31505e-05	30	0			Fbxo33	OK	0.000298389	3.43307	0.0158237	0.00379455
Srrm3	3.43272	0.00953581	0.000298776	0.00433487	12	5			Mmd2	4.40782	0.0151731	5.2209e-06	7.17503e-05	6	0			Hectd4	4.74319	0.0218425	1.05191e-06	1.33733e-05	18	0			Dnmt3a	OK	0.000299882	3.43172	0.0158389	0.00381123
4930419G24Rik	3.42841	0.00949577	0.000303566	0.00440171	2	0			Fam118b	4.40337	0.0151557	5.3291e-06	7.31931e-05	11	0			Igsf8	4.74177	0.0218352	1.05929e-06	1.3459e-05	4	1			Kmt2e	OK	0.000304843	3.42727	0.0158294	0.00387194
Kif5c	3.41822	0.00950765	0.000315161	0.00456439	1	5			Wdr26	4.40222	0.0151559	5.35755e-06	7.35395e-05	2	0			Cox7c	4.74042	0.0218295	1.06638e-06	1.35409e-05	3	5			Nek1	OK	0.000306131	3.42612	0.0158126	0.00388293
Gm28376	3.41822	0.0095074	0.000315165	0.00456439	3	0			Appbp2	4.40158	0.0151506	5.37339e-06	7.37125e-05	14	0			Arglu1	4.73938	0.0218236	1.07188e-06	1.36026e-05	18	0			Cd93	OK	0.000306445	3.42585	-6.34417e-05	0.00388293
Tdrd1	3.41641	0.00888738	0.000317259	0.00459194	8	5			Syncrip	4.39729	0.0151382	5.48048e-06	7.51364e-05	4	5			Ndufs7	4.73583	0.021805	1.09082e-06	1.38346e-05	7	18			Tph1	OK	0.000306445	3.42585	-6.34417e-05	0.00388293
Rac1	3.41354	0.00948425	0.000320621	0.00463782	8	5			Gm47207	4.39686	0.0123863	5.49135e-06	7.52401e-05	1	0			Snph	4.71242	0.0216985	1.22399e-06	1.54306e-05	2	1			Sla	OK	0.000306445	3.42585	-6.34417e-05	0.00388293
Lrguk	3.41296	0.00931925	0.000321302	0.00464487	2	0			Homer1	18.9969	0.0658784	9.03899e-81	1.1898e-78	7	18			Slc38a4	4.73424	0.0201781	1.09939e-06	1.39265e-05	8	0			Syt17	OK	0.000307158	3.42521	0.01581	0.00388962
Bet1l	3.41275	0.00943782	0.000321553	0.0046457	4	5			Ppp1r12a	4.3941	0.015131	5.56165e-06	7.61117e-05	12	0			Calr	4.73224	0.0217913	1.11031e-06	1.40563e-05	4	1			Ltbp1	OK	0.000309454	3.42319	0.0148478	0.00391634
Ptk2b	3.41035	0.00948698	0.000324398	0.004684	1	5			Ice2	4.38942	0.015099	5.68276e-06	7.77224e-05	16	0			Itpka	4.73071	0.0217843	1.11868e-06	1.41538e-05	12	18			Baz1b	OK	0.000311428	3.42146	0.0157969	0.00393896
Gm15201	3.41013	0.00806795	0.000324664	0.00468503	11	0			Myh9	4.38886	0.0150896	5.69736e-06	7.78753e-05	4	5			Ap3b1	4.7279	0.0217711	1.13426e-06	1.43423e-05	11	0			Sema3a	OK	0.000312354	3.42065	0.0155792	0.00394735
Etl4	5.49351	0.0149968	1.97017e-08	5.04418e-07	13	18			1810013L24Rik	4.38686	0.0150998	5.74993e-06	7.85467e-05	14	0			Pacsin1	4.72601	0.0217619	1.14489e-06	1.44681e-05	15	0			Olfr77	OK	0.000312466	3.42056	0.0143127	0.00394735
Faah	3.40752	0.00947375	0.000327776	0.00472426	12	5			Epc1	4.37974	0.0150794	5.94099e-06	8.1108e-05	17	0			Atp2b4	4.72415	0.0217394	1.15539e-06	1.45919e-05	8	0			Ano6	OK	0.000315923	3.41756	0.0157734	0.00398863
Haus7	3.40599	0.00917133	0.000329628	0.0047481	8	5			Ccdc60	4.37205	0.0143571	6.15422e-06	8.39688e-05	6	0			Rin2	4.71997	0.021694	1.1794e-06	1.48864e-05	2	1			Gm16726	OK	0.00031677	3.41683	0.0142326	0.00399691
Vav2	3.4044	0.00807319	0.000331552	0.00477296	3	0			Clock	4.37036	0.0150463	6.20196e-06	8.45694e-05	19	0			2023-03-04	4.71671	0.0217013	1.19844e-06	1.51176e-05	31	0			Mybph	OK	0.00031979	3.41425	0.0149773	0.00403261
Fars2	3.40154	0.00946157	0.000335039	0.00482027	3	0			Gpr171	4.36889	0.0150002	6.24399e-06	8.50916e-05	1	0			Immp2l	4.69126	0.0216002	1.35762e-06	1.70134e-05	2	1			A230004M16Rik	OK	0.000320857	3.41334	0.0157568	0.00404364
Rab24	3.3998	0.00941252	0.000337181	0.00484819	14	5			Mpdz	4.36343	0.0150231	6.40193e-06	8.71919e-05	2	0			Naca	4.70703	0.0216716	1.25677e-06	1.58344e-05	3	5			Itm2c	OK	0.000322203	3.4122	0.0157372	0.00405818
Eno1	3.39943	0.00942968	0.000337638	0.00485185	1	5			Angpt1	4.35954	0.0149272	6.51683e-06	8.87037e-05	1	0			Gnal	4.70578	0.0216678	1.26446e-06	1.59218e-05	10	0			Vbp1	OK	0.000322401	3.41203	0.015718	0.00405824
Degs1	3.39903	0.00938428	0.000338122	0.0048559	4	5			Gm45069	4.3558	0.0139084	6.62899e-06	9.01765e-05	1	0			Psd3	4.70195	0.021649	1.28847e-06	1.62143e-05	27	0			Lypd1	OK	0.000323649	3.41098	0.0157253	0.00407152
Gm2516	3.39435	0.00934876	0.000343963	0.00493684	10	1			2610316D01Rik	4.34931	0.0149282	6.82838e-06	9.28333e-05	12	0			Dbn1	4.69983	0.0216395	1.30187e-06	1.63732e-05	10	0			Prpf38b	OK	0.000326785	3.40835	0.0157238	0.00410852
Glo1	3.39071	0.00940798	0.000348556	0.0049975	1	5			Pknox2	4.34815	0.0149654	6.86461e-06	9.32702e-05	2	0			Rcvrn	4.6979	0.0212788	1.31422e-06	1.65016e-05	6	18			Gm29811	OK	0.00032859	3.40685	0.0151828	0.00412768
Rprd1a	3.39067	0.00942784	0.000348605	0.0049975	5	0			Galnt1	4.34366	0.0149514	7.00656e-06	9.51421e-05	11	0			Trim24	4.69785	0.021622	1.31456e-06	1.65016e-05	19	0			Morc2b	OK	0.000328861	3.40662	0.0156774	0.00412768
Kcnn3	3.3891	0.00939886	0.000350611	0.00502096	5	0			Spata13	4.34162	0.0149302	7.07168e-06	9.59692e-05	3	1			Chchd3	4.69776	0.0216307	1.31516e-06	1.65016e-05	35	18			Cobl	OK	0.000328897	3.40659	0.0156319	0.00412768
Htra1	5.15301	0.014122	1.28167e-07	3.04414e-06	13	18			Snx13	4.3409	0.0149437	7.09516e-06	9.62304e-05	3	1			Bcl11a	4.69775	0.0216304	1.31521e-06	1.65016e-05	21	0			Spocd1	OK	0.000330332	3.4054	0.0131111	0.00414321
Sec11c	3.3889	0.0094155	0.000350868	0.00502096	1	5			Serpinb8	4.33926	0.0138896	7.14829e-06	9.68933e-05	3	1			Rnf185	4.69663	0.0216099	1.32244e-06	1.65825e-05	16	0			Ppp3ca	OK	0.000331528	3.40442	0.0156952	0.00415411
Ank2	3.38792	0.00942641	0.00035213	0.00503602	3	0			Rad23b	4.33737	0.0149271	7.20985e-06	9.76697e-05	6	0			Nrg2	4.67755	0.0215366	1.45159e-06	1.81157e-05	2	1			Rap1a	OK	0.000331595	3.40436	0.015716	0.00415411
Ehmt2	3.38763	0.00937981	0.000352499	0.0050383	8	5			Rap1gds1	4.33612	0.0149273	7.25091e-06	9.81675e-05	1	0			Sumo2	4.68962	0.0215926	1.36857e-06	1.71405e-05	3	5			Dnajc17	OK	0.000333423	3.40286	0.015538	0.00417453
Dcaf6	3.38571	0.00941682	0.00035497	0.00507061	2	0			Necab1	4.33401	0.0148888	7.32079e-06	9.90546e-05	2	0			Ky	4.68686	0.0214845	1.38712e-06	1.73625e-05	1	0			Shroom1	OK	0.000334911	3.40164	0.0149012	0.00419066
Snf8	3.38508	0.00939707	0.000355783	0.0050792	1	5			Grin1	4.33371	0.0149194	7.33078e-06	9.9131e-05	4	5			Rpl28	4.6823	0.0215579	1.41839e-06	1.77434e-05	3	5			Klhl29	OK	0.000336596	3.40027	0.0157031	0.00420925
Atp1a2	5.11647	0.0142041	1.55652e-07	3.66147e-06	13	18			Tulp4	4.3323	0.0149133	7.37812e-06	9.97118e-05	11	0			Rpl4	4.68186	0.0215537	1.42145e-06	1.77711e-05	3	5			Nhsl1	OK	0.000339268	3.39811	0.0156586	0.00424015
Pid1	4.94007	0.0132328	3.90479e-07	8.83113e-06	13	18			Upp2	4.32877	0.0149032	7.49726e-06	0.000101262	3	1			Pea15a	4.68162	0.0215541	1.42306e-06	1.77806e-05	31	0			Cbfa2t2	OK	0.000341112	3.39662	0.0156793	0.00426067
Nek10	3.38033	0.00938954	0.00036199	0.00515743	2	0			Elp4	4.32756	0.0148985	7.53858e-06	0.000101707	9	0			Ankrd31	4.67914	0.0212068	1.44037e-06	1.79863e-05	1	0			Rab3gap1	OK	0.000342915	3.39518	0.0156701	0.00428065
Myo5c	3.38023	0.00885274	0.00036212	0.00515743	2	0			Arhgap35	4.32754	0.014896	7.53913e-06	0.000101707	16	0			Kdm5a	4.64732	0.0213937	1.68137e-06	2.08106e-05	2	1			Tlk2	OK	0.00034675	3.39214	0.0156586	0.00432596
Gabarap	3.37769	0.00936351	0.000365488	0.00520231	4	5			Slc46a1	4.32703	0.0127535	7.55658e-06	0.000101882	13	0			Ascc3	4.67559	0.0215272	1.46551e-06	1.82786e-05	14	0			Bloc1s6os	OK	0.000347555	3.3915	-6.54557e-05	0.00433343
Plp1	4.91751	0.0135122	4.3825e-07	9.86513e-06	13	18			Ipo11	4.32637	0.0148932	7.57945e-06	0.00010213	16	0			Ehmt1	4.67114	0.0215063	1.49764e-06	1.86682e-05	5	0			Trp53inp1	OK	0.000349637	3.38986	0.015544	0.00435681
Hck	3.37461	0.00879796	0.000369601	0.00525463	8	5			Rap1gap2	4.31644	0.0148537	7.92845e-06	0.000106769	2	0			Scaf8	4.67086	0.0215053	1.49972e-06	1.86831e-05	29	0			Angel2	OK	0.000350001	3.38958	0.0156264	0.00435876
Abca9	4.83023	0.0113703	6.81868e-07	1.49025e-05	13	18			Dennd4a	4.3133	0.0148481	8.0417e-06	0.00010823	20	0			Hira	4.67019	0.0214987	1.50463e-06	1.87332e-05	8	0			Actr3b	OK	0.000352086	3.38795	0.0156326	0.00438214
Gm16054	3.3696	0.0091464	0.000376386	0.00534477	10	1			Zzef1	4.3129	0.0148452	8.05637e-06	0.000108364	12	0			Kcnh4	4.66607	0.0214019	1.5351e-06	1.91013e-05	10	0			Elp4	OK	0.00035293	3.38729	0.015639	0.00439005
Gm36840	3.36793	0.00831948	0.000378667	0.00537399	5	0			Chrm3	18.7479	0.064704	1.00755e-78	1.26762e-76	7	18			Senp2	4.66556	0.0214788	1.53887e-06	1.91369e-05	12	18			Acbd6	OK	0.000353579	3.38679	0.0156347	0.00439553
Pigyl	3.36705	0.00932171	0.000379882	0.00538804	4	5			Rasgef1a	4.30514	0.0148191	8.34398e-06	0.0001121	11	0			Phc3	4.66366	0.0214706	1.55319e-06	1.93036e-05	15	0			Slc16a7	OK	0.00035556	3.38526	0.0156314	0.00441754
Ndufa6	3.36481	0.00932761	0.000382988	0.0054289	7	5			Ric1	4.30312	0.0148128	8.42039e-06	0.00011306	12	0			Faim2	4.66265	0.0214671	1.5608e-06	1.93867e-05	4	1			Myo1d	OK	0.000356985	3.38416	0.0155972	0.00443264
Slc16a2	3.36374	0.0093507	0.000384472	0.00544673	2	0			Raver2	4.29182	0.0147585	8.86057e-06	0.0001189	2	0			Edf1	4.65872	0.0214434	1.59094e-06	1.97494e-05	3	5			Gm29502	OK	0.00035891	3.38268	0.0137995	0.00445391
Synpr	3.3622	0.00935295	0.000386615	0.00547386	2	0			Sh3d19	4.29167	0.0147687	8.86661e-06	0.000118911	2	0			Atf7	4.65666	0.0214391	1.60693e-06	1.99362e-05	15	0			Gm48091	OK	0.000360461	3.3815	0.0155988	0.00447053
Ptprm	4.80844	0.0132601	7.60565e-07	1.64579e-05	13	18			Spin4	4.29146	0.0124574	8.87511e-06	0.000118955	16	0			Hk1	4.65488	0.0214254	1.62085e-06	2.0097e-05	16	0			Pex12	OK	0.000360817	3.38123	0.0151521	0.0044723
Cnbp	3.359	0.00931863	0.00039113	0.00553066	8	5			Myo6	4.29082	0.0147592	8.90093e-06	0.000119166	13	0			Stim2	4.65177	0.0214163	1.6455e-06	2.03907e-05	8	0			Dync1li1	OK	0.000361265	3.38088	0.015589	0.00447522
Ccdc162	3.35886	0.00904047	0.000391317	0.00553066	11	0			Car12	4.29081	0.0147551	8.90132e-06	0.000119166	2	0			Srek1	4.6483	0.0213987	1.67342e-06	2.07244e-05	31	0			Rbms3	OK	0.000362212	3.38016	0.0155654	0.00448432
Ell2	3.35711	0.00928682	0.000393815	0.00556269	5	0			Gm28379	4.29044	0.0147611	8.91586e-06	0.00011929	3	1			Tfdp2	4.58679	0.02111	2.25056e-06	2.74683e-05	2	1			Zfp609	OK	0.000366291	3.37709	0.0155912	0.00453216
Lnpep	3.35651	0.00933051	0.000394663	0.0055714	3	0			Cyfip2	4.28962	0.0147661	8.94886e-06	0.000119661	4	5			Nf1	4.64327	0.0213762	1.71471e-06	2.12109e-05	37	0			Cd163l1	OK	0.000367538	3.37615	0.0140979	0.00454491
Gm15398	4.74623	0.0126875	1.03621e-06	2.2065e-05	13	18			Ptprs	4.28599	0.0147517	9.09618e-06	0.00012156	4	5			Rgs9	4.6379	0.0213239	1.75983e-06	2.17562e-05	14	0			Crebrf	OK	0.000368398	3.37551	0.0155711	0.00455288
C87436	3.35199	0.00928793	0.000401171	0.00565663	1	5			Nptx2	18.5773	0.063077	2.45441e-77	3.0376e-75	7	18			Dyrk1a	4.63464	0.0213359	1.78781e-06	2.20891e-05	16	0			Zfp654	OK	0.000369888	3.3744	0.0155741	0.0045686
Pvalb	3.3498	0.00885783	0.000404347	0.00569806	7	5			Nsa2	4.28378	0.0147325	9.18719e-06	0.000122632	8	0			Dlg1	4.63419	0.0213345	1.79169e-06	2.21241e-05	13	18			Mid2	OK	0.000370383	3.37403	0.0155494	0.00457204
Pls3	3.34747	0.00930058	0.000407765	0.00574287	5	0			Miat	4.28263	0.0147355	9.23486e-06	0.000123196	1	0			Gm42418	4.63344	0.0213307	1.79817e-06	2.21911e-05	7	18			Ablim3	OK	0.000371423	3.37326	0.0155639	0.00458219
Jarid2	3.34727	0.00930615	0.000408062	0.00574369	3	0			Gab3	4.28237	0.0147205	9.2455e-06	0.000123266	23	0			Itsn2	4.62635	0.0212976	1.86085e-06	2.29512e-05	24	0			Tyms	OK	0.000372266	3.37263	0.0153155	0.0045899
2900026A02Rik	3.34569	0.00882852	0.000410384	0.00577045	11	0			Commd10	4.28205	0.0147391	9.25917e-06	0.000123376	18	0			Samd4	4.62312	0.0212441	1.89003e-06	2.32974e-05	6	18			Cops6	OK	0.00037599	3.36989	0.0149342	0.0046331
Dpm1	3.34565	0.00930148	0.000410443	0.00577045	1	5			Rngtt	4.27817	0.0147267	9.42164e-06	0.000125444	22	0			Wdr33	4.62291	0.021282	1.892e-06	2.33082e-05	21	0			Ogdh	OK	0.000378139	3.36832	0.0155398	0.00465686
Trib2	3.34455	0.00922694	0.000412083	0.00579012	5	0			Pde10a	17.9525	0.0622533	2.29227e-72	2.6769e-70	7	18			Tafa5	4.6222	0.0212768	1.89842e-06	2.33735e-05	31	0			Pik3c2g	OK	0.000379122	3.3676	0.0150948	0.00466623
Rbm42	3.342	0.009167	0.000415892	0.00584023	8	5			Akap10	4.27307	0.0147054	9.63987e-06	0.000128224	16	0			Rhd	4.62115	0.0182199	1.90807e-06	2.34787e-05	9	18			Atp8a2	OK	0.000384653	3.36361	0.0155222	0.00472985
Map2	3.34099	0.0092933	0.000417397	0.00585497	3	0			Stxbp5l	17.5097	0.0607173	6.03695e-69	6.70602e-67	7	18			Ubr1	4.61492	0.021243	1.96625e-06	2.41804e-05	18	0			Cdc14b	OK	0.00038474	3.36355	0.0154639	0.00472985
Adam32	3.34097	0.00913485	0.000417429	0.00585497	3	0			Tab2	4.27072	0.0146984	9.7423e-06	0.000129435	12	0			Hectd1	4.60938	0.0212182	2.01935e-06	2.4819e-05	30	0			Map1s	OK	0.000385004	3.36336	0.0153674	0.00473033
Sumo3	3.33844	0.00924813	0.00042125	0.00590511	8	5			Wnt9a	4.26207	0.0144871	1.01273e-05	0.000134471	6	0			Golga3	4.60719	0.0211882	2.04072e-06	2.50669e-05	34	0			Pkd1	OK	0.000388907	3.36057	0.0154951	0.00477551
Tgfa	3.33717	0.00926154	0.000423184	0.00592486	11	0			Dio2	4.26187	0.0142815	1.0136e-05	0.000134509	15	0			Kcnc3	4.60704	0.021208	2.04216e-06	2.507e-05	8	0			Abca8b	OK	0.000390901	3.35916	0.0154914	0.00479719
Cd163l1	3.33716	0.00886086	0.00042319	0.00592486	11	0			2023-03-09	4.26037	0.0139978	1.02044e-05	0.000135308	14	0			Micu3	4.60529	0.0211991	2.05947e-06	2.52678e-05	26	0			Rbmxl1	OK	0.000397611	3.35445	0.0151381	0.00487669
5330411O13Rik	3.33703	-3.06102e-05	0.000423398	0.00592486	5	0			Uxs1	4.26029	0.0146606	1.02081e-05	0.000135308	14	0			Lrrn2	4.60413	0.0211939	2.07098e-06	2.53942e-05	15	0			Kcnc2	OK	0.000398039	3.35415	0.0152578	0.0048791
Enpp2	4.52394	0.0122076	3.03489e-06	6.0299e-05	13	18			Afap1l2	4.25987	0.0145258	1.02273e-05	0.000135483	6	0			Snap25	4.59953	0.021162	2.1172e-06	2.59458e-05	3	5			2900052N01Rik	OK	0.000398335	3.35395	0.0144339	0.0048799
Soga3	3.33231	0.0092653	0.000430641	0.00601844	14	5			Gm28989	4.25765	0.0138846	1.03291e-05	0.000136753	6	0			Map2k1	4.59738	0.0211627	2.13919e-06	2.62001e-05	7	18			Gm12264	OK	0.000404084	3.34998	0.0139044	0.00494744
Supt6	3.33204	0.0092567	0.000431065	0.00601844	12	5			Bmpr1b	4.25704	0.014264	1.03576e-05	0.000137051	13	0			Rps27a	4.59711	0.0211615	2.14192e-06	2.62184e-05	3	5			Sort1	OK	0.000406422	3.34838	0.0154541	0.00497318
Fnip2	3.33202	0.0092634	0.000431087	0.00601844	11	0			Ago3	4.24468	0.01461	1.09453e-05	0.000144742	11	0			Nvl	4.59416	0.0211469	2.17247e-06	2.65768e-05	10	0			Macrod2os1	OK	0.000415129	3.34251	0.0154091	0.00507677
Krt9	3.3318	0.00880819	0.000431427	0.00601969	1	5			Micu3	4.24341	0.0146058	1.10076e-05	0.000145482	13	0			Gpcpd1	4.59315	0.0211423	2.18298e-06	2.66899e-05	22	0			Ppp6r2	OK	0.000416684	3.34147	0.0154168	0.00509283
Gm16279	3.33091	0.0090854	0.000432817	0.00603558	12	5			Aopep	4.24226	0.0146014	1.10638e-05	0.000146115	9	0			Gm43666	4.58824	0.0187849	2.23495e-06	2.73095e-05	1	0			Acd	OK	0.000419356	3.33969	0.0144029	0.0051187
Atp6ap2	3.32685	0.00924032	0.000439169	0.00612062	1	5			Psma4	4.24217	0.0145432	1.10683e-05	0.000146115	15	0			Kdm4c	4.5876	0.0211169	2.24181e-06	2.73773e-05	28	0			Prrg4	OK	0.000419432	3.33964	0.0144799	0.0051187
Ptprt	4.43666	0.0122367	4.56818e-06	8.84248e-05	13	18			Pkd1	4.23882	0.0145807	1.12346e-05	0.000148224	15	0			Baz2a	4.51182	0.020758	3.21369e-06	3.83133e-05	2	1			Acot12	OK	0.000419529	3.33958	0.0151553	0.0051187
4930500A05Rik	3.3248	0.00877375	0.000442409	0.00615863	3	0			Otud4	4.2384	0.0145831	1.12559e-05	0.000148419	15	0			Slc27a1	4.58493	0.0210811	2.27066e-06	2.76976e-05	19	0			Lnpep	OK	0.000420352	3.33903	0.0154117	0.00512577
Npm1	3.32203	0.0092101	0.000446823	0.00621647	4	5			Cd2ap	4.23639	0.0145792	1.13573e-05	0.000149669	12	0			Mmp17	4.58279	0.0210935	2.29401e-06	2.79576e-05	17	0			Usp25	OK	0.000425142	3.33588	0.0153934	0.00518117
Fgf12	3.32183	0.00923892	0.00044714	0.00621729	3	0			Sestd1	4.23545	0.0145748	1.1405e-05	0.00015021	9	0			Rps21	4.58274	0.0210936	2.29463e-06	2.79576e-05	3	5			Cdc40	OK	0.000427273	3.33449	0.0153882	0.00520413
Runx1t1	4.38882	0.0115424	5.69848e-06	0.000108814	13	18			Abca5	4.23381	0.0145708	1.14881e-05	0.000151218	11	0			Ube3c	4.57823	0.0210735	2.34464e-06	2.85504e-05	15	0			R3hdm2	OK	0.000427684	3.33423	0.0153816	0.00520543
Adprh	3.31957	0.00919589	0.000450779	0.00626065	14	5			Cntn3	17.4223	0.0604096	2.79567e-68	3.07551e-66	7	18			Asxl2	4.57629	0.0210635	2.36642e-06	2.8799e-05	11	0			Dusp11	OK	0.000427874	3.3341	0.0153682	0.00520543
Zfp398	3.31606	0.00921143	0.000456475	0.0063361	12	5			Tnrc6a	4.22802	0.0145529	1.1788e-05	0.000154987	21	0			Nin	4.57585	0.0210606	2.37148e-06	2.88439e-05	20	0			Eepd1	OK	0.000439332	3.32675	0.0153219	0.00534174
Cald1	3.31247	0.00920578	0.000462386	0.00641444	12	5			Reln	4.22774	0.0141696	1.18027e-05	0.00015509	4	5			Top1	4.57219	0.0210454	2.41329e-06	2.93355e-05	12	18			Gm42439	OK	0.000439968	3.32634	0.0153371	0.00534638
Tmem223	3.31221	0.00916364	0.000462814	0.00641667	1	5			Gm42303	4.2273	0.0145409	1.18257e-05	0.000155302	12	0			Rpl13a	4.57073	0.0210383	2.43009e-06	2.95226e-05	3	5			Ehmt1	OK	0.000440396	3.32607	0.015351	0.0053485
Nptn	3.31179	0.00921202	0.000463499	0.00642246	10	1			Arhgef6	4.22705	0.0144594	1.18386e-05	0.000155382	8	0			Edem2	4.57014	0.0210258	2.43699e-06	2.95895e-05	30	0			Gpatch2	OK	0.000441192	3.32557	0.0153379	0.00535508
Ndufb5	3.31112	0.00918342	0.00046461	0.00643415	7	5			Pam	17.2886	0.0599469	2.86684e-67	3.05064e-65	7	18			Prkab2	4.56476	0.0209796	2.50034e-06	3.03411e-05	18	0			Snhg17	OK	0.000444544	3.32346	0.0142376	0.00539266
Nhsl1	3.31068	0.00918342	0.000465342	0.00644057	5	0			Man2a1	4.22171	0.0145132	1.2123e-05	0.000158932	2	0			Frzb	4.56393	0.0209554	2.51025e-06	3.04439e-05	17	0			Gtf2f2	OK	0.000445269	3.323	0.0153322	0.00539835
Tmem130	3.3104	0.0091644	0.000465822	0.00644351	1	5			1110051M20Rik	4.2192	0.0145213	1.22583e-05	0.000160614	17	0			Ccnt2	4.55846	0.020981	2.57653e-06	3.12297e-05	5	0			1600022D10Rik	OK	0.000446475	3.32225	0.0130828	0.00540985
Pgf	3.30921	0.00722589	0.000467791	0.00646704	11	0			Arhgap10	4.21732	0.014506	1.23609e-05	0.000161864	15	0			Anks3	4.55336	0.0209545	2.63977e-06	3.19778e-05	34	0			Gm43376	OK	0.000449773	3.3202	0.0153209	0.00544667
Mt2	3.3082	0.00913264	0.00046949	0.00648679	8	5			Farsb	4.21156	0.0144912	1.26808e-05	0.000165959	15	0			Proser1	4.55317	0.0209438	2.64213e-06	3.1988e-05	16	0			Scn3b	OK	0.000453413	3.31794	0.0153055	0.00548759
Gm42517	4.35045	0.0119489	6.79289e-06	0.000128792	13	18			Rgs7	16.8966	0.0585865	2.3813e-64	2.41009e-62	7	18			Foxo1	4.55263	0.0209523	2.64897e-06	3.20524e-05	37	0			Pum2	OK	0.000453706	3.31776	0.0153139	0.00548799
Rida	3.30632	0.00911347	0.000472647	0.00652291	14	5			Lix1	4.20925	0.0144727	1.28108e-05	0.000167467	1	0			Znrf1	4.55021	0.0209404	2.67957e-06	3.24041e-05	5	0			Tceal9	OK	0.000462021	3.31269	0.0149988	0.00558536
Gm19569	4.33395	0.00786657	7.32272e-06	0.000138114	13	18			Pcbp2	4.20394	0.0144663	1.31157e-05	0.000171354	4	5			Sptbn4	4.54999	0.0209412	2.68248e-06	3.24206e-05	11	0			Miat	OK	0.000463682	3.31168	0.0152713	0.00560222
Grin2b	3.30311	0.00918815	0.000478096	0.00659054	2	0			Ankrd12	4.2002	0.0144546	1.33341e-05	0.000174108	4	5			Gm10791	4.54617	0.0206123	2.7316e-06	3.29954e-05	5	0			Rps5	OK	0.000475079	3.30488	0.014999	0.00573664
Pga5	3.30245	-3.12484e-05	0.000479212	0.00659972	2	0			Trim9	16.8149	0.0583046	9.49181e-64	9.48016e-62	7	18			Pgam1	4.54604	0.0209202	2.73317e-06	3.29954e-05	7	18			Nsd3	OK	0.000482782	3.30037	0.0152312	0.00582631
1810059H22Rik	3.3024	0.00865833	0.000479311	0.00659972	8	5			Ubash3b	4.19684	0.01444	1.35331e-05	0.000176504	14	0			Ypel4	4.54329	0.0209031	2.76918e-06	3.34109e-05	12	18			Pcdh17	OK	0.000486892	3.29799	0.0152229	0.00587254
Gm11523	3.29691	0.00702743	0.00048878	0.00672625	2	0			Prdm8	4.19052	0.0144018	1.39161e-05	0.000181395	1	0			Pabpn1	4.54129	0.0209016	2.79549e-06	3.37091e-05	4	1			Chmp4b	OK	0.000489406	3.29655	0.0151754	0.00589948
Ptbp1	3.29467	0.00907149	0.000492694	0.00677623	1	5			Wdr59	4.18784	0.0143858	1.40812e-05	0.000183442	23	0			Pds5b	4.53889	0.0208902	2.82762e-06	3.4077e-05	17	0			Os9	OK	0.000490459	3.29594	0.015156	0.00590879
Pttg1	3.29303	0.0090338	0.000495577	0.00681199	14	5			Gm29157	4.18123	0.012941	1.44967e-05	0.000188748	14	0			Gm41505	4.5386	0.0208775	2.83139e-06	3.40944e-05	4	1			Wbscr25	OK	0.000490803	3.29575	0.0133305	0.00590956
C1ql3	3.29263	0.00915456	0.000496269	0.00681761	1	5			Lamb1	4.18074	0.0143689	1.4528e-05	0.000189047	1	0			Atp5h	4.53854	0.020888	2.8323e-06	3.40944e-05	3	5			Lix1	OK	0.000491233	3.2955	0.0151796	0.00591135
2500004C02Rik	4.33392	0.0117311	7.32401e-06	0.000138114	13	18			4930402H24Rik	4.18058	0.0143879	1.45381e-05	0.00018907	16	0			Mtmr12	4.53713	0.0208819	2.8512e-06	3.43024e-05	29	0			Pag1	OK	0.000493332	3.2943	0.0151761	0.00593323
Id2	3.28975	0.00904442	0.000501375	0.00687989	14	5			Olfml2b	4.17646	0.0143508	1.48039e-05	0.000192417	1	0			Dhrs7b	4.53456	0.0208574	2.88613e-06	3.47028e-05	4	1			Ipcef1	OK	0.000494801	3.29347	0.0151837	0.0059475
Chst12	3.28943	0.00905413	0.00050195	0.00688385	12	5			Prdm10	4.17541	0.0143607	1.48722e-05	0.000193195	6	0			Unc13b	4.53348	0.0208528	2.90105e-06	3.48622e-05	35	18			Kcnk10	OK	0.000499477	3.29082	0.0151774	0.00600027
Gm1600	3.28891	0.00648095	0.000502876	0.00689261	2	0			Gnb1	4.17427	0.0143639	1.4947e-05	0.000194055	4	5			Sfmbt1	4.52864	0.0208391	2.96817e-06	3.56485e-05	14	0			Osbp2	OK	0.000501453	3.28971	0.0151815	0.00602058
Cgas	4.28954	0.0112398	8.95208e-06	0.000166571	13	18			Uggt1	4.17237	0.0143522	1.50721e-05	0.000195568	9	0			Zdhhc23	4.52848	0.020816	2.97044e-06	3.56555e-05	36	0			Immp1l	OK	0.000502128	3.28933	0.0151708	0.00602525
1500011B03Rik	3.28363	0.00911373	0.000512396	0.00701509	1	5			Ankhd1	4.172	0.0143581	1.5097e-05	0.00019578	14	0			Ubn1	4.52622	0.0208266	3.00237e-06	3.60182e-05	6	18			4930567K12Rik	OK	0.000503173	3.28875	0.01512	0.00603435
Tsnax	3.28214	0.00911099	0.00051512	0.00704838	1	5			Jade3	4.17117	0.0143459	1.51519e-05	0.00019638	17	0			Supt6	4.52579	0.0208263	3.00857e-06	3.6072e-05	23	0			Erbb4	OK	0.000503736	3.28843	0.0148656	0.00603766
Tmco1	3.28068	0.00909891	0.000517777	0.0070807	4	5			Ulk2	4.17044	0.0143504	1.52004e-05	0.000196896	4	5			Hdac7	4.52474	0.0208143	3.02346e-06	3.62299e-05	5	0			Dgkd	OK	0.000506562	3.28686	0.0151648	0.00606809
Stag1	3.27639	0.0091119	0.000525725	0.00718531	10	1			Dchs2	4.16858	0.0142476	1.53252e-05	0.000198336	3	1			Ubr5	4.52413	0.0208215	3.03221e-06	3.63141e-05	13	18			Gm48696	OK	0.000507857	3.28614	0.0143513	0.00608013
Polr2j	3.2759	0.00908329	0.000526634	0.00719212	14	5			Pde4d	16.3903	0.0568268	1.12194e-60	1.06899e-58	7	18			Aplp2	4.52388	0.0208204	3.03582e-06	3.63367e-05	27	0			Commd10	OK	0.000509384	3.28529	0.0151576	0.00609495
Gm47956	3.2758	0.00886879	0.000526822	0.00719212	3	0			Sulf1	4.1681	0.0141052	1.53573e-05	0.000198589	4	5			Rpl18	4.52239	0.0208127	3.05725e-06	3.65724e-05	3	5			A330076C08Rik	OK	0.000514771	3.28233	0.0148604	0.00615591
Rit2	3.2739	0.00910245	0.000530377	0.00723655	3	0			Epb41l5	4.16716	0.0142598	1.54207e-05	0.000199297	6	0			Sf3b2	4.52092	0.0208039	3.07851e-06	3.68058e-05	3	5			Crat	OK	0.000520728	3.27908	0.0147238	0.00622326
Uba1	3.26951	0.0090669	0.000538662	0.00734542	14	5			Dync2h1	4.1663	0.0143381	1.54792e-05	0.000199938	2	0			Syt13	4.51946	0.0207986	3.09981e-06	3.70395e-05	32	0			Crppa	OK	0.000520994	3.27894	0.0151235	0.00622326
Arhgef6	3.26757	0.00900099	0.000542367	0.00739174	2	0			Shank2	4.16601	0.0143359	1.54989e-05	0.00020008	2	0			Hagh	4.51889	0.0207933	3.10824e-06	3.71191e-05	24	0			Dzip3	OK	0.000522222	3.27827	0.0151284	0.00623439
Ttyh3	3.26527	0.0090437	0.000546803	0.00744798	1	5			Dop1a	4.16262	0.014324	1.57306e-05	0.000202956	1	0			Neo1	4.51712	0.0207873	3.13433e-06	3.74095e-05	14	0			Apc	OK	0.000524288	3.27716	0.015125	0.00625552
Nf1	3.26466	0.00907683	0.000547969	0.00745964	3	0			Atxn2	4.16135	0.0143194	1.58184e-05	0.000203973	10	0			Nploc4	4.51484	0.0207711	3.16817e-06	3.7792e-05	15	0			Ksr2	OK	0.00052549	3.27651	0.0151164	0.0062663
Ptn	4.26842	0.0118541	9.84292e-06	0.000182026	13	18			Kcng3	4.15901	0.0142807	1.59818e-05	0.000205964	10	0			Klhl29	4.48968	0.0206598	3.56648e-06	4.22799e-05	2	1			Galnt3	OK	0.000526548	3.27594	0.0150316	0.00627537
Crebbp	3.26243	0.00907071	0.000552305	0.00751016	3	0			Ntrk2	16.3124	0.0565542	4.02961e-60	3.7454e-58	7	18			Fryl	4.51011	0.0207517	3.2397e-06	3.86015e-05	5	0			Crebl2	OK	0.000527257	3.27556	0.0150675	0.00627692
Scn8a	3.26018	0.0090655	0.000556698	0.00756562	11	0			Cd46	4.15138	0.014283	1.65236e-05	0.000212705	4	5			Ik	4.50855	0.0207369	3.2636e-06	3.88644e-05	4	1			Fscn1	OK	0.000527275	3.27555	0.0149969	0.00627692
Aspa	3.26002	0.00875329	0.000557029	0.00756583	4	5			Nsd3	4.14161	0.0142524	1.72441e-05	0.000221855	9	0			Smc2	4.50514	0.0207155	3.31652e-06	3.94722e-05	16	0			Nudcd1	OK	0.000529764	3.27422	0.0150947	0.006303
Tceal3	3.25572	0.00902647	0.000565517	0.0076768	8	5			Evi5	4.13765	0.0142354	1.75439e-05	0.000225584	3	1			Slc23a2	4.4982	0.0206987	3.42654e-06	4.07586e-05	20	0			Plekhh2	OK	0.000533453	3.27226	0.0150648	0.0063433
Gm26885	4.21124	0.0112339	1.26987e-05	0.00023216	13	18			Nsg2	4.13398	0.014222	1.78263e-05	0.000229087	4	5			Asxl3	4.49692	0.0206894	3.44719e-06	4.09811e-05	32	0			Psrc1	OK	0.000534242	3.27184	0.0142117	0.0063491
Cited2	3.25109	0.00894392	0.000574814	0.0077942	14	5			Cep85l	4.13186	0.0142144	1.79916e-05	0.000231081	23	0			Ptpro	4.49381	0.020677	3.49794e-06	4.1561e-05	19	0			Pik3r3	OK	0.000540074	3.26877	0.0150665	0.00641479
Ctbp1	3.25047	0.00898391	0.00057607	0.00780682	8	5			Nr2c2	4.13163	0.0142173	1.80101e-05	0.000231188	19	0			Sun1	4.49333	0.0206709	3.50595e-06	4.16327e-05	17	0			Cacul1	OK	0.000545825	3.26577	0.0150606	0.00647944
Gtf3a	3.24968	0.00882942	0.000577672	0.00782412	7	5			Fchsd2	4.12799	0.0141989	1.82973e-05	0.000234741	9	0			Svop	4.49053	0.0206648	3.55237e-06	4.21602e-05	5	0			Ric1	OK	0.000547273	3.26502	0.0150628	0.00649297
Umad1	3.24643	0.00901643	0.000584301	0.00790944	10	1			2900097C17Rik	4.12653	0.0141888	1.84136e-05	0.000236101	4	5			Trip12	4.49004	0.0206626	3.56057e-06	4.22336e-05	38	18			1700012D14Rik	OK	0.000549581	3.26383	0.0149813	0.00651668
Kcnc3	3.24559	0.00902126	0.000586034	0.00792844	12	5			Usp24	4.12578	0.0141958	1.84738e-05	0.000236739	9	0			Glrb	4.41505	0.020313	5.04935e-06	5.8477e-05	2	1			Pgap1	OK	0.000553504	3.26182	0.0149709	0.00655951
Pclo	3.24519	0.00902343	0.000586854	0.00793507	3	0			Pacsin1	4.1247	0.01419	1.85608e-05	0.00023772	1	0			Enox2	4.48897	0.0206403	3.57841e-06	4.23975e-05	5	0			Syt4	OK	0.000556916	3.26007	0.0150167	0.00659623
Fam222b	3.24414	0.00901316	0.000589028	0.00795999	11	0			Ndufs4	4.12364	0.0141871	1.86466e-05	0.000238685	9	0			Dnaja1	4.48724	0.0206484	3.60761e-06	4.27194e-05	3	5			Gm12705	OK	0.000557361	3.25985	0.0123333	0.00659779
Srm	3.24384	0.00892817	0.000589659	0.00796404	8	5			Tmem164	4.12334	0.0141717	1.86713e-05	0.000238867	3	1			Tbc1d22b	4.48399	0.0206103	3.66299e-06	4.33509e-05	1	0			Ankrd23	OK	0.000559175	3.25893	0.0142024	0.00661555
Elavl3	3.24188	0.00900642	0.000593728	0.00801449	12	5			Gm29683	4.12036	0.0138146	1.89142e-05	0.000241838	2	0			Grm2	4.481	0.0206148	3.71475e-06	4.39388e-05	22	0			Map7	OK	0.000559977	3.25852	0.0150334	0.00662131
Hif1an	3.23669	0.00890436	0.000604632	0.0081571	12	5			A630089N07Rik	4.11948	0.0141682	1.89863e-05	0.000242338	17	0			Ythdc1	4.47696	0.0206012	3.78565e-06	4.47523e-05	20	0			Rai14	OK	0.000565398	3.25578	0.0144834	0.00668166
Dvl1	3.23648	0.00897422	0.000605059	0.00815828	1	5			Epha6	15.6254	0.0541614	2.44372e-55	2.08421e-53	7	18			Tmem47	4.4757	0.020583	3.80799e-06	4.49911e-05	4	1			Zfand3	OK	0.000568349	3.25431	0.0150175	0.00671276
Drap1	3.23422	0.00894133	0.000609882	0.00821871	7	5			Gm45669	4.11937	-1.69948e-05	1.89958e-05	0.000242338	11	0			Rps5	4.47422	0.0205882	3.83455e-06	4.52795e-05	3	5			Smurf1	OK	0.000571377	3.2528	0.0149694	0.00674475
Slc26a10	3.23198	0.0089514	0.000614668	0.00827856	11	0			Gm31086	4.11937	-1.69948e-05	1.89958e-05	0.000242338	11	0			Cep170	4.47113	0.0205719	3.89041e-06	4.59134e-05	16	0			Ccny	OK	0.000574451	3.25127	0.0150013	0.00677724
Cope	3.22905	0.00895071	0.000621021	0.00835945	8	5			Otud5	4.11908	0.0141564	1.90195e-05	0.000242497	18	0			Zfp260	4.4709	0.0205667	3.89448e-06	4.59357e-05	31	0			Ralgps2	OK	0.000578014	3.24951	0.0149891	0.00681546
Mapt	3.22722	0.00897255	0.000625007	0.00840839	1	5			Kif17	4.11896	0.0141018	1.90296e-05	0.000242497	3	1			Shank3	4.47065	0.0205626	3.89905e-06	4.59639e-05	8	0			Sema4f	OK	0.000584161	3.2465	0.014902	0.00688408
Atp6v1a	3.22498	0.00896413	0.000629914	0.00846966	8	5			Eri3	4.10605	0.0141249	2.01243e-05	0.000256304	1	0			Rimklb	4.46781	0.0205275	3.95131e-06	4.65539e-05	8	0			Eps15	OK	0.000584545	3.24632	0.0149422	0.00688475
Smyd2	3.22428	0.00891065	0.000631452	0.0084856	12	5			Sptlc1	4.10569	0.0140992	2.01557e-05	0.00025656	6	0			Wdfy2	4.46723	0.0205445	3.96199e-06	4.66536e-05	35	18			Zfp423	OK	0.000586204	3.24551	0.0148556	0.00690044
Plekhg5	3.22391	0.00896365	0.000632267	0.00849181	12	5			Kidins220	4.10243	0.014116	2.04415e-05	0.000260053	13	0			Cd2ap	4.46656	0.0205512	3.97433e-06	4.67728e-05	17	0			A330015K06Rik	OK	0.000594153	3.24167	0.0149507	0.0069901
Gca	4.1704	0.0113952	1.52035e-05	0.00027437	13	18			Prkce	15.4194	0.0534502	6.05894e-54	5.03556e-52	7	18			Fbxo32	4.4643	0.020495	4.01649e-06	4.72426e-05	13	18			Pcca	OK	0.000596897	3.24036	0.0149497	0.00701846
Znrd2	3.22267	0.00888387	0.000635	0.00851899	4	5			Gm36975	4.10012	0.0141069	2.0647e-05	0.000262374	3	1			Nup98	4.46145	0.020527	4.07037e-06	4.78495e-05	16	0			2210408I21Rik	OK	0.000603991	3.23699	0.0149312	0.0070979
Pip5k1bos	3.22161	0.00889637	0.000637373	0.00854606	5	0			Tmem132d	4.0994	0.014052	2.07108e-05	0.000263038	2	0			Sipa1l2	4.4613	0.0205258	4.07322e-06	4.78563e-05	8	0			Kctd4	OK	0.000605872	3.2361	0.0149202	0.00711604
Cyfip1	3.22027	0.00894845	0.000640355	0.00858125	11	0			Gm14858	4.09618	0.0140803	2.10014e-05	0.000266579	15	0			Tenm3	4.45958	0.0205152	4.10597e-06	4.82143e-05	27	0			Dimt1	OK	0.000607089	3.23553	0.0148643	0.00712324
Fis1	3.21892	0.00891768	0.000643372	0.00861688	4	5			Wdr37	4.09249	0.0140806	2.1338e-05	0.000270701	2	0			Rps4x	4.45557	0.0205011	4.18355e-06	4.90978e-05	3	5			Gspt1	OK	0.000607162	3.23549	0.0149131	0.00712324
H1fx	3.21866	0.00884713	0.000643956	0.00861991	7	5			Gpr45	4.09006	0.0140682	2.15628e-05	0.000273401	6	0			Lzts1	4.45171	0.0204721	4.25952e-06	4.99616e-05	1	0			Npepps	OK	0.000612557	3.23297	0.0149121	0.00718254
Gm44151	3.2164	0.00891697	0.000649047	0.00868304	11	0			Phactr3	4.08569	0.0140491	2.19731e-05	0.000278448	2	0			Etnk1	4.45106	0.0204811	4.27232e-06	5.00838e-05	14	0			Prxl2a	OK	0.00061311	3.23271	0.014844	0.00718502
Dhps	3.21625	0.00889865	0.000649395	0.00868304	1	5			Mpc2	4.08237	0.0140381	2.2289e-05	0.000282294	10	0			Angel2	4.45047	0.0204742	4.28407e-06	5.01936e-05	12	18			Col19a1	OK	0.000622478	3.22838	0.0146878	0.00728781
Pdlim5	3.21577	0.00891166	0.000650476	0.00869266	5	0			Col4a3bp	4.07973	0.0140349	2.25436e-05	0.000285361	12	0			Prr7	4.44528	0.0204506	4.3889e-06	5.13933e-05	4	1			Mtmr7	OK	0.000622573	3.22833	0.0148751	0.00728781
Pias2	3.21339	0.00893133	0.000655887	0.0087601	3	0			Sdk1	15.3508	0.0531645	1.74927e-53	1.44328e-51	7	18			Pim2	4.44471	0.0204365	4.40053e-06	5.15009e-05	17	0			Zfp770	OK	0.000625285	3.22709	0.0147185	0.00731345
Slc6a6	3.21128	0.00891471	0.000660735	0.00881995	12	5			Ccdc71l	4.07676	0.01393	2.28338e-05	0.000288713	4	5			Sil1	4.44315	0.0204401	4.43249e-06	5.18461e-05	28	0			Pcdh15	OK	0.000625459	3.22701	0.0148688	0.00731345
Dlx1as	3.2077	0.0088277	0.000669014	0.0089255	3	0			B4galt1	4.0758	0.0140127	2.29287e-05	0.000289751	21	0			Smyd3	4.44266	0.0204417	4.44266e-06	5.19363e-05	15	0			Rap1gds1	OK	0.000627746	3.22596	0.0148798	0.00733613
Camta2	3.20594	0.0088978	0.000673101	0.00897505	1	5			Tbc1d4	4.07503	0.0138954	2.30046e-05	0.00029055	6	0			1110008P14Rik	4.43725	0.0204067	4.5557e-06	5.32282e-05	3	5			Ewsr1	OK	0.000628702	3.22553	0.0148742	0.00734323
B130024G19Rik	3.20326	0.00829808	0.000679406	0.0090541	2	0			Slc25a12	4.07171	0.014008	2.33349e-05	0.000294558	6	0			Herc4	4.43463	0.0203997	4.61158e-06	5.38512e-05	21	0			Epb41l4b	OK	0.000633279	3.22345	0.0148366	0.00739258
Taf8	3.20231	0.00883463	0.000681658	0.00907908	12	5			Platr13	4.07138	-1.84467e-05	2.33682e-05	0.000294815	11	0			Rps7	4.43441	0.0204032	4.6162e-06	5.38753e-05	3	5			Rimklb	OK	0.000635218	3.22258	0.0148309	0.00741111
Fahd2a	3.20141	0.00879253	0.000683779	0.00910229	4	5			Tacc2	4.07081	0.0139853	2.34247e-05	0.000295364	1	0			Lrfn2	4.43212	0.0203907	4.66565e-06	5.44222e-05	37	0			Dnajc13	OK	0.000636051	3.2222	0.0148569	0.00741672
Cenpv	3.20109	0.00889205	0.000684544	0.00910743	1	5			Eef1a1	4.06674	0.0139864	2.38378e-05	0.000300407	4	5			Zfp532	4.42932	0.0203777	4.72662e-06	5.51029e-05	20	0			Cirbp	OK	0.000638906	3.22092	0.0145168	0.00744589
Scn3a	3.20031	0.00889645	0.000686401	0.00912709	5	0			Rad17	4.0657	0.0139753	2.39444e-05	0.000301583	9	0			Ankrd12	4.4285	0.0203758	4.74458e-06	5.52817e-05	5	0			Hdac8	OK	0.000641924	3.21957	0.0148508	0.00747519
Pgam5	3.19991	0.00886709	0.000687348	0.00913463	1	5			Mcm7	4.06432	0.0134541	2.40865e-05	0.000303205	3	1			Vstm2a	4.4278	0.0203717	4.76001e-06	5.54308e-05	18	0			Ppp2r2c	OK	0.00064213	3.21947	0.0148371	0.00747519
Kcnk2	3.19946	0.00888258	0.000688417	0.00914378	1	5			Atg10	4.05783	0.0139575	2.47659e-05	0.000311432	3	1			Stk10	4.42723	0.0203404	4.77245e-06	5.5545e-05	16	0			Irs2	OK	0.000643392	3.21891	0.0147946	0.00748574
Sdhb	3.19483	0.00886667	0.000699573	0.00928206	7	5			Ripor2	4.05781	0.0139557	2.47674e-05	0.000311432	1	0			Huwe1	4.42711	0.0203693	4.77519e-06	5.55462e-05	23	0			Cog5	OK	0.000645918	3.21779	0.0148437	0.00751098
Cspg5	3.19482	0.00886532	0.000699601	0.00928206	1	5			Spag6l	4.05251	0.0139231	2.53354e-05	0.000318398	8	0			Pank1	4.42634	0.0203546	4.79227e-06	5.57141e-05	37	0			Sox2ot	OK	0.000649139	3.21636	0.0147263	0.00754427
Cdk11b	3.19416	0.00886601	0.000701185	0.00929795	1	5			Gm17167	4.05127	0.0127585	2.54697e-05	0.00031991	13	0			Myef2	4.42444	0.0203561	4.83453e-06	5.61745e-05	25	0			Cdh10	OK	0.000650554	3.21574	0.0148177	0.0075562
2900052N01Rik	4.11071	0.0111256	1.97225e-05	0.000347872	13	18			Faim	4.04995	0.0138948	2.56138e-05	0.000321542	10	0			Arid1a	4.42411	0.0203512	4.84208e-06	5.62005e-05	15	0			Gm42567	OK	0.000650883	3.21559	0.0136932	0.0075562
Prdm11	3.19254	0.0088521	0.000705145	0.00934016	11	0			Rab3c	4.04916	0.0139197	2.57007e-05	0.000322455	10	0			Bptf	4.42411	0.0203552	4.84211e-06	5.62005e-05	8	0			2025-09-04	OK	0.000654766	3.21388	0.0142521	0.00759708
Insm2	4.10173	0.00980458	2.05034e-05	0.000360322	13	18			Rsrc2	4.04889	0.0139285	2.57305e-05	0.000322651	1	0			1110019D14Rik	4.36543	0.0200193	6.34357e-06	7.25481e-05	2	1			Far1	OK	0.000655622	3.21351	0.0148225	0.00760283
Slc16a11	3.19042	0.00883669	0.000710321	0.00939733	12	5			Tnpo1	4.04869	0.0139294	2.57522e-05	0.000322746	14	0			Cecr2	4.41908	0.0203295	4.95608e-06	5.746e-05	5	0			Trim33	OK	0.000659124	3.21198	0.0148144	0.00763924
Gm12925	4.07294	0.0111049	2.32117e-05	0.000405252	13	18			Srbd1	4.04853	0.0139236	2.57703e-05	0.000322796	3	1			Ptma	4.41644	0.0203186	5.01707e-06	5.8135e-05	3	5			Abcc5	OK	0.000661283	3.21104	0.0148085	0.00766004
2900097C17Rik	3.19005	0.00885729	0.000711231	0.00940006	8	5			4930547E14Rik	4.04359	0.0138983	2.63193e-05	0.00032949	11	0			Acvr1	4.29726	0.0197639	8.64598e-06	9.6881e-05	2	1			Cacng3	OK	0.00066877	3.2078	0.0147859	0.00774251
Cd53	3.97016	0.00994198	3.59129e-05	0.000614069	13	18			Ralgps1	4.04329	0.0139078	2.63533e-05	0.000329735	17	0			Pcnx	4.4141	0.0203085	5.07164e-06	5.87028e-05	21	0			Fnip1	OK	0.000670002	3.20727	0.0147936	0.00775252
Lmo1	3.18934	0.00880867	0.000712998	0.00941306	1	5			Slc17a5	4.03961	0.0138793	2.677e-05	0.000334765	21	0			Lhfp	4.41315	0.0201355	5.09383e-06	5.89273e-05	16	0			Ankrd6	OK	0.000672228	3.20632	0.014781	0.00777262
A230057D06Rik	3.1882	0.00886098	0.000715812	0.00944502	2	0			Rbms3	4.03906	0.0138765	2.6833e-05	0.00033526	16	0			Nek10	4.40398	0.0202475	5.31419e-06	6.14428e-05	5	0			Pak7	OK	0.000672478	3.20621	0.0147904	0.00777262
Tnfrsf21	3.18797	0.00884955	0.000716382	0.00944736	5	0			Togaram1	4.03888	0.0138921	2.68531e-05	0.00033526	12	0			Ntm	4.40341	0.0202057	5.32805e-06	6.15692e-05	15	0			Vldlr	OK	0.000679255	3.20332	0.0147484	0.00784665
Otud5	3.18712	0.00884646	0.000718494	0.00947002	1	5			Mbtps2	4.03888	0.0138859	2.68538e-05	0.00033526	12	0			Rps16	4.39953	0.0202404	5.42434e-06	6.26475e-05	3	5			Otud4	OK	0.00068818	3.19956	0.0147469	0.00794538
Socs5	3.18654	0.0088328	0.000719932	0.00948377	3	0			Bcl11a	4.03446	0.0138798	2.73644e-05	0.000341448	9	0			Gars	4.39846	0.020227	5.45105e-06	6.29215e-05	4	1			Prpf39	OK	0.000688604	3.19939	0.0147535	0.00794592
Pde3a	3.87332	0.00973812	5.36814e-05	0.000898716	13	18			Hs3st5	4.03266	0.013616	2.75743e-05	0.000343879	6	0			Map3k5	4.39791	0.0202283	5.46492e-06	6.30471e-05	18	0			Fbxw2	OK	0.000691059	3.19836	0.0147307	0.00796988
Acd	3.18332	0.00869609	0.000727973	0.0095792	1	5			Pard3b	4.03188	0.0138675	2.76664e-05	0.000344838	16	0			Syt17	4.39664	0.0202261	5.49687e-06	6.33809e-05	11	0			Fip1l1	OK	0.000692821	3.19763	0.0147445	0.00798583
Rnf220	3.18146	0.00881166	0.000732682	0.00963589	8	5			Mosmo	4.0287	0.0138577	2.80436e-05	0.000349348	1	0			Akap7	4.39059	0.0201911	5.65217e-06	6.5136e-05	5	0			Plb1	OK	0.000695425	3.19654	0.0134936	0.00801146
Dlc1	3.85819	0.00925975	5.71147e-05	0.000952876	13	18			Unc13c	4.02745	0.0138165	2.81927e-05	0.000351014	17	0			Arhgap21	4.38494	0.0201726	5.80079e-06	6.68122e-05	18	0			Plekha2	OK	0.000709225	3.19087	0.0146951	0.00816598
Tm7sf2	3.18042	0.00860894	0.000735304	0.00965981	12	5			Nfasc	4.02234	0.0138352	2.88115e-05	0.000358522	16	0			Plekha2	4.38299	0.020159	5.85316e-06	6.73785e-05	6	18			Soga3	OK	0.000711709	3.18986	0.0147058	0.0081899
1700087M22Rik	3.17736	0.00867627	0.00074311	0.00975673	11	0			Trib2	4.01908	0.0137683	2.92131e-05	0.000363321	16	0			Rras2	4.38089	0.0201536	5.90975e-06	6.79928e-05	36	0			P2ry14	OK	0.000712081	3.18971	0.0147033	0.0081899
Abhd8	3.17707	0.00880071	0.000743862	0.00975673	14	5			Nyap2	4.01809	0.0138	2.93359e-05	0.000364649	2	0			Gm48684	4.76779	0.0194083	9.3129e-07	1.19407e-05	2	1			Tigd5	OK	0.000714918	3.18856	0.0124769	0.00821805
Hdac9	3.17705	0.00883195	0.000743899	0.00975673	3	0			Ntsr2	4.01779	0.0136214	2.93731e-05	0.000364912	21	0			Tcaf1	4.3782	0.020141	5.98321e-06	6.87628e-05	35	18			Osbpl3	OK	0.000716247	3.18802	0.0146674	0.00822883
Dohh	3.17632	0.00872607	0.000745773	0.0097708	7	5			Capzb	4.01756	0.0138119	2.94022e-05	0.000365074	4	5			Pcbp1	4.37564	0.0201182	6.05374e-06	6.95355e-05	7	18			Emsy	OK	0.000717493	3.18752	0.014698	0.00823653
Cep112	3.17632	0.00882886	0.000745785	0.0097708	3	0			AA386476	4.01625	0.0137198	2.95663e-05	0.000366912	4	5			Ablim2	4.36977	0.0201015	6.2189e-06	7.13936e-05	10	0			Id2	OK	0.000717699	3.18744	0.0144829	0.00823653
Dusp5	3.83717	0.00734341	6.22298e-05	0.00103248	13	18			Gng2	4.01458	0.0138111	2.97758e-05	0.00036931	9	0			Nme7	4.36961	0.0201	6.22341e-06	7.14065e-05	37	0			Epm2a	OK	0.000719082	3.18688	0.0146734	0.0082479
Vstm2l	3.71025	0.0102058	0.000103526	0.00165703	13	18			Thumpd1	4.0127	0.0136682	3.00139e-05	0.000372061	3	1			Zfas1	4.36903	0.020083	6.24009e-06	7.15589e-05	12	18			Cat	OK	0.000721126	3.18606	0.0144151	0.00826684
Raly	3.17092	0.00863032	0.000759782	0.00993794	4	5			Bmpr2	4.01168	0.0138014	3.01439e-05	0.000373469	19	0			Wdr37	4.3689	0.0200963	6.24377e-06	7.15621e-05	27	0			Rnf130	OK	0.000726916	3.18374	0.0146795	0.00832869
Ppp1r14b	3.17039	0.00860558	0.000761166	0.00995062	7	5			Ptprz1	15.1031	0.0523481	7.72491e-52	6.17234e-50	7	18			Pgap2	4.36819	0.0200842	6.26389e-06	7.17219e-05	12	18			Naaa	OK	0.000729755	3.18262	0.0135917	0.00835667
Elovl7	3.62993	0.00935199	0.000141751	0.00221288	13	18			Zfp277	4.00677	0.0137786	3.07776e-05	0.000380906	16	0			Chga	4.36817	0.0200873	6.26451e-06	7.17219e-05	20	0			Lrrc69	OK	0.000733852	3.18099	0.0139521	0.00839608
Slc25a27	3.16863	0.00879999	0.000765796	0.00999453	12	5			Rab6a	4.00595	0.0137797	3.08842e-05	0.000382017	4	5			Siah3	4.36736	0.0199017	6.28783e-06	7.19497e-05	1	0			Ttc13	OK	0.000733995	3.18094	0.01463	0.00839608
Gm36823	3.16852	-3.37207e-05	0.000766079	0.00999453	2	0			Efr3a	4.00572	0.0137766	3.09143e-05	0.000382182	11	0			Map7	4.17295	0.0191844	1.5034e-05	0.000162747	2	1			Rab8b	OK	0.000735434	3.18037	0.0146414	0.00840798
Tapbpl	3.60453	0.00950573	0.000156361	0.00241741	13	18			Tns3	4.00528	0.0137226	3.09722e-05	0.000382691	2	0			Tent5a	4.36125	0.0178125	6.46596e-06	7.39077e-05	6	18			Armc1	OK	0.000742466	3.17761	0.014613	0.00848377
Dcdc2a	3.16806	0.00863371	0.000767287	0.0100034	3	0			Gstp1	4.00462	0.0123094	3.10583e-05	0.000383546	3	1			Clip1	4.36084	0.0200595	6.47835e-06	7.40092e-05	24	0			Ankrd11	OK	0.000746877	3.17589	0.0146492	0.00852954
Bcan	3.5997	0.00975098	0.00015929	0.00245953	13	18			Aff1	4.00213	0.0137525	3.13874e-05	0.0003874	1	0			Ints6	4.36017	0.0200573	6.4982e-06	7.41957e-05	30	0			Opa1	OK	0.00074776	3.17555	0.014638	0.008535
Slc30a3	3.16734	0.00878924	0.000769205	0.0100176	1	5			Aldoa	3.99902	0.0137345	3.1802e-05	0.000392305	4	5			Ctxn1	4.35865	0.02005	6.5435e-06	7.46725e-05	3	5			Nsmf	OK	0.000748844	3.17513	0.0145936	0.00854274
Snap25	3.16251	0.00879232	0.000782078	0.0101797	8	5			Gabrb1	15.0309	0.0520975	2.30399e-51	1.8281e-49	7	18			Atxn2	4.35696	0.0200419	6.59395e-06	7.52075e-05	15	0			Zzz3	OK	0.000751715	3.17402	0.014635	0.00857085
Mrps34	3.15926	0.00873363	0.00079086	0.0102885	8	5			Cacna1s	3.99697	0.0122421	3.20797e-05	0.000395302	10	0			Dnmt3a	4.35424	0.0200297	6.67634e-06	7.61059e-05	10	0			Gm17660	OK	0.000761302	3.17034	0.0130779	0.00867546
Purb	3.15511	0.00875759	0.000802177	0.01043	8	5			Arhgap18	3.99352	0.013536	3.25501e-05	0.000400883	2	0			Sh3bgrl3	4.35335	0.0200239	6.70362e-06	7.63755e-05	3	5			Rad23b	OK	0.000768143	3.16774	0.0145981	0.00874644
Wrn	3.15461	0.00875366	0.000803569	0.0104425	3	0			Cdc40	3.99309	0.0137345	3.26093e-05	0.000401394	16	0			Ppip5k2	4.35204	0.0200119	6.7439e-06	7.6793e-05	10	0			Arcn1	OK	0.000768361	3.16766	0.0145801	0.00874644
[truncated: 19,209 more rows]
