# Supplementary material for: Diversification of dentate gyrus granule cell subtypes is regulated by Nrg1 nuclear back-signaling
Source: Life Sci Alliance. 2025 Apr 25;8(7):e202403169. doi: 10.26508/lsa.202403169 (PMC12032840; doi:10.26508/lsa.202403169)
Supplement: Supplementary file 4 [file LSA-2024-03169_TableS4.xlsx]

## Sheet: Sheet1
CHEA & ENCODE Enrichment for SGC-trajectory genes (cluster 18)
Term	P-value	Adjusted P-value	Odds Ratio	Genes
SUZ12 CHEA	7.69e-09	5.07e-07	5.9179	ANKRD33B;DOCK3;BDNF;PCDH7;IQSEC3;KCTD1;UNC5D;SORCS3;ADCY8;RASGRP1;HS6ST2;NPAS2;FRAS1;FLRT2;GRM8;PENK;NPTXR;TOX;NPTX2;RGS6;CHGB
SMAD4 CHEA	5.68e-05	0.00187601	5.94322	DOCK3;FRAS1;NRXN3;NRG1;UNC5D;SYNPO;SORCS3;LRRC4C;HS6ST2
REST CHEA	8.7e-05	0.00191429	4.07646	ANKRD33B;BDNF;IQSEC3;NRXN3;SORCS1;UNC5D;SORCS3;NPTXR;SGK1;LRRC4C;NPTX2;CHGB;TMPO
TRIM28 CHEA	0.000416	0.00686024	8.75166	FRMD6;FLRT2;ITGAV;NPTX2;KCNK1
CHEA & ENCODE Enrichment for non-SGC-trajectory genes (cluster 5)
Term	P-value	Adjusted P-value	Odds Ratio	Genes
TCF3 ENCODE	1.92134e-07	1.9982e-05	3.15381	LIPT2;HSP90AB1;COX4I1;UBE2D3;ZBTB1;HNRNPU;ATP2A2;NOL3;ACTB;ZFP36L1;PURB;NPEPPS;RNF139;NAMPT;PCBP2;RAB6A;ARGLU1;SPTAN1;HNRNPA0;ACTR2;HSP90AA1;PPP1R14B;KLF13;EEF1A1;CCDC88A;KLF7;TUBB2A;PRKAR1A;GNB1;SRSF2;CALM1
KLF4 CHEA	2.03716e-06	0.000105932	2.74852	EIF4A1;RTN1;HSP90AB1;NVL;HEXB;UBE2D3;HDLBP;HNRNPU;TNFAIP1;NDRG2;ACTB;GABARAP;ZFP36L1;CST3;MRPL1;UBB;DPYSL2;NEFL;APOE;KDSR;SF3B1;PPP1R14B;IGFBP5;THOC1;YWHAZ;EEF1A1;TUBB2B;TUBB2A;HNRNPA2B1;KLF9;MAPT;C2CD2L
CREB1 CHEA	1.17915e-05	0.000408772	2.29241	EIF4A1;SNAP25;GSK3B;HSP90AB1;KMT2A;N4BP2L2;RLF;ACTB;PURB;DBP;UBB;DNAJB6;FTH1;PCBP2;CDC37L1;UQCRFS1;PAIP2;RAB6A;CMTR1;HSPA8;TMEM30A;THOC1;PRRC2C;YWHAZ;NFKB2;EEF1A1;TTLL5;TUBB2A;MAP1A;HNRNPA2B1;KLF9;OGDH;TAX1BP1;SRSF2;ULK2;MYH9;BDP1;CALM2;ATP6V0C
CEBPD ENCODE	0.000101035	0.00262691	2.58627	EIF4A1;KMT2A;HDLBP;HNRNPU;ATP2A2;DBI;ACTB;GLG1;MIB1;EEF1A1;SYNCRIP;TMX4;TUBB2A;MRPL1;UBB;FTH1;PCBP2;HNRNPA2B1;OGDH;TAX1BP1;SRSF2;CALM1;CALM2
SOX2 CHEA	0.000223032	0.00463907	2.44	MCTS1;PRMT8;JAG1;HSP90AB1;GAD1;UBE2D3;HNRNPU;ATP2A2;SULF1;ATP1B1;ZFP36L1;TUBB2B;UBB;DNAJB6;NME7;CAMK2N1;CHORDC1;PDPN;HNRNPA2B1;KLF9;GNAS;NEFL;B4GALT6
SPI1 CHEA	0.000301286	0.0052223	2.18729	EIF4A1;GSK3B;RBM25;YWHAB;ZBTB1;GABARAP;RTN4;PURB;PCMT1;SYNCRIP;DBP;DNAJB6;RAB6A;SPTAN1;SF3B1;CMTR1;CD53;ACTR2;YWHAZ;MIB1;KLF7;SEC23IP;NME7;SYT11;KLF9;TAX1BP1;ALDOA;ARF6
ZMIZ1 ENCODE	0.000407039	0.00604744	2.24614	EIF4A1;HSP90AB1;KMT2A;FECH;USP33;COX4I1;ZBTB1;HNRNPU;ATP2A2;ACTB;ZFP36L1;SYNCRIP;CDC37L1;PAIP2;SPTAN1;SF3B1;HSP90AA1;KLF13;EEF1A1;KLF7;PRPF39;CALM1;ALDOA;CALM2;ATP6V0C
ATF2 ENCODE	0.000567602	0.00737883	1.69387	YWHAE;EIF4A1;GSK3B;RBM25;HSP90AB1;NVL;COX4I1;UBE2D3;MRFAP1;HDLBP;HNRNPU;TNFAIP1;SYNCRIP;MRPL1;DBP;TMSB4X;SPATA24;PSD;MMGT1;THOC1;YWHAZ;EEF1A1;TUBB2A;PRKAR1A;SRSF2;RPL29;BDP1;KMT2D;ZBTB1;GABARAP;GLG1;PURB;RNF139;UBB;TTC21B;PCBP2;CDC37L1;APOE;KDSR;PAIP2;RAB6A;SF3B1;HNRNPA0;HSPA8;PRRC2C;NFKB2;KLF7;TTLL5;HNRNPK;SYT11;SERBP1;HNRNPA2B1;KLF9;OGDH;OCIAD1;CALM1;CALM2
RUNX1 CHEA	0.000797956	0.00922083	1.97169	CYFIP2;RAPH1;ADD3;GLG1;RTN4;NRGN;PURB;PCM1;RNF139;DNAJB6;FTH1;GNG7;POLR2E;PTGDS;PGM1;HNRNPA0;HSPA8;KLF13;THOC1;ATP1B1;SEC23IP;TMX4;TUBB2A;PRKAR1A;STK25;TAX1BP1;S100A6;GNAS;OCIAD1;CALM1;ALDOA
CHD1 ENCODE	0.00102802	0.0106914	2.35821	HSPA8;HSP90AA1;ATP8A1;ANKRD12;ZBTB1;HNRNPU;ATP2A2;SMC1A;CCDC88A;DBP;EWSR1;TMSB4X;NAMPT;GNB1;SRSF2;MYH9;CALM1;ATP6V0C;SF3B1
TRIM28 CHEA	0.0018119	0.0171307	3.47157	GSK3B;PINK1;JAG1;MYO5A;SPOCK1;KCTD12;MAPT;ADCY1;TSN
TAF1 ENCODE	0.00212872	0.0184489	1.56111	YWHAE;EIF4A1;GSK3B;RBM25;HSP90AB1;ATP8A1;COX4I1;MRFAP1;HDLBP;HNRNPU;ATP2A2;DBI;ACTB;SYNCRIP;PCM1;MRPL1;FTH1;CHORDC1;NAMPT;SPTAN1;MAP2K4;ACTR2;HSP90AA1;THOC1;SMC1A;YWHAZ;EEF1A1;NCOR1;EWSR1;TAX1BP1;SRSF2;MYH9;RPL29;CD46;ATP6V0C;ARF6;PSMD12;ZBTB1;DDX20;RLF;GLG1;RTN4;MTDH;PURB;BAG4;UBB;PCBP2;CDC37L1;ARGLU1;SF3B1;HNRNPA0;HSPA8;TMEM30A;PRRC2C;MIB1;HNRNPK;SERBP1;HNRNPA2B1;GNB1;OCIAD1;CALM1;CALM2
ERG CHEA	0.00287151	0.0229721	3.94316	PURB;LARS2;RBM25;DNAJB6;NAMPT;OGDH;MIB1
USF1 ENCODE	0.00349371	0.0245086	1.77648	EIF4A1;USP14;PTPRS;YWHAB;UBE2D3;ANKRD12;NATD1;ZBTB1;HDLBP;DBI;RLF;GABARAP;MTDH;PCM1;DBP;RFK;SF3B1;TMEM30A;PRRC2C;MYO9A;TSN;PRPF39;SEC23IP;PRKAR1A;STK25;OGDH;S100A6;SRSF2;FBXL5;CD46;ATP6V0C
YY1 ENCODE	0.00353489	0.0245086	1.56946	CCDC71L;YWHAE;EIF4A1;SNAP25;GSK3B;RBM25;MRFAP1;HDLBP;HNRNPU;CHD4;N4BP2L2;SYNCRIP;PCM1;MRPL1;FTH1;SPATA24;UQCRFS1;MAP2K4;ACTR2;HSP90AA1;EEF1A1;LARS2;NCOR1;PRKAR1A;EWSR1;SRSF2;BDP1;ATP6V0C;KMT2D;KMT2A;FECH;DDX20;RLF;GLG1;MTDH;BAG4;RNF139;TTC21B;CDC37L1;RAB6A;ARGLU1;SF3B1;HSPA8;PPP1R14B;PRRC2C;SEC23IP;HNRNPK;SERBP1;HNRNPA2B1;GNB1;OCIAD1;FBXL5
UBTF ENCODE	0.004461	0.026407	1.70151	CCDC71L;GSK3B;NFIX;YWHAB;COX4I1;PON2;UBE2D3;ZBTB1;HNRNPU;ATP2A2;CHD4;GLG1;RTN4;PURB;NPEPPS;PCM1;CAPZB;PCBP2;RAB6A;EPS15;MAP2K4;KLF13;CBFA2T2;MIB1;CCDC88A;PINK1;HNRNPK;RTN4RL1;GNB1;SRSF2;TACC1;ALDOA;C2CD2L;ARF6
PPARG CHEA	0.00466416	0.026407	2.25364	YWHAB;PON2;HNRNPU;DBI;TSPAN12;ACTB;MTDH;KLF7;BAG4;MRPL1;UBB;TAX1BP1;ULK2;MYH9;PAIP2
RELA ENCODE	0.00472727	0.026407	2.32377	GSK3B;HSP90AB1;ZBTB1;THOC1;DBI;ACTB;ZFP36L1;NFKB2;EEF1A1;MRPL1;TMSB4X;MYH9;CALM2;SF3B1
EGR1 ENCODE	0.00482435	0.026407	2.24477	KMT2D;HSPA8;RBM25;KLF13;DDX20;TNFAIP1;CBL;MYO9A;RLF;PCM1;TUBB2A;RNF139;SPATA24;PCBP2;HNRNPA2B1
NANOG CHEA	0.00524161	0.0272564	2.16108	MCTS1;PRMT8;HSP90AA1;SPARC;HEXB;MYO5A;ZFP36L1;CST3;SYNCRIP;TUBB2B;UBB;DDAH1;PDPN;KLF9;NEFL;MYH9
E2F1 CHEA	0.00915851	0.0453564	1.86945	USP14;HSP90AA1;RTN1;ZBTB1;SLC1A2;CHD4;CBFA2T2;SMC1A;GLG1;ZFP36L1;TMX4;HNRNPK;TTC21B;SERBP1;HNRNPA2B1;KLF9;SRSF2;MYH9;ALDOA;CALM2
