# Supplementary material for: Diversification of dentate gyrus granule cell subtypes is regulated by Nrg1 nuclear back-signaling
Source: Life Sci Alliance. 2025 Apr 25;8(7):e202403169. doi: 10.26508/lsa.202403169 (PMC12032840; doi:10.26508/lsa.202403169)
Supplement: Supplementary file 5 [file LSA-2024-03169_TableS5.xlsx]

## Sheet: Sheet1
Term	Overlap	P-value	Adjusted P-value	Odds Ratio	Genes
CNS Sensitization	3/8	1.42E-06	0	209.84	GRP;BDNF;NRG1
Memory dysfunction	3/17	1.69E-05	0	74.91	GRP;BDNF;COMT
Shared paranoid disorder	3/21	3.28E-05	0	58.25	BDNF;NRG1;COMT
Bipolar I disorder	5/67	1.72E-06	0	29.15	BDNF;NRXN3;NRG1;COMT;NPAS2
Chronic Schizophrenia	4/49	1.40E-05	0	31.58	BDNF;NRG1;COMT;CHGB
Fibromyalgia	4/50	1.52E-05	0	30.89	BDNF;NRXN3;COMT;SCG2
Opiate addiction	4/50	1.52E-05	0	30.89	GRM8;PENK;NRXN3;COMT
Neuroticism	4/53	1.92E-05	0	29	BDNF;PENK;NRG1;COMT
Marijuana Abuse	4/62	3.58E-05	0	24.49	BDNF;PENK;NRG1;COMT
Bronchopulmonary Dysplasia	6/188	2.09E-05	0	12.06	CXCL12;GPNMB;BDNF;NRG1;PPARG;COMT
Parkinsonian Disorders	6/214	4.33E-05	0	10.54	BDNF;LRRK2;PENK;COMT;SGK1;CIT
Pain	9/485	1.33E-05	0	7.22	CXCL12;GRP;BDNF;KCNIP3;GRM8;PENK;NRG1;COMT;SCG2
Major Depressive Disorder	9/513	2.07E-05	0	6.81	VGF;BDNF;TESC;GRM8;NRG1;COMT;SGK1;NPAS2;CIT
Unipolar Depression	9/517	2.20E-05	0	6.75	VGF;BDNF;TESC;GRM8;NRG1;COMT;SGK1;NPAS2;CIT
Amyotrophic Lateral Sclerosis	10/660	2.43E-05	0	5.94	VGF;GPNMB;BDNF;LRRK2;PTPRN;NRG1;PPARG;SGK1;SCG2;CHGB
Autistic Disorder	10/677	3.02E-05	0	5.78	BDNF;TESC;GRM8;NRXN3;ITGAV;NRG1;SORCS1;COMT;NPTX2;NPAS2
Alzheimer's Disease	18/1982	1.24E-05	0	3.92	BDNF;LRRK2;KCNIP3;FHL2;NRG1;SORCS1;ARR3;COMT;SORCS3;FRMD6;PLPP4;CXCL12;GPNMB;PENK;ITGAV;PPARG;NPTXR;CHGB
