# Supplementary material for: Diversification of dentate gyrus granule cell subtypes is regulated by Nrg1 nuclear back-signaling
Source: Life Sci Alliance. 2025 Apr 25;8(7):e202403169. doi: 10.26508/lsa.202403169 (PMC12032840; doi:10.26508/lsa.202403169)
Supplement: Supplementary file 6 [file LSA-2024-03169_TableS6.xlsx]

## Sheet: Sheet1
Observed	Background	Percent Observed	Percent Background	Fold Enrichment	pvalue	Motif Name	p.adjust	Cluster
4	536	33.3333	1.34	24.8756	1.44912e-05	CENPB	0.0108104	5
11	399	18.9655	0.9975	19.013	1.26884e-11	E2F3	9.46551e-09	8
5	406	12.1951	1.015	12.0149	5.83113e-05	E2F3	0.0145001	6
8	521	13.7931	1.3025	10.5897	8.49971e-07	CENPB	0.00010568	8
1341	868	12.1566	2.17	5.60214	0	ZBTB33	0	0
1902	1265	17.2345	3.1625	5.44965	0	HINFP	0	4
10	1823	24.3902	4.5575	5.35167	1.15644e-05	TCFL5	0.00609931	6
2074	1415	18.8016	3.5375	5.31493	0	HINFP	0	0
1232	869	11.1635	2.1725	5.13853	0	ZBTB33	0	4
685	1386	16.7196	3.465	4.82527	0	ZBTB33	0	2
4903	3812	44.4475	9.53	4.66395	0	NRF1	0	0
1105	705	8.17671	1.7625	4.63927	0	ZBTB33	0	7
1538	982	11.3808	2.455	4.63576	0	HINFP	0	7
4602	3645	41.7188	9.1125	4.57819	0	ZBTB14	0	0
4462	3602	40.4313	9.005	4.48987	0	NRF1	0	4
4190	3465	37.9667	8.6625	4.38287	0	ZBTB14	0	4
2146	1778	19.4455	4.445	4.37468	0	YY2	0	4
2959	2475	26.8244	6.1875	4.33526	0	TCFL5	0	0
10	1631	17.2414	4.0775	4.22842	0.000107971	FOSL1::JUND(var.2)	0.00619588	8
2256	1940	20.4515	4.85	4.21679	0	YY2	0	0
2705	2344	24.5107	5.86	4.18271	0	TCFL5	0	4
2966	5765	25.2813	14.4125	1.75412	0	EGR3	0	9
3583	7008	30.5404	17.52	1.74317	0	BACH1	0	9
2592	5238	22.0934	13.095	1.68716	9.8415e-240	KLF14	2.03938e-238	9
2421	5247	20.6359	13.1175	1.57316	2.91947e-169	EGR4	4.18832e-168	9
3122	6789	26.611	16.9725	1.56789	1.68924e-225	Zfx	3.0736e-224	9
2693	5861	22.9543	14.6525	1.56658	2.6529e-188	NFE2L1	3.95813e-187	9
3360	7459	28.6396	18.6475	1.53584	3.29198e-226	SP4	6.13955e-225	9
2384	5311	20.3205	13.2775	1.53045	7.21877e-148	MAF::NFE2	8.97534e-147	9
2537	5681	21.6246	14.2025	1.52259	2.41127e-155	Nfe2l2	3.10139e-154	9
3342	7517	28.4862	18.7925	1.51583	3.82031e-212	MAFK	6.33322e-211	9
3407	7788	29.0402	19.47	1.49154	6.10726e-202	SP1	9.4917e-201	9
2768	6398	23.5936	15.995	1.47506	1.07338e-148	KLF6	1.35719e-147	9
2812	6656	23.9686	16.64	1.44042	1.02236e-134	Bach1::Mafk	1.19168e-133	9
2899	7194	24.7102	17.985	1.37393	5.97709e-108	TFAP2C(var.2)	6.55722e-107	9
3110	7805	26.5087	19.5125	1.35855	5.15628e-110	CTCFL	5.82816e-109	9
2516	6346	21.4456	15.865	1.35176	1.13796e-82	GLI3	1.07458e-81	9
2573	6574	21.9315	16.435	1.33444	3.0564e-78	GLI2	2.78058e-77	9
3112	7989	26.5257	19.9725	1.32811	1.86322e-95	PLAG1	1.87833e-94	9
2381	6221	20.2949	15.5525	1.30493	1.61715e-61	ZNF682	1.32571e-60	9
2813	7395	23.9772	18.4875	1.29694	1.01788e-71	Ahr::Arnt	8.82956e-71	9
2463	6578	20.9939	16.445	1.27661	1.50019e-54	INSM1	1.17804e-53	9
2915	7982	24.8466	19.955	1.24513	1.35671e-54	Plagl1	1.07671e-53	9
2659	7333	22.6645	18.3325	1.2363	5.24597e-46	TFAP2A	3.99336e-45	9
2529	7001	21.5564	17.5025	1.23162	5.84194e-42	VEZF1	4.40211e-41	9
2736	7859	23.3208	19.6475	1.18696	3.372e-32	NFIB	2.35094e-31	9
2465	7185	21.0109	17.9625	1.16971	2.75606e-24	ZNF135	1.68526e-23	9
2603	7679	22.1872	19.1975	1.15573	2.11382e-22	PBX3	1.21301e-21	9
2483	7361	21.1643	18.4025	1.15008	5.64274e-20	ASCL1	3.02841e-19	9
2537	7531	21.6246	18.8275	1.14857	4.00741e-20	NR2C2	2.18214e-19	9
2434	7281	20.7467	18.2025	1.13977	2.22892e-17	MZF1(var.2)	1.09393e-16	9
2410	7300	20.5421	18.25	1.12559	1.92504e-14	NHLH1	8.86467e-14	9
2489	7793	21.2155	19.4825	1.08895	1.13508e-08	EBF1	4.05154e-08	9
2453	7844	20.9086	19.61	1.06622	1.44547e-05	ATOH1(var.2)	4.62798e-05	9
12	2811	29.2683	7.0275	4.16482	1.6352e-05	NRF1	0.00609931	6
3293	2888	29.8522	7.22	4.13466	0	TFDP1	0	0
4000	2889	29.5989	7.2225	4.09816	0	NRF1	0	7
3684	2686	27.2606	6.715	4.05966	0	ZBTB14	0	7
1103	2653	26.9221	6.6325	4.05912	0	YY2	0	2
163	394	3.97852	0.985	4.03911	4.85962e-59	Atf1	4.7701e-58	2
927	2266	22.6263	5.665	3.99405	0	HINFP	0	2
2780	2079	20.5713	5.1975	3.95791	0	TFDP1	0	7
3008	2756	27.2563	6.89	3.95591	0	TFDP1	0	4
1824	1697	16.5277	4.2425	3.89575	0	ELK1	0	4
952	2387	23.2365	5.9675	3.89384	0	ELK1	0	2
13	2352	22.4138	5.88	3.81187	2.53188e-05	E2F7	0.00188879	8
11	2005	18.9655	5.0125	3.78364	0.000125722	JUN::JUNB(var.2)	0.0066992	8
1892	1822	17.1517	4.555	3.76546	0	ELK1	0	0
2239	5854	54.6497	14.635	3.73418	0	NRF1	0	2
2430	1934	17.9814	4.835	3.719	0	TCFL5	0	7
6962	6899	63.113	17.2475	3.65926	0	KLF15	0	0
1354	3686	33.0486	9.215	3.58639	0	TCFL5	0	2
6356	6494	57.5933	16.235	3.54748	0	KLF15	0	4
2093	5768	51.0862	14.42	3.54273	0	ZBTB14	0	2
2150	2267	19.4905	5.6675	3.439	0	HES1	0	0
1903	1640	14.0817	4.1	3.43456	0	YY2	0	7
1993	2113	18.0591	5.2825	3.41866	0	HES1	0	4
1724	1498	12.7571	3.745	3.40645	0	ELK1	0	7
5788	5050	42.8297	12.625	3.39245	0	KLF15	0	7
1507	4350	36.783	10.875	3.38235	0	TFDP1	0	2
898	2619	21.9185	6.5475	3.34761	6.5637e-267	ELK3	1.8135e-265	2
14	2919	24.1379	7.2975	3.3077	5.57834e-05	IRF5	0.00378313	8
27	5880	46.5517	14.7	3.16678	7.45234e-09	IRF9	1.85315e-06	8
1756	2017	15.9116	5.0425	3.15549	0	ELK3	0	4
465	1447	11.3498	3.6175	3.13746	3.2776e-120	CREB3L4(var.2)	4.7943e-119	2
1826	2122	16.5533	5.305	3.12033	0	ELK3	0	0
967	3064	23.6026	7.66	3.08128	7.4819e-257	HES1	1.9246e-255	2
770	2468	18.7942	6.17	3.04607	2.717e-196	ETV3	5.478e-195	2
32	7372	55.1724	18.43	2.99362	4.07248e-10	IRF7	1.51904e-07	8
3096	10111	75.5675	25.2775	2.98952	0	KLF15	0	2
1614	1974	14.6315	4.935	2.96484	0	ETV3	0	0
14	4656	34.1463	11.64	2.93353	0.00013457	KLF15	0.0250974	6
1574	1958	14.2624	4.895	2.91367	0	ETV3	0	4
11	2628	18.9655	6.57	2.88668	0.00124125	FOS::JUN(var.2)	0.0440939	8
708	2404	17.2809	6.01	2.87536	1.3104e-163	FEV	2.3275e-162	2
296	382	2.68335	0.955	2.80979	3.74648e-92	Atf1	2.68738e-91	0
1743	1837	12.8977	4.5925	2.80843	0	HES1	0	7
27	6684	46.5517	16.71	2.78586	1.18439e-07	NFATC1	2.20888e-05	8
14	3482	24.1379	8.705	2.77288	0.000358992	IRF4	0.0174964	8
961	1268	8.71181	3.17	2.74821	1.06251e-288	CREB3L4(var.2)	1.27844e-287	0
26	6586	44.8276	16.465	2.7226	3.78882e-07	NFATC4	5.65293e-05	8
4841	6463	43.8854	16.1575	2.7161	0	KLF14	0	0
987	3555	24.0908	8.8875	2.71064	4.0769e-214	NFYA	8.4482e-213	2
888	3201	21.6744	8.0025	2.70845	7.2207e-190	ELF2	1.3812e-188	2
1710	1881	12.6535	4.7025	2.69081	0	ELK3	0	7
1437	1952	13.021	4.88	2.66824	0	FEV	0	4
25	6514	43.1034	16.285	2.64682	1.25895e-06	NFATC3	0.000134168	8
13	3401	22.4138	8.5025	2.63614	0.00097827	E2F8	0.03841	8
164	608	4.00293	1.52	2.63351	8.10613e-32	E2F2	5.12472e-31	2
14	3685	24.1379	9.2125	2.62013	0.000636433	NKX2-3	0.0279282	8
4458	6179	40.3951	15.4475	2.61499	0	KLF14	0	4
708	2646	17.2809	6.615	2.61239	6.1515e-139	FLI1	9.5605e-138	2
1470	2055	13.3261	5.1375	2.59388	0	FEV	0	0
3015	4215	27.3321	10.5375	2.59379	0	EGR2	0	0
4442	6245	40.2683	15.6125	2.57924	0	KLF3	0	0
282	399	2.55527	0.9975	2.56168	4.2994e-72	Atf1	3.084e-71	4
175	667	4.27142	1.6675	2.56157	2.95608e-32	E2F1	1.88482e-31	2
2190	8356	53.4537	20.89	2.55882	0	KLF14	0	2
2801	3763	23.8749	9.4075	2.53786	0	FOS::JUNB	0	9
380	446	2.8119	1.115	2.52188	5.86684e-113	E2F1	5.40329e-112	7
460	669	4.17007	1.6725	2.49331	1.98825e-110	CENPB	1.49822e-109	0
1805	2643	16.3556	6.6075	2.4753	0	ELF2	0	4
4439	5309	32.8474	13.2725	2.47485	0	KLF14	0	7
362	531	3.28166	1.3275	2.47206	2.70134e-85	E2F1	1.88336e-84	0
14	3919	24.1379	9.7975	2.46368	0.00116716	SIX1	0.0435351	8
1863	2743	16.8888	6.8575	2.46282	0	ELF2	0	0
2766	3830	23.5765	9.575	2.4623	0	FOSB::JUNB	0	9
2759	4070	25	10.175	2.457	0	EGR2	0	4
3011	4179	25.6648	10.4475	2.45655	0	FOS::JUN	0	9
27	7583	46.5517	18.9575	2.45558	1.61259e-06	NFAT5	0.000150374	8
4069	6019	36.8702	15.0475	2.45026	0	KLF3	0	4
1527	1845	11.2994	4.6125	2.44973	0	ETV3	0	7
3142	4381	26.7815	10.9525	2.44524	0	FOSL2::JUN	0	9
2598	3623	22.1446	9.0575	2.44489	0	FOSL2::JUNB	0	9
3535	4931	30.1313	12.3275	2.44423	0	FOSL2	0	9
3550	4963	30.2591	12.4075	2.43878	0	FOS::JUND	0	9
2763	3874	23.551	9.685	2.4317	0	FOSL2::JUND	0	9
1485	2237	13.456	5.5925	2.40607	0	FLI1	0	4
2740	4137	24.8278	10.3425	2.40056	0	ELK4	0	4
3384	4820	28.8442	12.05	2.39371	0	FOSL1::JUN	0	9
2917	4189	24.8636	10.4725	2.37418	0	FOSL1::JUNB	0	9
3122	4495	26.611	11.2375	2.36805	0	FOSL1	0	9
25	7282	43.1034	18.205	2.36767	9.98459e-06	Prdm15	0.000827611	8
845	1295	7.65676	3.2375	2.36502	2.09788e-181	CREB3L4(var.2)	2.17364e-180	4
3863	5619	32.927	14.0475	2.34398	0	Smad2::Smad3	0	9
2603	3793	22.1872	9.4825	2.3398	0	JUND	0	9
3522	5181	30.0205	12.9525	2.31773	0	FOS	0	9
2679	3985	22.835	9.9625	2.29209	0	FOSL1::JUND	0	9
2676	3994	22.8094	9.985	2.28437	0	JUNB	0	9
375	487	2.7749	1.2175	2.27918	7.70386e-86	E2F4	6.68265e-85	7
3450	5183	29.4068	12.9575	2.26948	0	JUN(var.2)	0	9
1851	2419	13.6969	6.0475	2.26489	0	ELF2	0	7
3926	5157	29.0514	12.8925	2.25335	0	KLF3	0	7
1416	1887	10.478	4.7175	2.2211	0	FEV	7.08293e-308	7
3627	5612	30.9154	14.03	2.20352	0	BATF::JUN	0	9
3652	5657	31.1285	14.1425	2.20106	0	BATF	0	9
5391	7438	39.892	18.595	2.14531	0	SP4	0	7
3012	4817	25.6734	12.0425	2.1319	0	KLF15	0	9
3338	5358	28.4521	13.395	2.12408	0	BATF3	0	9
350	1613	8.54284	4.0325	2.1185	1.86643e-43	FOSB::JUNB(var.2)	1.45037e-42	2
2649	3704	19.6019	9.26	2.11684	0	EGR2	0	7
337	472	2.49371	1.18	2.11331	4.33278e-63	E2F2	3.40237e-62	7
1584	7347	38.6624	18.3675	2.10494	2.4691e-231	Klf12	5.4174e-230	2
424	1967	10.349	4.9175	2.10453	5.10332e-52	FOSB::JUN	4.47891e-51	2
1951	9217	47.6202	23.0425	2.06663	1.3718e-294	KLF6	4.4493e-293	2
491	2333	11.9844	5.8325	2.05476	3.27064e-57	Arntl	3.08848e-56	2
2781	13350	67.8789	33.375	2.03383	0	SP3	0	2
6263	11289	56.7764	28.2225	2.01174	0	KLF2	0	0
2557	4622	23.1801	11.555	2.00607	0	TFAP2A(var.3)	0	0
